# Supplementary material for: Mud Loss Restricts Yki-Dependent Hyperplasia in Drosophila Epithelia
Source: J Dev Biol. 2020 Dec 13;8(4):34. doi: 10.3390/jdb8040034 (PMC7768408; doi:10.3390/jdb8040034)
Supplement: Supplementary file 1 [file jdb-08-00034-s001.zip]

Archive with 5 entries (4 files):
- jdb-1000457-suppl/
- jdb-1000457-suppl/Figure S1.pdf
- jdb-1000457-suppl/Table S1_rna seq raw data.xls
- jdb-1000457-suppl/Table S2_DE gene lists.xlsx
- jdb-1000457-suppl/Table S3_TF motifs.xlsx
