# Supplementary material for: Mud Loss Restricts Yki-Dependent Hyperplasia in Drosophila Epithelia
Source: J Dev Biol. 2020 Dec 13;8(4):34. doi: 10.3390/jdb8040034 (PMC7768408; doi:10.3390/jdb8040034)
Supplement: Supplementary file 1 [file jdb-08-00034-s001.zip › jdb-1000457-suppl/Table S1_rna seq raw data.xls]

## Sheet: Mud_vs_YW_down
X	raw.YWR1	raw.YWR2	raw.YWR3	raw.YWR4	raw.YWR5	raw.YWR6	raw.MudR1	raw.MudR2	raw.MudR3	norm.YWR1	norm.YWR2	norm.YWR3	norm.YWR4	norm.YWR5	norm.YWR6	norm.MudR1	norm.MudR2	norm.MudR3	PPDE	PostFC	log2FC	Gene.stable.ID	Gene.name	Gene.description	Transcript.name
FBtr0345994	146	176	212	274	195	168	149	137	111	155.043	173.271	207.735	177.993	223.496	183.399	142.475	145.836	125.739	0.974268	0.739439	-0.435498	FBgn0284435	tyn	trynity	tyn-RF
FBtr0345993	146	176	212	274	195	168	149	137	111	155.043	173.271	207.735	177.993	223.496	183.399	142.475	145.836	125.739	0.974268	0.739439	-0.435498	FBgn0284435	tyn	trynity	tyn-RE
FBtr0340057	146	176	212	274	195	168	149	137	111	155.043	173.271	207.735	177.993	223.496	183.399	142.475	145.836	125.739	0.974268	0.739439	-0.435498	FBgn0284435	tyn	trynity	tyn-RD
FBtr0307597	28	41	61	54	36	43	22	19	25	29.7342	40.3642	59.7728	35.0789	41.2609	46.9413	21.0365	20.2254	28.3196	0.95634	0.554527	-0.850672	FBgn0259108	futsch		futsch-RE
FBtr0112628	26	36	50	49	33	41	20	15	24	27.6103	35.4418	48.9941	31.8309	37.8225	44.758	19.1241	15.9675	27.1868	0.959114	0.556537	-0.84545	FBgn0259108	futsch		futsch-RC
FBtr0303564	1647	1615	1832	2686	1438	1675	1592	1393	1346	1749.01	1589.96	1795.14	1744.85	1648.14	1828.53	1522.28	1482.84	1524.72	0.999641	0.874852	-0.192889	FBgn0283451	br	broad	br-RN
FBtr0308319	1638	1602	1810	2648	1426	1655	1582	1381	1334	1739.45	1577.16	1773.59	1720.17	1634.39	1806.69	1512.72	1470.07	1511.13	0.999699	0.876748	-0.189766	FBgn0283451	br	broad	br-RO
FBtr0070584	356	439	506	643	393	447	342	360	286	378.049	432.193	495.82	417.699	450.431	487.971	327.022	383.219	323.976	0.965893	0.776731	-0.364514	FBgn0015286	Rala	Ras-like protein A	Rala-RC
FBtr0070598	200	263	328	409	300	325	185	193	170	212.387	258.922	321.401	265.69	343.841	354.789	176.898	205.448	192.573	0.958722	0.653044	-0.614748	FBgn0029676	HIP-R	Hsc/Hsp70-interacting protein related	HIP-R-RA
FBtr0070597	200	263	329	409	300	325	185	193	170	212.387	258.922	322.381	265.69	343.841	354.789	176.898	205.448	192.573	0.958443	0.652671	-0.615572	FBgn0029676	HIP-R	Hsc/Hsp70-interacting protein related	HIP-R-RB
FBtr0333764	200	261	328	408	299	324	185	193	170	212.387	256.953	321.401	265.041	342.694	353.697	176.898	205.448	192.573	0.954572	0.654854	-0.610754	FBgn0029676	HIP-R	Hsc/Hsp70-interacting protein related	HIP-R-RD
FBtr0301475	337	432	586	668	465	508	306	277	241	357.873	425.301	574.211	433.939	532.953	554.563	292.599	294.866	273.001	0.999389	0.596304	-0.745879	FBgn0262738	norpA	no receptor potential A	norpA-RE
FBtr0100671	335	432	588	665	464	503	306	280	236	355.749	425.301	576.171	431.991	531.807	549.104	292.599	298.059	267.337	0.999145	0.596344	-0.745782	FBgn0262738	norpA	no receptor potential A	norpA-RD
FBtr0070650	336	429	585	666	465	506	305	277	237	356.811	422.348	573.231	432.64	532.953	552.379	291.643	294.866	268.469	0.999331	0.594214	-0.750946	FBgn0262738	norpA	no receptor potential A	norpA-RB
FBtr0343599	300	395	553	613	428	466	285	253	221	318.581	388.875	541.875	398.211	490.546	508.713	272.518	269.318	250.345	0.996043	0.596799	-0.744684	FBgn0262738	norpA	no receptor potential A	norpA-RF
FBtr0070651	297	392	547	611	428	468	284	249	224	315.395	385.921	535.996	396.912	490.546	510.896	271.562	265.06	253.743	0.995398	0.597928	-0.741956	FBgn0262738	norpA	no receptor potential A	norpA-RA
FBtr0100670	296	391	548	606	427	465	283	252	217	314.333	384.937	536.975	393.664	489.4	507.621	270.606	268.253	245.814	0.994427	0.595523	-0.747771	FBgn0262738	norpA	no receptor potential A	norpA-RC
FBtr0345787	0	0	158	89	97	106	0	0	1	0	0	154.821	57.8153	111.175	115.716	0	0	1.13278	0.999959	0.00905897	-6.78644	FBgn0052762	CG32762		CG32762-RB
FBtr0070791	0	0	158	89	97	106	0	0	1	0	0	154.821	57.8153	111.175	115.716	0	0	1.13278	0.999959	0.00905897	-6.78644	FBgn0052762	CG32762		CG32762-RA
FBtr0345786	0	0	170	138	149	120	0	0	0	0	0	166.58	89.6462	170.774	130.999	0	0	0	1	0.00360083	-8.11745	FBgn0029770	CG4151		CG4151-RB
FBtr0070779	0	0	170	137	149	120	0	0	0	0	0	166.58	88.9965	170.774	130.999	0	0	0	1	0.00360417	-8.11612	FBgn0029770	CG4151		CG4151-RA
FBtr0331255	379	429	423	639	363	448	367	322	334	402.474	422.348	414.49	415.101	416.047	489.063	350.927	342.768	378.349	0.978897	0.838107	-0.254793	FBgn0264270	Sxl	Sex lethal	Sxl-RL
FBtr0331260	387	440	437	660	372	471	377	330	343	410.969	433.177	428.209	428.742	426.362	514.171	360.489	351.284	388.544	0.954856	0.833314	-0.263067	FBgn0264270	Sxl	Sex lethal	Sxl-RB
FBtr0336728	388	443	442	664	374	475	377	331	345	412.031	436.131	433.108	431.341	428.655	518.538	360.489	352.349	390.81	0.95803	0.830095	-0.268651	FBgn0264270	Sxl	Sex lethal	Sxl-RAA
FBtr0331253	382	428	424	638	363	449	367	325	335	405.66	421.363	415.47	414.451	416.047	490.155	350.927	345.962	379.482	0.973679	0.840304	-0.251017	FBgn0264270	Sxl	Sex lethal	Sxl-RJ
FBtr0331268	382	429	425	639	363	449	367	325	335	405.66	422.348	416.45	415.101	416.047	490.155	350.927	345.962	379.482	0.977681	0.839453	-0.252478	FBgn0264270	Sxl	Sex lethal	Sxl-RT
FBtr0331254	390	444	445	664	374	476	377	334	346	414.155	437.115	436.048	431.341	428.655	519.629	360.489	355.542	391.943	0.958522	0.831127	-0.266859	FBgn0264270	Sxl	Sex lethal	Sxl-RK
FBtr0071112	340	443	474	621	379	454	304	305	282	361.058	436.131	464.464	403.408	434.385	495.613	290.686	324.672	319.445	0.999947	0.72037	-0.473191	FBgn0029996	UbcE2H	Ubiquitin conjugating enzyme E2H	UbcE2H-RA
FBtr0071114	301	393	408	562	341	384	265	280	250	319.643	386.906	399.792	365.081	390.832	419.197	253.394	298.059	283.196	0.999991	0.731904	-0.450274	FBgn0029996	UbcE2H	Ubiquitin conjugating enzyme E2H	UbcE2H-RB
FBtr0071113	301	393	408	562	341	384	265	280	250	319.643	386.906	399.792	365.081	390.832	419.197	253.394	298.059	283.196	0.999991	0.731904	-0.450274	FBgn0029996	UbcE2H	Ubiquitin conjugating enzyme E2H	UbcE2H-RC
FBtr0071240	21	9	95	114	92	105	10	6	15	22.3007	8.86044	93.0888	74.0555	105.444	114.624	9.56205	6.38698	16.9917	0.979142	0.153138	-2.7071	FBgn0030041	CG12116		CG12116-RA
FBtr0343650	15	15	5	6	7	10	0	0	4	15.929	14.7674	4.89941	3.89766	8.02295	10.9166	0	0	4.53113	0.973191	0.184426	-2.43888	FBgn0086675	fne	found in neurons	fne-RI
FBtr0333320	15	15	5	6	7	10	0	0	4	15.929	14.7674	4.89941	3.89766	8.02295	10.9166	0	0	4.53113	0.973191	0.184426	-2.43888	FBgn0086675	fne	found in neurons	fne-RH
FBtr0113493	15	15	5	4	7	10	0	0	3	15.929	14.7674	4.89941	2.59844	8.02295	10.9166	0	0	3.39835	0.978132	0.149562	-2.74119	FBgn0086675	fne	found in neurons	fne-RB
FBtr0333319	14	14	5	3	6	9	0	0	3	14.8671	13.7829	4.89941	1.94883	6.87681	9.82493	0	0	3.39835	0.950762	0.162905	-2.6179	FBgn0086675	fne	found in neurons	fne-RG
FBtr0343651	14	14	5	3	6	9	0	0	3	14.8671	13.7829	4.89941	1.94883	6.87681	9.82493	0	0	3.39835	0.950762	0.162905	-2.6179	FBgn0086675	fne	found in neurons	fne-RJ
FBtr0308328	470	476	535	842	479	470	402	376	363	499.11	468.619	524.237	546.971	548.999	513.079	384.394	400.251	411.2	1	0.771706	-0.373877	FBgn0002873	mud	mushroom body defect	mud-RI
FBtr0308327	468	476	534	842	479	470	402	376	364	496.986	468.619	523.257	546.971	548.999	513.079	384.394	400.251	412.333	1	0.773202	-0.371083	FBgn0002873	mud	mushroom body defect	mud-RH
FBtr0308329	461	471	528	829	472	465	392	373	360	489.553	463.696	517.378	538.527	540.976	507.621	374.832	397.057	407.802	1	0.772047	-0.373239	FBgn0002873	mud	mushroom body defect	mud-RJ
FBtr0332622	463	474	530	838	477	467	396	375	360	491.676	466.65	519.338	544.373	546.707	509.805	378.657	399.186	407.802	1	0.770689	-0.375778	FBgn0002873	mud	mushroom body defect	mud-RL
FBtr0308326	398	416	467	709	416	419	329	319	305	422.651	409.549	457.605	460.573	476.792	457.405	314.592	339.575	345.499	0.973594	0.745269	-0.424167	FBgn0002873	mud	mushroom body defect	mud-RG
FBtr0332621	397	416	466	709	416	419	329	319	305	421.589	409.549	456.625	460.573	476.792	457.405	314.592	339.575	345.499	0.968923	0.745836	-0.42307	FBgn0002873	mud	mushroom body defect	mud-RK
FBtr0333658	2	3	121	69	114	136	2	1	2	2.12387	2.95348	118.566	44.8231	130.659	148.466	1.91241	1.0645	2.26556	0.998539	0.0251422	-5.31374	FBgn0015010	Ag5r	Antigen 5-related	Ag5r-RC
FBtr0305582	2	1	120	69	113	135	1	1	2	2.12387	0.984494	117.586	44.8231	129.513	147.374	0.956205	1.0645	2.26556	0.999077	0.0215674	-5.535	FBgn0015010	Ag5r	Antigen 5-related	Ag5r-RB
FBtr0073937	2	1	118	69	111	132	1	1	0	2.12387	0.984494	115.626	44.8231	127.221	144.099	0.956205	1.0645	0	0.999834	0.0127541	-6.29289	FBgn0015010	Ag5r	Antigen 5-related	Ag5r-RA
FBtr0300787	198	237	282	322	234	245	194	175	143	210.263	233.325	276.327	209.174	268.196	267.456	185.504	186.287	161.988	0.97527	0.728961	-0.456086	FBgn0026076	UBL3	Ubiquitin like 3	UBL3-RC
FBtr0074174	204	250	290	333	252	259	198	179	147	216.635	246.123	284.166	216.32	288.826	282.74	189.329	190.545	166.519	0.981219	0.711913	-0.490227	FBgn0026076	UBL3	Ubiquitin like 3	UBL3-RA
FBtr0074175	162	179	191	248	180	195	146	138	97	172.034	176.224	187.158	161.103	206.304	212.873	139.606	146.901	109.88	0.983777	0.711113	-0.491849	FBgn0026076	UBL3	Ubiquitin like 3	UBL3-RB
FBtr0345134	96	133	144	174	100	126	85	69	92	101.946	130.938	141.103	113.032	114.614	137.549	81.2774	73.4503	104.216	0.966908	0.701746	-0.51098	FBgn0045073	Stim	Stromal interaction molecule	Stim-RG
FBtr0300509	396	455	466	690	413	425	382	396	316	420.527	447.945	456.625	448.231	473.354	463.955	365.27	421.541	357.959	0.974928	0.845053	-0.242886	FBgn0259168	mnb	minibrain	mnb-RG
FBtr0299619	397	458	468	696	413	428	382	396	317	421.589	450.898	458.585	452.128	473.354	467.23	365.27	421.541	359.092	0.98634	0.841818	-0.24842	FBgn0259168	mnb	minibrain	mnb-RF
FBtr0074523	27	28	39	53	43	44	18	11	15	28.6723	27.5658	38.2154	34.4293	49.2838	48.033	17.2117	11.7095	16.9917	0.999943	0.413131	-1.27533	FBgn0283471	wupA	wings up A	wupA-RD
FBtr0336896	28	29	41	53	45	46	17	10	14	29.7342	28.5503	40.1752	34.4293	51.5761	50.2163	16.2555	10.645	15.859	0.999991	0.371171	-1.42985	FBgn0283471	wupA	wings up A	wupA-RL
FBtr0074522	26	28	39	53	43	44	17	10	14	27.6103	27.5658	38.2154	34.4293	49.2838	48.033	16.2555	10.645	15.859	0.99998	0.387035	-1.36946	FBgn0283471	wupA	wings up A	wupA-RC
FBtr0074521	26	28	39	53	44	44	17	10	14	27.6103	27.5658	38.2154	34.4293	50.43	48.033	16.2555	10.645	15.859	0.999971	0.384903	-1.37743	FBgn0283471	wupA	wings up A	wupA-RB
FBtr0074520	27	29	41	53	45	46	17	10	14	28.6723	28.5503	40.1752	34.4293	51.5761	50.2163	16.2555	10.645	15.859	0.999983	0.372704	-1.4239	FBgn0283471	wupA	wings up A	wupA-RA
FBtr0074524	26	28	39	53	43	44	17	10	14	27.6103	27.5658	38.2154	34.4293	49.2838	48.033	16.2555	10.645	15.859	0.99998	0.387035	-1.36946	FBgn0283471	wupA	wings up A	wupA-RG
FBtr0336897	27	29	41	53	45	46	17	10	14	28.6723	28.5503	40.1752	34.4293	51.5761	50.2163	16.2555	10.645	15.859	0.999983	0.372704	-1.4239	FBgn0283471	wupA	wings up A	wupA-RM
FBtr0336895	27	29	41	53	45	46	17	10	14	28.6723	28.5503	40.1752	34.4293	51.5761	50.2163	16.2555	10.645	15.859	0.999983	0.372704	-1.4239	FBgn0283471	wupA	wings up A	wupA-RK
FBtr0074525	23	25	33	49	41	40	15	9	14	24.4245	24.6123	32.3361	31.8309	46.9915	43.6663	14.3431	9.58047	15.859	0.999743	0.397815	-1.32983	FBgn0283471	wupA	wings up A	wupA-RF
FBtr0074526	23	25	33	49	41	40	16	10	15	24.4245	24.6123	32.3361	31.8309	46.9915	43.6663	15.2993	10.645	16.9917	0.998917	0.428558	-1.22244	FBgn0283471	wupA	wings up A	wupA-RE
FBtr0308237	23	23	40	48	42	45	15	9	13	24.4245	22.6434	39.1953	31.1813	48.1377	49.1246	14.3431	9.58047	14.7262	0.999161	0.365824	-1.45078	FBgn0283471	wupA	wings up A	wupA-RJ
FBtr0308236	22	22	38	47	40	43	16	10	14	23.3626	21.6589	37.2355	30.5317	45.8454	46.9413	15.2993	10.645	15.859	0.995569	0.41272	-1.27676	FBgn0283471	wupA	wings up A	wupA-RI
FBtr0308235	22	22	38	47	40	43	15	9	13	23.3626	21.6589	37.2355	30.5317	45.8454	46.9413	14.3431	9.58047	14.7262	0.998645	0.382299	-1.38723	FBgn0283471	wupA	wings up A	wupA-RH
FBtr0074657	1929	1802	2050	2960	1572	1670	1658	1554	1484	2048.48	1774.06	2008.76	1922.84	1801.72	1823.07	1585.39	1654.23	1681.05	0.996452	0.864739	-0.209664	FBgn0001090	bnb	bangles and beads	bnb-RC
FBtr0306539	252	309	388	544	304	326	254	243	239	267.608	304.209	380.194	353.388	348.425	355.881	242.876	258.673	270.735	0.977897	0.768449	-0.379979	FBgn0067779	dbr	debra	dbr-RF
FBtr0306537	255	308	396	549	311	327	260	248	241	270.794	303.224	388.033	356.636	356.448	356.972	248.613	263.995	273.001	0.955059	0.773015	-0.371432	FBgn0067779	dbr	debra	dbr-RD
FBtr0306536	245	298	382	521	295	322	252	241	225	260.174	293.379	374.315	338.447	338.11	351.514	240.964	256.544	254.876	0.969077	0.769241	-0.378493	FBgn0067779	dbr	debra	dbr-RC
FBtr0306538	241	294	370	512	290	316	248	232	218	255.927	289.441	362.556	332.6	332.379	344.964	237.139	246.963	246.947	0.991219	0.762409	-0.391363	FBgn0067779	dbr	debra	dbr-RE
FBtr0089432	949	1176	1150	1803	1044	1097	1034	957	903	1007.78	1157.76	1126.86	1171.25	1196.57	1197.55	988.716	1018.72	1022.9	0.957945	0.883788	-0.178227	FBgn0005278	Sam-S	S-adenosylmethionine Synthetase	Sam-S-RH
FBtr0343844	4	3	28	28	27	24	2	3	3	4.24774	2.95348	27.4367	18.1891	30.9457	26.1998	1.91241	3.19349	3.39835	0.970723	0.164374	-2.60495	FBgn0053126	NLaz	Neural Lazarillo	NLaz-RC
FBtr0077942	4	3	28	28	27	24	2	3	3	4.24774	2.95348	27.4367	18.1891	30.9457	26.1998	1.91241	3.19349	3.39835	0.970723	0.164374	-2.60495	FBgn0053126	NLaz	Neural Lazarillo	NLaz-RA
FBtr0329947	4	3	28	28	27	24	2	3	3	4.24774	2.95348	27.4367	18.1891	30.9457	26.1998	1.91241	3.19349	3.39835	0.970723	0.164374	-2.60495	FBgn0053126	NLaz	Neural Lazarillo	NLaz-RB
FBtr0332409	175	212	250	315	207	198	164	158	132	185.839	208.713	244.971	204.627	237.25	216.148	156.818	168.191	149.527	0.999871	0.732422	-0.449252	FBgn0085423	CG34394		CG34394-RH
FBtr0112638	179	211	252	316	206	201	170	164	132	190.087	207.728	246.93	205.277	236.104	219.423	162.555	174.578	149.527	0.999189	0.746466	-0.421851	FBgn0085423	CG34394		CG34394-RD
FBtr0306333	161	188	238	305	192	190	155	145	121	170.972	185.085	233.212	198.131	220.058	207.415	148.212	154.352	137.067	0.999713	0.724695	-0.464554	FBgn0085423	CG34394		CG34394-RE
FBtr0112639	159	184	235	297	190	187	152	144	120	168.848	181.147	230.272	192.934	217.766	204.14	145.343	153.288	135.934	0.999305	0.728168	-0.457658	FBgn0085423	CG34394		CG34394-RA
FBtr0112641	161	188	239	304	191	190	154	144	121	170.972	185.085	234.192	197.481	218.912	207.415	147.256	153.288	137.067	0.999782	0.721854	-0.470221	FBgn0085423	CG34394		CG34394-RC
FBtr0306335	140	180	216	286	183	171	137	126	110	148.671	177.209	211.655	185.788	209.743	186.674	131	134.127	124.606	0.999948	0.697141	-0.520477	FBgn0085423	CG34394		CG34394-RG
FBtr0343241	12	11	181	105	159	167	5	2	7	12.7432	10.8294	177.359	68.209	182.236	182.307	4.78103	2.12899	7.92948	0.996729	0.0454304	-4.4602	FBgn0259950	CG42460		CG42460-RB
FBtr0300294	12	9	177	101	150	162	5	2	7	12.7432	8.86044	173.439	65.6106	171.92	176.849	4.78103	2.12899	7.92948	0.995737	0.0471947	-4.40523	FBgn0259950	CG42460		CG42460-RA
FBtr0077524	53	60	156	149	112	141	23	26	27	56.2826	59.0696	152.862	96.7919	128.367	153.924	21.9927	27.6769	30.5851	0.999642	0.245291	-2.02743	FBgn0261560	Thor		Thor-RA
FBtr0345289	46	54	140	145	105	118	21	21	26	48.8491	53.1627	137.184	94.1934	120.344	128.816	20.0803	22.3544	29.4523	0.999865	0.244905	-2.02971	FBgn0261560	Thor		Thor-RB
FBtr0077547	4	8	31	29	29	32	3	1	4	4.24774	7.87595	30.3764	18.8387	33.2379	34.9331	2.86862	1.0645	4.53113	0.994112	0.139902	-2.83751	FBgn0031560	CG16713		CG16713-RA
FBtr0077431	1	6	16	22	12	16	4	3	0	1.06194	5.90696	15.6781	14.2914	13.7536	17.4665	3.82482	3.19349	0	0.950667	0.228344	-2.13072	FBgn0027560	Tps1	Trehalose-6-phosphate synthase 1	Tps1-RA
FBtr0304887	136	148	186	244	144	156	97	127	112	144.423	145.705	182.258	158.505	165.043	170.299	92.7519	135.191	126.872	0.957005	0.735078	-0.444031	FBgn0000286	Cf2	Chorion factor 2	Cf2-RE
FBtr0079066	6	5	13	22	13	9	3	3	1	6.37162	4.92247	12.7385	14.2914	14.8998	9.82493	2.86862	3.19349	1.13278	0.979908	0.259074	-1.94856	FBgn0031693	Cyp4ac1		Cyp4ac1-RA
FBtr0079309	2	3	7	15	7	9	1	0	0	2.12387	2.95348	6.85918	9.74415	8.02295	9.82493	0.956205	0	0	0.998124	0.101842	-3.2956	FBgn0025595	AkhR	Adipokinetic hormone receptor	AkhR-RB
FBtr0332331	2	3	7	13	7	10	1	0	0	2.12387	2.95348	6.85918	8.44493	8.02295	10.9166	0.956205	0	0	0.997086	0.102555	-3.28553	FBgn0025595	AkhR	Adipokinetic hormone receptor	AkhR-RD
FBtr0079348	2531	2783	2889	4127	2425	2510	2495	2441	2134	2687.76	2739.85	2830.88	2680.94	2779.38	2740.06	2385.73	2598.44	2417.36	0.9992	0.899387	-0.152986	FBgn0004838	Hrb27C	Heterogeneous nuclear ribonucleoprotein at 27C	Hrb27C-RB
FBtr0343418	44	54	70	87	68	80	44	31	30	46.7252	53.1627	68.5918	56.5161	77.9372	87.3327	42.073	32.9994	33.9835	0.975106	0.560987	-0.83396	FBgn0040099	lectin-28C		lectin-28C-RC
FBtr0308065	26	33	50	65	49	58	12	9	10	27.6103	32.4883	48.9941	42.2246	56.1606	63.3162	11.4745	9.58047	11.3278	1	0.244559	-2.03174	FBgn0040099	lectin-28C		lectin-28C-RB
FBtr0346463	177	192	230	358	220	204	165	161	161	187.963	189.023	225.373	232.56	252.15	222.698	157.774	171.384	182.378	0.95614	0.781713	-0.355289	FBgn0031992	CG8498		CG8498-RB
FBtr0079640	177	192	230	358	220	204	165	161	161	187.963	189.023	225.373	232.56	252.15	222.698	157.774	171.384	182.378	0.95614	0.781713	-0.355289	FBgn0031992	CG8498		CG8498-RA
FBtr0302995	0	0	209	127	203	223	0	0	0	0	0	204.795	82.5004	232.665	243.44	0	0	0	1	0.00259352	-8.59087	FBgn0261630	CG42713		CG42713-RA
FBtr0340258	0	0	206	125	200	220	0	0	0	0	0	201.856	81.2012	229.227	240.165	0	0	0	1	0.00263109	-8.57012	FBgn0261630	CG42713		CG42713-RB
FBtr0080074	1358	1667	1786	2720	1613	1671	942	853	808	1442.11	1641.15	1750.07	1766.94	1848.72	1824.16	900.745	908.016	915.288	1	0.530068	-0.915751	FBgn0032208	Ufd4	Ubiquitin fusion-degradation 4-like	Ufd4-RA
FBtr0080276	14	7	15	16	22	15	1	1	2	14.8671	6.89146	14.6982	10.3938	25.215	16.3749	0.956205	1.0645	2.26556	0.999991	0.119466	-3.06532	FBgn0032382	Mal-B2	Maltase B2	Mal-B2-RA
FBtr0303220	14	7	17	16	24	17	1	1	2	14.8671	6.89146	16.658	10.3938	27.5072	18.5582	0.956205	1.0645	2.26556	0.999981	0.110733	-3.17484	FBgn0032382	Mal-B2	Maltase B2	Mal-B2-RC
FBtr0303221	14	7	15	16	22	16	1	1	2	14.8671	6.89146	14.6982	10.3938	25.215	17.4665	0.956205	1.0645	2.26556	0.999992	0.117979	-3.0834	FBgn0032382	Mal-B2	Maltase B2	Mal-B2-RD
FBtr0080633	10	20	23	42	15	15	6	8	7	10.6194	19.6899	22.5373	27.2836	17.192	16.3749	5.73723	8.51598	7.92948	0.993926	0.405271	-1.30304	FBgn0028871	Cpr35B	Cuticular protein 35B	Cpr35B-RA
FBtr0080643	492	612	571	870	536	574	507	482	394	522.473	602.51	559.513	565.161	614.329	626.612	484.796	513.088	446.316	0.991615	0.827611	-0.272975	FBgn0005771	noc	no ocelli	noc-RA
FBtr0100591	15	16	55	69	48	53	14	5	8	15.929	15.7519	53.8935	44.8231	55.0145	57.8579	13.3869	5.32249	9.06226	0.995021	0.229505	-2.1234	FBgn0000055	Adh	Alcohol dehydrogenase	Adh-RF
FBtr0100594	15	16	56	68	49	54	14	5	8	15.929	15.7519	54.8734	44.1735	56.1606	58.9496	13.3869	5.32249	9.06226	0.994365	0.226909	-2.13981	FBgn0000055	Adh	Alcohol dehydrogenase	Adh-RI
FBtr0100589	15	16	55	68	48	53	14	5	8	15.929	15.7519	53.8935	44.1735	55.0145	57.8579	13.3869	5.32249	9.06226	0.994787	0.230115	-2.11957	FBgn0000055	Adh	Alcohol dehydrogenase	Adh-RC
FBtr0100593	14	15	51	66	47	53	12	5	8	14.8671	14.7674	49.974	42.8742	53.8684	57.8579	11.4745	5.32249	9.06226	0.995151	0.222307	-2.16937	FBgn0000055	Adh	Alcohol dehydrogenase	Adh-RH
FBtr0100590	14	15	51	65	47	53	12	5	8	14.8671	14.7674	49.974	42.2246	53.8684	57.8579	11.4745	5.32249	9.06226	0.994902	0.222918	-2.16542	FBgn0000055	Adh	Alcohol dehydrogenase	Adh-RE
FBtr0006151	15	16	55	69	48	53	14	5	8	15.929	15.7519	53.8935	44.8231	55.0145	57.8579	13.3869	5.32249	9.06226	0.995021	0.229505	-2.1234	FBgn0000056	Adhr	Adh-related	Adhr-RA
FBtr0100187	14	15	51	66	47	53	12	5	8	14.8671	14.7674	49.974	42.8742	53.8684	57.8579	11.4745	5.32249	9.06226	0.995151	0.222307	-2.16937	FBgn0000056	Adhr	Adh-related	Adhr-RB
FBtr0332376	7	12	13	22	15	22	7	1	5	7.43355	11.8139	12.7385	14.2914	17.192	24.0165	6.69344	1.0645	5.66391	0.978549	0.326137	-1.61645	FBgn0086691	UK114		UK114-RB
FBtr0080746	7	12	13	22	15	22	7	1	5	7.43355	11.8139	12.7385	14.2914	17.192	24.0165	6.69344	1.0645	5.66391	0.978549	0.326137	-1.61645	FBgn0086691	UK114		UK114-RA
FBgn0263745	25	35	46	29	37	40	12	13	17	26.5484	34.4573	45.0746	18.8387	42.407	43.6663	11.4745	13.8385	19.2573	0.968958	0.426926	-1.22794	NA	NA	NA	NA
FBtr0080906	33	38	63	54	46	46	22	12	13	35.0439	37.4108	61.7326	35.0789	52.7222	50.2163	21.0365	12.774	14.7262	0.999988	0.361754	-1.46692	FBgn0264695	Mhc	Myosin heavy chain	Mhc-RK
FBtr0080898	33	38	64	57	46	46	22	12	14	35.0439	37.4108	62.7125	37.0278	52.7222	50.2163	21.0365	12.774	15.859	0.999994	0.366271	-1.44902	FBgn0264695	Mhc	Myosin heavy chain	Mhc-RC
FBtr0080895	35	38	62	56	46	46	22	12	14	37.1678	37.4108	60.7527	36.3781	52.7222	50.2163	21.0365	12.774	15.859	0.999999	0.367341	-1.44481	FBgn0264695	Mhc	Myosin heavy chain	Mhc-RG
FBtr0080899	35	38	62	56	45	46	22	12	14	37.1678	37.4108	60.7527	36.3781	51.5761	50.2163	21.0365	12.774	15.859	0.999999	0.368936	-1.43856	FBgn0264695	Mhc	Myosin heavy chain	Mhc-RE
FBtr0307493	33	38	62	56	46	46	22	12	13	35.0439	37.4108	60.7527	36.3781	52.7222	50.2163	21.0365	12.774	14.7262	0.999997	0.361693	-1.46716	FBgn0264695	Mhc	Myosin heavy chain	Mhc-RR
FBtr0080901	33	38	63	56	47	46	22	12	14	35.0439	37.4108	61.7326	36.3781	53.8684	50.2163	21.0365	12.774	15.859	0.999993	0.366908	-1.44651	FBgn0264695	Mhc	Myosin heavy chain	Mhc-RF
FBtr0080900	33	38	65	56	47	46	22	12	14	35.0439	37.4108	63.6923	36.3781	53.8684	50.2163	21.0365	12.774	15.859	0.999983	0.363998	-1.458	FBgn0264695	Mhc	Myosin heavy chain	Mhc-RD
FBtr0301827	35	38	63	55	47	46	22	12	14	37.1678	37.4108	61.7326	35.7285	53.8684	50.2163	21.0365	12.774	15.859	0.999996	0.365063	-1.45378	FBgn0264695	Mhc	Myosin heavy chain	Mhc-RN
FBtr0080896	35	38	63	55	47	46	22	12	14	37.1678	37.4108	61.7326	35.7285	53.8684	50.2163	21.0365	12.774	15.859	0.999996	0.365063	-1.45378	FBgn0264695	Mhc	Myosin heavy chain	Mhc-RA
FBtr0080903	33	38	65	56	46	46	22	12	14	35.0439	37.4108	63.6923	36.3781	52.7222	50.2163	21.0365	12.774	15.859	0.999984	0.36557	-1.45178	FBgn0264695	Mhc	Myosin heavy chain	Mhc-RI
FBtr0080902	35	38	63	55	46	46	22	12	14	37.1678	37.4108	61.7326	35.7285	52.7222	50.2163	21.0365	12.774	15.859	0.999996	0.366647	-1.44753	FBgn0264695	Mhc	Myosin heavy chain	Mhc-RH
FBtr0080905	33	38	63	54	46	46	22	12	13	35.0439	37.4108	61.7326	35.0789	52.7222	50.2163	21.0365	12.774	14.7262	0.999988	0.361754	-1.46692	FBgn0264695	Mhc	Myosin heavy chain	Mhc-RL
FBtr0080907	33	38	63	54	47	46	22	12	13	35.0439	37.4108	61.7326	35.0789	53.8684	50.2163	21.0365	12.774	14.7262	0.999987	0.360172	-1.47324	FBgn0264695	Mhc	Myosin heavy chain	Mhc-RM
FBtr0301829	33	38	63	54	47	46	22	12	13	35.0439	37.4108	61.7326	35.0789	53.8684	50.2163	21.0365	12.774	14.7262	0.999987	0.360172	-1.47324	FBgn0264695	Mhc	Myosin heavy chain	Mhc-RP
FBtr0080897	33	38	63	54	47	46	22	12	13	35.0439	37.4108	61.7326	35.0789	53.8684	50.2163	21.0365	12.774	14.7262	0.999987	0.360172	-1.47324	FBgn0264695	Mhc	Myosin heavy chain	Mhc-RB
FBtr0301828	35	38	62	56	46	46	22	12	14	37.1678	37.4108	60.7527	36.3781	52.7222	50.2163	21.0365	12.774	15.859	0.999999	0.367341	-1.44481	FBgn0264695	Mhc	Myosin heavy chain	Mhc-RO
FBtr0307496	33	38	65	56	47	46	22	12	14	35.0439	37.4108	63.6923	36.3781	53.8684	50.2163	21.0365	12.774	15.859	0.999983	0.363998	-1.458	FBgn0264695	Mhc	Myosin heavy chain	Mhc-RU
FBtr0307494	35	38	62	55	46	46	22	12	13	37.1678	37.4108	60.7527	35.7285	52.7222	50.2163	21.0365	12.774	14.7262	0.999998	0.359857	-1.47451	FBgn0264695	Mhc	Myosin heavy chain	Mhc-RS
FBtr0346712	35	38	62	55	46	46	22	12	13	37.1678	37.4108	60.7527	35.7285	52.7222	50.2163	21.0365	12.774	14.7262	0.999998	0.359857	-1.47451	FBgn0264695	Mhc	Myosin heavy chain	Mhc-RV
FBtr0307492	35	38	62	56	46	46	22	12	13	37.1678	37.4108	60.7527	36.3781	52.7222	50.2163	21.0365	12.774	14.7262	0.999999	0.359108	-1.47751	FBgn0264695	Mhc	Myosin heavy chain	Mhc-RQ
FBtr0307495	33	38	63	55	47	46	22	12	13	35.0439	37.4108	61.7326	35.7285	53.8684	50.2163	21.0365	12.774	14.7262	0.999992	0.359428	-1.47622	FBgn0264695	Mhc	Myosin heavy chain	Mhc-RT
FBtr0080972	67	114	116	125	105	117	61	60	58	71.1497	112.232	113.666	81.2012	120.344	127.724	58.3285	63.8698	65.7014	0.966098	0.600255	-0.736353	FBgn0032629	beat-IIIc		beat-IIIc-RB
FBtr0340254	5	5	20	28	23	16	4	1	3	5.30968	4.92247	19.5976	18.1891	26.3611	17.4665	3.82482	1.0645	3.39835	0.989685	0.196328	-2.34866	FBgn0032652	CG6870		CG6870-RB
FBtr0080989	5	5	20	27	23	16	4	1	3	5.30968	4.92247	19.5976	17.5395	26.3611	17.4665	3.82482	1.0645	3.39835	0.988906	0.197748	-2.33827	FBgn0032652	CG6870		CG6870-RA
FBtr0081191	1	3	21	31	17	21	3	3	0	1.06194	2.95348	20.5775	20.1379	19.4843	22.9248	2.86862	3.19349	0	0.964535	0.153892	-2.70001	FBgn0032726	CG10621		CG10621-RA
FBtr0342927	1	4	21	32	17	21	3	3	0	1.06194	3.93797	20.5775	20.7875	19.4843	22.9248	2.86862	3.19349	0	0.976607	0.151665	-2.72104	FBgn0032726	CG10621		CG10621-RC
FBtr0342926	1	4	21	32	17	21	3	3	0	1.06194	3.93797	20.5775	20.7875	19.4843	22.9248	2.86862	3.19349	0	0.976607	0.151665	-2.72104	FBgn0032726	CG10621		CG10621-RB
FBtr0290042	48	37	23	54	22	22	10	7	5	50.9729	36.4263	22.5373	35.0789	25.215	24.0165	9.56205	7.45148	5.66391	0.999998	0.241523	-2.04977	FBgn0032891	Oseg5	Outer segment 5	Oseg5-RB
FBtr0331199	214	281	366	541	316	316	240	201	200	227.254	276.643	358.637	351.439	362.179	344.964	229.489	213.964	226.556	0.957403	0.696462	-0.521884	FBgn0250867	CG42238		CG42238-RC
FBtr0290305	194	255	326	496	289	288	207	181	180	206.016	251.046	319.442	322.206	331.233	314.398	197.934	192.674	203.901	0.984306	0.68073	-0.554846	FBgn0250867	CG42238		CG42238-RA
FBtr0347554	214	280	366	541	316	316	240	200	200	227.254	275.658	358.637	351.439	362.179	344.964	229.489	212.899	226.556	0.95581	0.69569	-0.523484	FBgn0250867	CG42238		CG42238-RE
FBtr0290306	158	226	298	464	243	255	171	158	147	167.786	222.496	292.005	301.419	278.511	278.373	163.511	168.191	166.519	0.969511	0.64525	-0.63207	FBgn0250867	CG42238		CG42238-RB
FBtr0331200	156	211	284	443	235	244	165	153	145	165.662	207.728	278.287	287.777	269.342	266.365	157.774	162.868	164.253	0.96425	0.656033	-0.608159	FBgn0250867	CG42238		CG42238-RD
FBtr0081479	506	612	593	900	582	604	534	480	436	537.34	602.51	581.07	584.649	667.051	659.362	510.614	510.959	493.893	0.985456	0.834636	-0.26078	FBgn0261239	Hr39	Hormone receptor-like in 39	Hr39-RB
FBtr0081481	505	612	592	900	582	604	534	479	436	536.278	602.51	580.09	584.649	667.051	659.362	510.614	509.894	493.893	0.983929	0.834512	-0.260995	FBgn0261239	Hr39	Hormone receptor-like in 39	Hr39-RD
FBtr0113703	158	215	252	321	239	244	142	154	139	167.786	211.666	246.93	208.525	273.926	266.365	135.781	163.933	157.457	0.976902	0.664149	-0.590421	FBgn0003256	rl	rolled	rl-RC
FBtr0329920	175	232	273	333	259	263	152	169	147	185.839	228.403	267.508	216.32	296.849	287.106	145.343	179.9	166.519	0.962408	0.662661	-0.593657	FBgn0003256	rl	rolled	rl-RH
FBtr0113700	165	225	260	327	245	255	147	164	144	175.219	221.511	254.769	212.422	280.803	278.373	140.562	174.578	163.121	0.957817	0.671282	-0.575008	FBgn0003256	rl	rolled	rl-RE
FBtr0347210	128	160	147	191	144	157	87	115	89	135.928	157.519	144.043	124.075	165.043	171.39	83.1899	122.417	100.818	0.965547	0.682839	-0.550382	FBgn0033019	CG10395		CG10395-RE
FBtr0086027	273	275	262	407	224	210	241	185	179	289.909	270.736	256.729	264.391	256.734	229.248	230.445	196.932	202.768	0.966185	0.804692	-0.313491	FBgn0033052	SCAP	SREBP cleavage activating protein	SCAP-RA
FBtr0086161	98	99	108	137	79	96	35	25	29	104.07	97.4649	105.827	88.9965	90.5447	104.799	33.4672	26.6124	32.8507	1	0.317301	-1.65607	FBgn0033108	CG15236		CG15236-RA
FBtr0086160	98	99	108	137	79	96	35	25	29	104.07	97.4649	105.827	88.9965	90.5447	104.799	33.4672	26.6124	32.8507	1	0.317301	-1.65607	FBgn0033108	CG15236		CG15236-RB
FBtr0089055	1	4	15	14	17	11	0	1	0	1.06194	3.93797	14.6982	9.09454	19.4843	12.0082	0	1.0645	0	0.998264	0.067844	-3.88163	FBgn0015039	Cyp9b2	Cytochrome P450-9b2	Cyp9b2-RA
FBtr0088956	248	254	340	416	284	255	229	205	184	263.36	250.061	333.16	270.238	325.502	278.373	218.971	218.222	208.432	0.994417	0.750679	-0.413731	FBgn0033188	Drat	Death resistor Adh domain containing target	Drat-RA
FBtr0336939	249	253	339	415	284	254	229	205	184	264.422	249.077	332.18	269.588	325.502	277.281	218.971	218.222	208.432	0.993821	0.751836	-0.41151	FBgn0033188	Drat	Death resistor Adh domain containing target	Drat-RD
FBtr0088958	286	286	377	450	329	308	250	234	210	303.714	281.565	369.416	292.324	377.079	336.231	239.051	249.092	237.884	0.990791	0.740673	-0.433091	FBgn0033188	Drat	Death resistor Adh domain containing target	Drat-RB
FBtr0088838	155	135	122	240	123	108	104	89	83	164.6	132.907	119.546	155.906	140.975	117.899	99.4453	94.7403	94.0209	0.999253	0.694353	-0.52626	FBgn0003082	phr	photorepair	phr-RA
FBtr0088839	155	134	123	241	123	108	104	90	83	164.6	131.922	120.526	156.556	140.975	117.899	99.4453	95.8047	94.0209	0.999143	0.696368	-0.522079	FBgn0003082	phr	photorepair	phr-RB
FBtr0333556	46	49	33	57	22	35	17	15	20	48.8491	48.2402	32.3361	37.0278	25.215	38.208	16.2555	15.9675	22.6556	0.999243	0.4843	-1.04603	FBgn0002533	Lcp2	Larval cuticle protein 2	Lcp2-RB
FBtr0088664	6	2	23	39	23	18	3	3	4	6.37162	1.96899	22.5373	25.3348	26.3611	19.6499	2.86862	3.19349	4.53113	0.950531	0.216985	-2.20433	FBgn0033366	Ance-4		Ance-4-RA
FBtr0339288	6	2	23	39	23	18	3	3	4	6.37162	1.96899	22.5373	25.3348	26.3611	19.6499	2.86862	3.19349	4.53113	0.950531	0.216985	-2.20433	FBgn0033366	Ance-4		Ance-4-RB
FBtr0088591	310	458	533	702	439	456	175	157	161	329.2	450.898	522.277	456.026	503.153	497.796	167.336	167.126	182.378	1	0.3743	-1.41773	FBgn0033395	Cyp4p2		Cyp4p2-RA
FBtr0088592	67	71	112	132	60	84	22	33	34	71.1497	69.899	109.747	85.7485	68.7681	91.6993	21.0365	35.1284	38.5146	1	0.383294	-1.38348	FBgn0015037	Cyp4p1	Cytochrome P450-4p1	Cyp4p1-RA
FBtr0306345	149	186	226	334	193	237	151	146	112	158.228	183.116	221.453	216.97	221.204	258.723	144.387	155.417	126.872	0.987022	0.677121	-0.562515	FBgn0000448	Hr3	Hormone receptor 3	Hr3-RF
FBtr0088368	147	179	216	323	189	227	150	142	110	156.105	176.224	211.655	209.824	216.62	247.806	143.431	151.159	124.606	0.987262	0.688116	-0.539276	FBgn0000448	Hr3	Hormone receptor 3	Hr3-RA
FBtr0330609	147	179	216	323	189	227	150	142	110	156.105	176.224	211.655	209.824	216.62	247.806	143.431	151.159	124.606	0.987262	0.688116	-0.539276	FBgn0000448	Hr3	Hormone receptor 3	Hr3-RH
FBtr0452141	147	179	216	323	189	227	150	142	110	156.105	176.224	211.655	209.824	216.62	247.806	143.431	151.159	124.606	0.987262	0.688116	-0.539276	FBgn0284237	CG46321		CG46321-RA
FBtr0088253	420	508	615	754	509	562	380	407	335	446.013	500.123	602.628	489.806	583.383	613.512	363.358	433.25	379.482	0.973134	0.726146	-0.461668	FBgn0027499	wde	windei	wde-RA
FBtr0339467	405	490	588	733	490	541	367	391	320	430.084	482.402	576.171	476.164	561.606	590.587	350.927	416.218	362.49	0.986996	0.724084	-0.465771	FBgn0027499	wde	windei	wde-RB
FBtr0345483	4	3	10	27	15	9	3	0	1	4.24774	2.95348	9.79882	17.5395	17.192	9.82493	2.86862	0	1.13278	0.978818	0.156756	-2.67341	FBgn0261611	CG42700		CG42700-RJ
FBtr0087972	5	3	13	26	18	16	3	1	1	5.30968	2.95348	12.7385	16.8899	20.6304	17.4665	2.86862	1.0645	1.13278	0.995419	0.155625	-2.68385	FBgn0033708	CG8850		CG8850-RB
FBtr0087973	5	2	13	24	17	15	3	1	1	5.30968	1.96899	12.7385	15.5906	19.4843	16.3749	2.86862	1.0645	1.13278	0.991248	0.165224	-2.59751	FBgn0033708	CG8850		CG8850-RA
FBtr0301372	742	752	1026	1449	834	914	661	673	622	787.957	740.339	1005.36	941.285	955.877	997.776	632.052	716.407	704.591	0.959607	0.755427	-0.404636	FBgn0033725	Cpr49Ac	Cuticular protein 49Ac	Cpr49Ac-RD
FBtr0345371	0	1	45	35	40	29	3	2	1	0	0.984494	44.0947	22.7363	45.8454	31.6581	2.86862	2.12899	1.13278	0.956944	0.0899424	-3.47485	FBgn0033787	CG13321		CG13321-RB
FBtr0087792	0	1	43	35	39	27	3	2	0	0	0.984494	42.1349	22.7363	44.6993	29.4748	2.86862	2.12899	0	0.972314	0.0787089	-3.66733	FBgn0033787	CG13321		CG13321-RA
FBtr0345471	5	7	46	36	35	52	1	2	2	5.30968	6.89146	45.0746	23.386	40.1147	56.7662	0.956205	2.12899	2.26556	0.998491	0.0672741	-3.8938	FBgn0033820	CG4716		CG4716-RC
FBtr0087747	5	7	46	36	35	52	1	2	2	5.30968	6.89146	45.0746	23.386	40.1147	56.7662	0.956205	2.12899	2.26556	0.998491	0.0672741	-3.8938	FBgn0033820	CG4716		CG4716-RA
FBtr0087746	5	7	44	32	34	47	1	2	2	5.30968	6.89146	43.1148	20.7875	38.9686	51.3079	0.956205	2.12899	2.26556	0.998246	0.0719408	-3.79705	FBgn0033820	CG4716		CG4716-RB
FBtr0346185	3	2	54	36	59	58	4	1	3	3.18581	1.96899	52.9136	23.386	67.622	63.3162	3.82482	1.0645	3.39835	0.961144	0.0796268	-3.6506	FBgn0261989	CG42807		CG42807-RB
FBtr0303819	3	2	49	35	57	56	4	1	3	3.18581	1.96899	48.0142	22.7363	65.3297	61.1329	3.82482	1.0645	3.39835	0.955576	0.0836373	-3.57971	FBgn0261989	CG42807		CG42807-RA
FBtr0303991	298	362	386	442	304	347	275	248	228	316.457	356.387	378.235	287.128	348.425	378.806	262.956	263.995	258.274	0.986082	0.760416	-0.395139	FBgn0033889	CG6701		CG6701-RD
FBtr0303990	307	376	401	458	324	368	287	257	236	326.014	370.17	392.933	297.521	371.348	401.73	274.431	273.576	267.337	0.973794	0.754931	-0.405584	FBgn0033889	CG6701		CG6701-RC
FBtr0339957	300	368	394	452	314	358	280	252	230	318.581	362.294	386.074	293.624	359.886	390.814	267.737	268.253	260.54	0.985488	0.754531	-0.406347	FBgn0033889	CG6701		CG6701-RE
FBtr0303989	296	365	389	448	306	349	274	249	227	314.333	359.34	381.174	291.025	350.717	380.989	262	265.06	257.142	0.992197	0.754992	-0.405467	FBgn0033889	CG6701		CG6701-RB
FBtr0309057	0	0	65	30	45	65	0	0	1	0	0	63.6923	19.4883	51.5761	70.9578	0	0	1.13278	0.998539	0.0191531	-5.70628	FBgn0263376	CR43428
FBtr0301400	79	94	101	158	117	115	61	71	63	83.893	92.5424	98.9681	102.638	134.098	125.541	58.3285	75.5793	71.3653	0.986612	0.64493	-0.632785	FBgn0001319	kn	knot	kn-RD
FBtr0087465	79	94	101	158	117	115	61	71	63	83.893	92.5424	98.9681	102.638	134.098	125.541	58.3285	75.5793	71.3653	0.986612	0.64493	-0.632785	FBgn0001319	kn	knot	kn-RA
FBtr0329882	64	79	90	121	94	99	51	58	51	67.9639	77.775	88.1894	78.6028	107.737	108.074	48.7665	61.7408	57.7719	0.979044	0.638788	-0.646591	FBgn0001319	kn	knot	kn-RE
FBtr0339993	127	150	202	260	158	146	126	110	93	134.866	147.674	197.936	168.899	181.089	159.382	120.482	117.095	105.349	0.99887	0.693794	-0.52742	FBgn0034002	CG8079		CG8079-RC
FBtr0339994	107	140	187	243	151	142	120	103	88	113.627	137.829	183.238	157.855	173.066	155.016	114.745	109.643	99.6848	0.969141	0.704552	-0.505222	FBgn0034002	CG8079		CG8079-RD
FBtr0339995	107	140	187	243	151	142	120	103	88	113.627	137.829	183.238	157.855	173.066	155.016	114.745	109.643	99.6848	0.969141	0.704552	-0.505222	FBgn0034002	CG8079		CG8079-RE
FBtr0087367	117	150	204	262	167	154	126	115	96	124.247	147.674	199.896	170.198	191.405	168.115	120.482	122.417	108.747	0.96603	0.702468	-0.509495	FBgn0034002	CG8079		CG8079-RB
FBtr0087368	115	149	201	255	163	153	120	110	94	122.123	146.69	196.956	165.65	186.82	167.024	114.745	117.095	106.482	0.990128	0.687179	-0.541242	FBgn0034002	CG8079		CG8079-RA
FBtr0340000	7	5	25	24	23	17	2	3	5	7.43355	4.92247	24.4971	15.5906	26.3611	18.5582	1.91241	3.19349	5.66391	0.979192	0.234756	-2.09076	FBgn0034010	CG8157		CG8157-RB
FBtr0087390	7	5	25	24	21	17	2	3	5	7.43355	4.92247	24.4971	15.5906	24.0688	18.5582	1.91241	3.19349	5.66391	0.982756	0.241065	-2.05251	FBgn0034010	CG8157		CG8157-RA
FBtr0333551	1217	1325	1255	2276	1053	1107	1093	1010	922	1292.38	1304.45	1229.75	1478.51	1206.88	1208.47	1045.13	1075.14	1044.43	0.991406	0.819405	-0.287351	FBgn0010226	GstS1	Glutathione S transferase S1	GstS1-RD
FBtr0087006	1220	1329	1256	2277	1054	1110	1094	1010	922	1295.56	1308.39	1230.73	1479.16	1208.03	1211.74	1046.09	1075.14	1044.43	0.993375	0.818266	-0.289359	FBgn0010226	GstS1	Glutathione S transferase S1	GstS1-RA
FBtr0306248	254	296	346	424	295	304	236	225	220	269.732	291.41	339.039	275.435	338.11	331.864	225.664	239.512	249.212	0.985031	0.774435	-0.368784	FBgn0022987	qkr54B	quaking related 54B	qkr54B-RD
FBtr0345650	20	13	20	20	15	26	7	4	3	21.2387	12.7984	19.5976	12.9922	17.192	28.3831	6.69344	4.25799	3.39835	0.999774	0.272529	-1.87552	FBgn0262570	CG43110		CG43110-RB
FBtr0340217	4793	6027	5983	13721	5043	5352	3003	2800	2529	5089.86	5933.54	5862.64	8913.3	5779.96	5842.56	2871.48	2980.59	2864.81	0.993735	0.461876	-1.11442	FBgn0034246	Dcr-2	Dicer-2	Dcr-2-RB
FBtr0086904	4793	6028	5984	13722	5043	5352	3003	2801	2529	5089.86	5934.53	5863.62	8913.95	5779.96	5842.56	2871.48	2981.66	2864.81	0.993718	0.4619	-1.11435	FBgn0034246	Dcr-2	Dicer-2	Dcr-2-RA
FBtr0345472	9	9	60	63	51	55	5	6	0	9.55743	8.86044	58.7929	40.9254	58.4529	60.0412	4.78103	6.38698	0	0.999025	0.0977063	-3.3554	FBgn0034290	CG5773		CG5773-RC
FBtr0086813	8	9	58	56	47	50	5	6	0	8.49549	8.86044	56.8332	36.3781	53.8684	54.5829	4.78103	6.38698	0	0.998216	0.10553	-3.24428	FBgn0034290	CG5773		CG5773-RA
FBtr0340281	8	9	58	56	47	50	5	6	0	8.49549	8.86044	56.8332	36.3781	53.8684	54.5829	4.78103	6.38698	0	0.998216	0.10553	-3.24428	FBgn0034290	CG5773		CG5773-RB
FBtr0100053	0	0	154	81	136	151	0	0	0	0	0	150.902	52.6184	155.874	164.84	0	0	0	1	0.00376631	-8.05263	FBgn0053998	CG33998		CG33998-RA
FBtr0336983	222	249	289	445	218	221	165	154	147	235.75	245.139	283.186	289.076	249.858	241.257	157.774	163.933	166.519	1	0.633197	-0.659275	FBgn0034462	CG15905		CG15905-RC
FBtr0303023	222	249	289	445	218	221	165	154	147	235.75	245.139	283.186	289.076	249.858	241.257	157.774	163.933	166.519	1	0.633197	-0.659275	FBgn0034462	CG15905		CG15905-RB
FBtr0345676	89	182	4	9	2	3	3	4	1	94.5123	179.178	3.91953	5.84649	2.29227	3.27498	2.86862	4.25799	1.13278	0.963725	0.0492332	-4.34422	FBgn0034470	Obp56d	Odorant-binding protein 56d	Obp56d-RB
FBtr0086477	88	181	4	9	2	3	3	4	1	93.4504	178.193	3.91953	5.84649	2.29227	3.27498	2.86862	4.25799	1.13278	0.962783	0.0495779	-4.33416	FBgn0034470	Obp56d	Odorant-binding protein 56d	Obp56d-RA
FBtr0345933	10	5	31	24	43	41	2	2	3	10.6194	4.92247	30.3764	15.5906	49.2838	44.758	1.91241	2.12899	3.39835	0.988327	0.101824	-3.29586	FBgn0034512	CG18067		CG18067-RB
FBtr0086216	10	5	31	24	43	39	2	2	3	10.6194	4.92247	30.3764	15.5906	49.2838	42.5747	1.91241	2.12899	3.39835	0.989136	0.103438	-3.27316	FBgn0034512	CG18067		CG18067-RA
FBtr0071519	116	109	158	287	119	147	73	59	53	123.185	107.31	154.821	186.438	136.39	160.474	69.803	62.8053	60.0375	1	0.443501	-1.17299	FBgn0000044	Act57B	Actin 57B	Act57B-RA
FBtr0071580	28	30	47	65	42	37	25	19	12	29.7342	29.5348	46.0545	42.2246	48.1377	40.3914	23.9051	20.2254	13.5934	0.998358	0.495994	-1.0116	FBgn0003162	Pu	Punch	Pu-RA
FBtr0071579	28	30	47	65	42	37	25	19	12	29.7342	29.5348	46.0545	42.2246	48.1377	40.3914	23.9051	20.2254	13.5934	0.998358	0.495994	-1.0116	FBgn0003162	Pu	Punch	Pu-RC
FBtr0339095	57	72	97	117	79	81	45	46	31	60.5304	70.8835	95.0486	76.0043	90.5447	88.4243	43.0292	48.9669	35.1163	0.999997	0.531016	-0.913174	FBgn0265180	CG44245		CG44245-RB
FBtr0339091	232	262	286	354	270	275	210	188	174	246.369	257.937	280.246	229.962	309.457	300.206	200.803	200.125	197.104	0.995636	0.736733	-0.440785	FBgn0265191	Glycogenin		Glycogenin-RG
FBtr0339090	234	263	288	360	273	274	213	189	176	248.493	258.922	282.206	233.86	312.895	299.114	203.672	201.19	199.37	0.997211	0.739283	-0.435801	FBgn0265191	Glycogenin		Glycogenin-RD
FBtr0339088	232	262	286	352	270	274	210	187	174	246.369	257.937	280.246	228.663	309.457	299.114	200.803	199.061	197.104	0.994821	0.736487	-0.441268	FBgn0265191	Glycogenin		Glycogenin-RB
FBtr0339093	200	233	262	328	231	244	201	172	152	212.387	229.387	256.729	213.072	264.757	266.365	192.197	183.094	172.183	0.990149	0.759601	-0.396686	FBgn0265191	Glycogenin		Glycogenin-RI
FBtr0112399	2	1	34	52	33	25	2	1	1	2.12387	0.984494	33.316	33.7797	37.8225	27.2915	1.91241	1.0645	1.13278	0.996157	0.0707729	-3.82066	FBgn0085235	CG34206		CG34206-RA
FBtr0343000	3	0	16	18	15	15	0	3	1	3.18581	0	15.6781	11.693	17.192	16.3749	0	3.19349	1.13278	0.955555	0.158558	-2.65692	FBgn0034741	CG4269		CG4269-RB
FBtr0071854	3	1	22	19	19	19	0	3	2	3.18581	0.984494	21.5574	12.3426	21.7766	20.7415	0	3.19349	2.26556	0.955562	0.151792	-2.71983	FBgn0034741	CG4269		CG4269-RA
FBtr0309799	2	4	10	6	10	14	0	0	1	2.12387	3.93797	9.79882	3.89766	11.4614	15.2832	0	0	1.13278	0.990359	0.0906898	-3.46292	FBgn0034758	CG13510		CG13510-RB
FBtr0071862	2	4	7	6	10	12	0	0	1	2.12387	3.93797	6.85918	3.89766	11.4614	13.0999	0	0	1.13278	0.988462	0.102819	-3.28183	FBgn0034758	CG13510		CG13510-RA
FBtr0072143	439	514	548	722	447	495	410	420	384	466.19	506.03	536.975	469.018	512.322	540.371	392.044	447.089	434.988	0.955444	0.840964	-0.249883	FBgn0001123	Galphas	G protein alpha s subunit	Galphas-RB
FBtr0072144	439	514	548	722	447	494	410	420	384	466.19	506.03	536.975	469.018	512.322	539.279	392.044	447.089	434.988	0.956526	0.841272	-0.249355	FBgn0001123	Galphas	G protein alpha s subunit	Galphas-RA
FBtr0308345	192	254	255	347	216	233	206	152	170	203.892	250.061	249.87	225.415	247.565	254.356	196.978	161.804	192.573	0.993167	0.771258	-0.374715	FBgn0085434	NaCP60E	Na channel protein 60E	NaCP60E-RJ
FBtr0100389	274	221	253	375	190	216	200	159	155	290.971	217.573	247.91	243.604	217.766	235.798	191.241	169.255	175.581	0.999427	0.738192	-0.437932	FBgn0035083	Tina-1	Troponin C-akin-1	Tina-1-RB
FBtr0072403	11	10	69	64	51	53	7	8	6	11.6813	9.84494	67.6119	41.575	58.4529	57.8579	6.69344	8.51598	6.79669	0.979445	0.177247	-2.49616	FBgn0035090	CG2736		CG2736-RA
FBtr0333162	1	3	16	19	16	14	3	1	1	1.06194	2.95348	15.6781	12.3426	18.3382	15.2832	2.86862	1.0645	1.13278	0.952536	0.177558	-2.49364	FBgn0001325	Kr	Kruppel	Kr-RB
FBtr0072449	1	3	15	18	16	13	2	1	1	1.06194	2.95348	14.6982	11.693	18.3382	14.1916	1.91241	1.0645	1.13278	0.973744	0.156607	-2.67478	FBgn0001325	Kr	Kruppel	Kr-RA
FBtr0343515	30	65	51	77	54	68	27	21	20	31.8581	63.9921	49.974	50.02	61.8913	74.2328	25.8175	22.3544	22.6556	0.999867	0.43005	-1.21742	FBgn0050428	CG30428		CG30428-RB
FBtr0072451	34	69	52	79	54	70	30	22	23	36.1058	67.9301	50.9539	51.3192	61.8913	76.4161	28.6862	23.4189	26.054	0.999831	0.456942	-1.12992	FBgn0050428	CG30428		CG30428-RA
FBtr0273261	6	4	23	23	24	17	1	3	4	6.37162	3.93797	22.5373	14.941	27.5072	18.5582	0.956205	3.19349	4.53113	0.980371	0.199094	-2.32848	FBgn0035290	dsb	debris buster	dsb-RD
FBtr0310544	5	3	17	21	22	13	1	3	3	5.30968	2.95348	16.658	13.6418	25.215	14.1916	0.956205	3.19349	3.39835	0.956077	0.211259	-2.24292	FBgn0035290	dsb	debris buster	dsb-RF
FBtr0072853	290	316	385	466	323	371	268	239	237	307.962	311.1	377.255	302.718	370.202	405.005	256.263	254.415	268.469	0.963369	0.751047	-0.413025	FBgn0027547	CG1927		CG1927-RA
FBtr0072964	5	6	21	18	13	29	2	2	2	5.30968	5.90696	20.5775	11.693	14.8998	31.6581	1.91241	2.12899	2.26556	0.973894	0.154974	-2.68991	FBgn0035348	CG16758		CG16758-RD
FBtr0072963	5	6	21	18	13	30	2	2	2	5.30968	5.90696	20.5775	11.693	14.8998	32.7498	1.91241	2.12899	2.26556	0.968394	0.15262	-2.71198	FBgn0035348	CG16758		CG16758-RB
FBtr0306577	5	6	22	20	13	29	2	2	2	5.30968	5.90696	21.5574	12.9922	14.8998	31.6581	1.91241	2.12899	2.26556	0.982645	0.151538	-2.72225	FBgn0035348	CG16758		CG16758-RG
FBtr0331414	5	6	22	20	13	30	2	2	2	5.30968	5.90696	21.5574	12.9922	14.8998	32.7498	1.91241	2.12899	2.26556	0.978825	0.149314	-2.74358	FBgn0035348	CG16758		CG16758-RH
FBtr0073062	2	4	20	40	16	7	1	0	0	2.12387	3.93797	19.5976	25.9844	18.3382	7.64161	0.956205	0	0	0.996088	0.0482258	-4.37405	FBgn0035434	Drsl5	Drosomycin-like 5	Drsl5-RA
FBtr0073141	6570	6707	7166	10529	5830	6570	5941	5422	5219	6976.92	6603	7021.84	6839.74	6681.97	7172.2	5680.81	5771.7	5911.99	1	0.840946	-0.249915	FBgn0001254	ImpE2	Ecdysone-inducible gene E2	ImpE2-RA
FBtr0073212	167	212	213	302	184	210	151	165	143	177.343	208.713	208.715	196.182	210.889	229.248	144.387	175.642	161.988	0.959747	0.784132	-0.350831	FBgn0003206	Ras64B	Ras oncogene at 64B	Ras64B-RA
FBtr0073220	7	10	17	29	17	16	1	2	3	7.43355	9.84494	16.658	18.8387	19.4843	17.4665	0.956205	2.12899	3.39835	0.999998	0.167315	-2.57936	FBgn0003710	tipE	temperature-induced paralytic E	tipE-RB
FBtr0073225	120	133	160	246	148	160	120	100	98	127.432	130.938	156.781	159.804	169.628	174.665	114.745	106.45	111.013	0.997214	0.72416	-0.465619	FBgn0035515	CG14997		CG14997-RB
FBtr0073226	120	132	160	246	148	160	120	100	98	127.432	129.953	156.781	159.804	169.628	174.665	114.745	106.45	111.013	0.9966	0.724904	-0.464139	FBgn0035515	CG14997		CG14997-RA
FBtr0077159	118	128	130	275	129	124	102	96	89	125.308	126.015	127.385	178.643	147.851	135.366	97.5329	102.192	100.818	0.964723	0.715654	-0.482665	FBgn0016031	lama	lamina ancestor	lama-RC
FBtr0077160	147	172	178	350	167	164	122	123	102	156.105	169.333	174.419	227.363	191.405	179.032	116.657	130.933	115.544	0.999655	0.661938	-0.595231	FBgn0016031	lama	lamina ancestor	lama-RB
FBtr0333595	147	172	178	350	167	164	122	123	102	156.105	169.333	174.419	227.363	191.405	179.032	116.657	130.933	115.544	0.999655	0.661938	-0.595231	FBgn0016031	lama	lamina ancestor	lama-RD
FBtr0077161	119	128	129	275	130	124	102	96	89	126.37	126.015	126.405	178.643	148.998	135.366	97.5329	102.192	100.818	0.966259	0.714611	-0.484771	FBgn0016031	lama	lamina ancestor	lama-RA
FBtr0332144	341	372	463	550	370	404	305	277	280	362.12	366.232	453.685	357.285	424.07	441.03	291.643	294.866	317.179	0.9961	0.751601	-0.411962	FBgn0268063	ltl	larval translucida	ltl-RB
FBtr0076793	279	319	403	487	318	349	258	252	239	296.28	314.053	394.893	316.36	364.471	380.989	246.701	268.253	270.735	0.98163	0.760138	-0.395666	FBgn0268063	ltl	larval translucida	ltl-RA
FBtr0076776	123	142	192	201	163	158	101	109	88	130.618	139.798	188.137	130.572	186.82	172.482	96.5767	116.03	99.6848	0.963714	0.658444	-0.602868	FBgn0016694	Pdp1	PAR-domain protein 1	Pdp1-RB
FBtr0332081	123	142	192	201	163	158	101	109	88	130.618	139.798	188.137	130.572	186.82	172.482	96.5767	116.03	99.6848	0.963714	0.658444	-0.602868	FBgn0016694	Pdp1	PAR-domain protein 1	Pdp1-RM
FBtr0332082	123	142	192	201	163	158	101	109	88	130.618	139.798	188.137	130.572	186.82	172.482	96.5767	116.03	99.6848	0.963714	0.658444	-0.602868	FBgn0016694	Pdp1	PAR-domain protein 1	Pdp1-RN
FBtr0076777	123	142	192	201	163	158	101	109	88	130.618	139.798	188.137	130.572	186.82	172.482	96.5767	116.03	99.6848	0.963714	0.658444	-0.602868	FBgn0016694	Pdp1	PAR-domain protein 1	Pdp1-RG
FBtr0076593	21	20	26	33	30	31	8	7	12	22.3007	19.6899	25.4769	21.4371	34.3841	33.8414	7.64964	7.45148	13.5934	0.997621	0.376832	-1.408	FBgn0003149	Prm	Paramyosin	Prm-RA
FBtr0345351	180	222	245	308	189	241	184	141	127	191.149	218.558	240.071	200.08	216.62	263.09	175.942	150.094	143.863	0.996507	0.707205	-0.4998	FBgn0035959	CG4911		CG4911-RC
FBtr0076530	3	6	11	16	10	14	1	3	1	3.18581	5.90696	10.7787	10.3938	11.4614	15.2832	0.956205	3.19349	1.13278	0.99247	0.219586	-2.18714	FBgn0040827	CG13315		CG13315-RA
FBtr0340709	3	6	11	16	10	14	1	2	1	3.18581	5.90696	10.7787	10.3938	11.4614	15.2832	0.956205	2.12899	1.13278	0.997824	0.183293	-2.44778	FBgn0040827	CG13315		CG13315-RB
FBtr0301773	17	17	21	40	24	33	12	11	8	18.0529	16.7364	20.5775	25.9844	27.5072	36.0247	11.4745	11.7095	9.06226	0.975927	0.456697	-1.13069	FBgn0035976	PGRP-LC	Peptidoglycan recognition protein LC	PGRP-LC-RG
FBtr0076497	14	10	76	42	76	60	1	0	4	14.8671	9.84494	74.4711	27.2836	87.1063	65.4995	0.956205	0	4.53113	0.999759	0.043522	-4.52211	FBgn0001229	Hsp67Bc	Heat shock gene 67Bc	Hsp67Bc-RA
FBtr0346539	410	451	529	715	410	394	296	272	284	435.394	444.007	518.358	464.471	469.915	430.113	283.037	289.543	321.71	1	0.647918	-0.626117	FBgn0001225	Hsp26	Heat shock protein 26	Hsp26-RB
FBtr0076496	410	451	529	715	410	394	296	272	284	435.394	444.007	518.358	464.471	469.915	430.113	283.037	289.543	321.71	1	0.647918	-0.626117	FBgn0001225	Hsp26	Heat shock protein 26	Hsp26-RA
FBtr0302711	814	811	928	1299	781	808	758	705	701	864.416	798.424	909.331	843.843	895.132	882.06	724.804	750.471	794.08	0.993291	0.874146	-0.194055	FBgn0261555	CG42673		CG42673-RD
FBtr0076268	1008	901	1107	1625	891	1055	922	798	772	1070.43	887.029	1084.73	1055.62	1021.21	1151.7	881.621	849.469	874.508	0.98215	0.830814	-0.267402	FBgn0026160	tna	tonalli	tna-RB
FBtr0076093	797	1104	999	1349	973	1013	656	771	604	846.363	1086.88	978.902	876.324	1115.19	1105.85	627.271	820.727	684.2	0.951216	0.708225	-0.49772	FBgn0036165	chrb	charybde	chrb-RC
FBtr0346389	4	9	35	30	27	31	3	6	4	4.24774	8.86044	34.2959	19.4883	30.9457	33.8414	2.86862	6.38698	4.53113	0.957007	0.215238	-2.21599	FBgn0040813	Nplp2	Neuropeptide-like precursor 2	Nplp2-RB
FBtr0075839	4	9	35	30	27	31	3	6	4	4.24774	8.86044	34.2959	19.4883	30.9457	33.8414	2.86862	6.38698	4.53113	0.957007	0.215238	-2.21599	FBgn0040813	Nplp2	Neuropeptide-like precursor 2	Nplp2-RA
FBtr0346863	4	9	35	30	27	31	3	6	4	4.24774	8.86044	34.2959	19.4883	30.9457	33.8414	2.86862	6.38698	4.53113	0.957007	0.215238	-2.21599	FBgn0040813	Nplp2	Neuropeptide-like precursor 2	Nplp2-RC
FBtr0310456	4	3	72	46	55	67	0	2	2	4.24774	2.95348	70.5515	29.8821	63.0374	73.1411	0	2.12899	2.26556	0.998689	0.0408278	-4.61431	FBgn0263762	CG43679		CG43679-RA
FBtr0310457	4	3	72	46	55	67	0	2	2	4.24774	2.95348	70.5515	29.8821	63.0374	73.1411	0	2.12899	2.26556	0.998689	0.0408278	-4.61431	FBgn0263762	CG43679		CG43679-RB
FBtr0075587	1	2	468	254	472	457	0	3	1	1.06194	1.96899	458.585	165.001	540.976	498.888	0	3.19349	1.13278	0.999989	0.00574282	-7.44402	FBgn0004588	Eig71Ea	Ecdysone-induced gene 71Ea	Eig71Ea-RA
FBtr0075571	1	0	398	265	426	423	1	5	0	1.06194	0	389.993	172.147	488.254	461.772	0.956205	5.32249	0	0.999971	0.00863367	-6.85581	FBgn0004589	Eig71Eb	Ecdysone-induced gene 71Eb	Eig71Eb-RA
FBtr0303460	1	0	396	265	426	421	1	5	0	1.06194	0	388.033	172.147	488.254	459.588	0.956205	5.32249	0	0.999971	0.00865801	-6.85175	FBgn0004589	Eig71Eb	Ecdysone-induced gene 71Eb	Eig71Eb-RB
FBtr0075586	0	0	546	264	470	506	0	0	0	0	0	535.016	171.497	538.684	552.379	0	0	0	1	0.00109584	-9.83374	FBgn0004590	Eig71Ec	Ecdysone-induced gene 71Ec	Eig71Ec-RA
FBtr0075572	1	0	354	196	386	379	0	0	0	1.06194	0	346.878	127.324	442.408	413.739	0	0	0	1	0.00147874	-9.40141	FBgn0004591	Eig71Ed	Ecdysone-induced gene 71Ed	Eig71Ed-RA
FBtr0075584	0	0	148	128	149	147	0	0	0	0	0	145.023	83.1501	170.774	160.474	0	0	0	1	0.00359079	-8.12148	FBgn0004593	Eig71Ef	Ecdysone-induced gene 71Ef	Eig71Ef-RA
FBtr0075573	0	0	249	146	240	233	0	0	0	0	0	243.991	94.843	275.072	254.356	0	0	0	1	0.00228243	-8.77521	FBgn0004594	Eig71Eg	Ecdysone-induced gene 71Eg	Eig71Eg-RA
FBtr0075536	156	206	172	240	169	176	146	134	111	165.662	202.806	168.54	155.906	193.697	192.132	139.606	142.643	125.739	0.966467	0.75753	-0.400625	FBgn0036538	CG15715		CG15715-RA
FBtr0302999	0	0	107	47	93	109	1	1	0	0	0	104.847	30.5317	106.591	118.991	0.956205	1.0645	0	0.999168	0.015194	-6.04036	FBgn0261634	CG42717		CG42717-RA
FBtr0075320	1	2	530	333	504	518	1	1	0	1.06194	1.96899	519.338	216.32	577.652	565.479	0.956205	1.0645	0	1	0.00295386	-8.40318	FBgn0043577	PGRP-SB2	Peptidoglycan recognition protein SB2	PGRP-SB2-RA
FBtr0333627	1	2	530	333	504	518	1	1	0	1.06194	1.96899	519.338	216.32	577.652	565.479	0.956205	1.0645	0	1	0.00295386	-8.40318	FBgn0043577	PGRP-SB2	Peptidoglycan recognition protein SB2	PGRP-SB2-RB
FBtr0333122	4	2	14	11	12	6	0	0	2	4.24774	1.96899	13.7184	7.14571	13.7536	6.54995	0	0	2.26556	0.988053	0.135476	-2.8839	FBgn0262531	CG43085		CG43085-RB
FBtr0304976	4	2	14	11	12	6	0	0	2	4.24774	1.96899	13.7184	7.14571	13.7536	6.54995	0	0	2.26556	0.988053	0.135476	-2.8839	FBgn0262531	CG43085		CG43085-RA
FBtr0310156	3	4	22	27	24	22	1	2	1	3.18581	3.93797	21.5574	17.5395	27.5072	24.0165	0.956205	2.12899	1.13278	0.99807	0.102877	-3.28101	FBgn0036782	CG7320		CG7320-RB
FBtr0075117	1	4	16	15	13	16	2	2	0	1.06194	3.93797	15.6781	9.74415	14.8998	17.4665	1.91241	2.12899	0	0.973896	0.15517	-2.68808	FBgn0036787	CG4306		CG4306-RA
FBtr0344456	0	0	85	59	83	101	2	0	0	0	0	83.29	38.327	95.1292	110.258	1.91241	0	0	0.999584	0.0163976	-5.93037	FBgn0266456	CG45081		CG45081-RA
FBtr0331819	44	71	95	153	74	67	30	22	17	46.7252	69.899	93.0888	99.3903	84.814	73.1411	28.6862	23.4189	19.2573	1	0.30755	-1.70111	FBgn0036975	CG5618		CG5618-RD
FBtr0078179	42	69	88	139	66	63	25	20	17	44.6013	67.9301	86.2296	90.2958	75.6449	68.7745	23.9051	21.2899	19.2573	1	0.300334	-1.73536	FBgn0036975	CG5618		CG5618-RA
FBtr0331820	39	66	85	135	64	56	22	19	14	41.4155	64.9766	83.29	87.6973	73.3527	61.1329	21.0365	20.2254	15.859	1	0.280276	-1.83508	FBgn0036975	CG5618		CG5618-RE
FBtr0081578	200	234	202	355	181	190	116	123	99	212.387	230.372	197.936	230.611	207.45	207.415	110.92	130.933	112.145	1	0.551728	-0.857971	FBgn0028400	Syt4	Synaptotagmin 4	Syt4-RA
FBtr0081553	2	2	9	20	8	12	2	0	0	2.12387	1.96899	8.81894	12.9922	9.16908	13.0999	1.91241	0	0	0.988877	0.118478	-3.0773	FBgn0015576	alpha-Est8	alpha-Esterase-8	alpha-Est8-RA
FBtr0310421	0	1	9	25	14	11	0	1	0	0	0.984494	8.81894	16.2402	16.0459	12.0082	0	1.0645	0	0.983038	0.0728444	-3.77904	FBgn0015570	alpha-Est2	alpha-Esterase-2	alpha-Est2-RB
FBtr0081540	0	1	9	25	14	11	0	1	0	0	0.984494	8.81894	16.2402	16.0459	12.0082	0	1.0645	0	0.983038	0.0728444	-3.77904	FBgn0015570	alpha-Est2	alpha-Esterase-2	alpha-Est2-RA
FBtr0082051	304	353	383	599	338	302	316	250	276	322.829	347.526	375.295	389.116	387.394	329.681	302.161	266.124	312.648	0.960436	0.819035	-0.288003	FBgn0000723	FER	FER tyrosine kinase	FER-RB
FBtr0333295	305	355	386	605	340	305	319	252	277	323.891	349.495	378.235	393.014	389.686	332.956	305.029	268.253	313.781	0.95865	0.818844	-0.28834	FBgn0000723	FER	FER tyrosine kinase	FER-RE
FBtr0082052	321	372	408	637	358	323	331	268	297	340.882	366.232	399.792	413.801	410.316	352.606	316.504	285.285	336.436	0.950009	0.821882	-0.282997	FBgn0000723	FER	FER tyrosine kinase	FER-RA
FBtr0333296	305	355	386	605	340	305	319	252	277	323.891	349.495	378.235	393.014	389.686	332.956	305.029	268.253	313.781	0.95865	0.818844	-0.28834	FBgn0000723	FER	FER tyrosine kinase	FER-RF
FBtr0082225	11	5	32	51	32	23	4	4	2	11.6813	4.92247	31.3562	33.1301	36.6763	25.1081	3.82482	4.25799	2.26556	0.998602	0.153459	-2.70407	FBgn0037801	CG3999		CG3999-RA
FBtr0337048	9	3	32	49	31	23	3	4	2	9.55743	2.95348	31.3562	31.8309	35.5302	25.1081	2.86862	4.25799	2.26556	0.995849	0.146073	-2.77524	FBgn0037801	CG3999		CG3999-RB
FBtr0304604	19	21	9	17	19	20	5	1	4	20.1768	20.6744	8.81894	11.0434	21.7766	21.8332	4.78103	1.0645	4.53113	0.999903	0.216863	-2.20514	FBgn0004595	pros	prospero	pros-RI
FBtr0304608	18	20	8	17	18	17	5	1	4	19.1149	19.6899	7.83906	11.0434	20.6304	18.5582	4.78103	1.0645	4.53113	0.999783	0.233903	-2.09602	FBgn0004595	pros	prospero	pros-RM
FBtr0304603	18	20	9	17	22	18	5	1	4	19.1149	19.6899	8.81894	11.0434	25.215	19.6499	4.78103	1.0645	4.53113	0.999807	0.218175	-2.19644	FBgn0004595	pros	prospero	pros-RH
FBtr0335436	17	11	21	37	14	22	3	3	12	18.0529	10.8294	20.5775	24.0356	16.0459	24.0165	2.86862	3.19349	13.5934	0.993183	0.35943	-1.47622	FBgn0037974	CG12224		CG12224-RC
FBtr0082504	6	4	17	24	11	7	2	3	2	6.37162	3.93797	16.658	15.5906	12.6075	7.64161	1.91241	3.19349	2.26556	0.972868	0.261355	-1.93592	FBgn0037975	CG3397		CG3397-RA
FBtr0082762	5	5	39	40	41	38	2	6	1	5.30968	4.92247	38.2154	25.9844	46.9915	41.483	1.91241	6.38698	1.13278	0.989218	0.120842	-3.04881	FBgn0038147	CCHa2	CCHamide-2	CCHa2-RA
FBtr0303262	5	7	47	54	49	45	2	7	2	5.30968	6.89146	46.0545	35.0789	56.1606	49.1246	1.91241	7.45148	2.26556	0.992907	0.120023	-3.05862	FBgn0038147	CCHa2	CCHamide-2	CCHa2-RB
FBtr0303263	5	7	47	54	49	45	2	7	2	5.30968	6.89146	46.0545	35.0789	56.1606	49.1246	1.91241	7.45148	2.26556	0.992907	0.120023	-3.05862	FBgn0038147	CCHa2	CCHamide-2	CCHa2-RC
FBtr0082799	2850	3065	3086	4498	2711	2998	2982	2575	2420	3026.52	3017.47	3023.92	2921.94	3107.17	3272.79	2851.4	2741.08	2741.33	0.953604	0.907297	-0.140354	FBgn0015778	rin	rasputin	rin-RE
FBtr0082797	2671	2817	2836	4192	2475	2699	2801	2405	2276	2836.43	2773.32	2778.95	2723.16	2836.68	2946.39	2678.33	2560.12	2578.21	0.959429	0.925361	-0.111911	FBgn0015778	rin	rasputin	rin-RB
FBtr0299997	52	58	86	117	74	93	55	37	29	55.2207	57.1006	84.2699	76.0043	84.814	101.524	52.5913	39.3864	32.8507	0.982279	0.544927	-0.875866	FBgn0259730	tal-1A	tarsal-less 1A	tal-1A-RB
FBtr0299996	52	58	86	117	74	93	55	37	29	55.2207	57.1006	84.2699	76.0043	84.814	101.524	52.5913	39.3864	32.8507	0.982279	0.544927	-0.875866	FBgn0259733	tal-AA	tarsal-less AA	tal-AA-RA
FBtr0299999	52	58	86	117	74	93	55	37	29	55.2207	57.1006	84.2699	76.0043	84.814	101.524	52.5913	39.3864	32.8507	0.982279	0.544927	-0.875866	FBgn0259732	tal-3A	tarsal-less 3A	tal-3A-RA
FBtr0299998	52	58	86	117	74	93	55	37	29	55.2207	57.1006	84.2699	76.0043	84.814	101.524	52.5913	39.3864	32.8507	0.982279	0.544927	-0.875866	FBgn0259731	tal-2A	tarsal-less 2A	tal-2A-RA
FBtr0334298	282	375	341	538	286	362	293	261	246	299.466	369.185	334.14	349.49	327.795	395.18	280.168	277.834	278.664	0.994126	0.80678	-0.309752	FBgn0264493	rdx	roadkill	rdx-RF
FBtr0301634	276	368	334	529	273	353	290	255	241	293.094	362.294	327.281	343.644	312.895	385.355	277.3	271.447	273.001	0.98425	0.812214	-0.300068	FBgn0264493	rdx	roadkill	rdx-RC
FBtr0301632	273	367	336	526	274	351	290	256	241	289.909	361.309	329.24	341.695	314.041	383.172	277.3	272.511	273.001	0.97944	0.815367	-0.294478	FBgn0264493	rdx	roadkill	rdx-RA
FBtr0089766	2	4	10	12	11	14	0	0	2	2.12387	3.93797	9.79882	7.79532	12.6075	15.2832	0	0	2.26556	0.995932	0.125442	-2.99491	FBgn0038194	Cyp6d5		Cyp6d5-RA
FBtr0082982	3	0	12	11	8	3	0	1	0	3.18581	0	11.7586	7.14571	9.16908	3.27498	0	1.0645	0	0.950105	0.11651	-3.10148	FBgn0051313	CG31313		CG31313-RA
FBtr0334961	3	0	12	11	8	3	0	1	0	3.18581	0	11.7586	7.14571	9.16908	3.27498	0	1.0645	0	0.950105	0.11651	-3.10148	FBgn0051313	CG31313		CG31313-RC
FBtr0334960	3	0	12	11	8	3	0	1	0	3.18581	0	11.7586	7.14571	9.16908	3.27498	0	1.0645	0	0.950105	0.11651	-3.10148	FBgn0051313	CG31313		CG31313-RB
FBtr0082981	6	4	15	12	4	11	0	3	1	6.37162	3.93797	14.6982	7.79532	4.58454	12.0082	0	3.19349	1.13278	0.976083	0.212796	-2.23246	FBgn0038243	CG8066		CG8066-RA
FBtr0083038	11	34	34	47	30	27	0	0	0	11.6813	33.4728	33.316	30.5317	34.3841	29.4748	0	0	0	1	0.0128611	-6.28085	FBgn0038290	CG6912		CG6912-RA
FBtr0346232	42	36	84	111	65	69	2	1	2	44.6013	35.4418	82.3101	72.1067	74.4988	75.3244	1.91241	1.0645	2.26556	1	0.0326324	-4.93755	FBgn0267160	CR45600
FBtr0083025	31	18	56	68	41	48	2	0	2	32.92	17.7209	54.8734	44.1735	46.9915	52.3996	1.91241	0	2.26556	1	0.0417882	-4.58076	FBgn0038291	CG3984		CG3984-RA
FBtr0302142	18	17	26	24	37	40	7	8	6	19.1149	16.7364	25.4769	15.5906	42.407	43.6663	6.69344	8.51598	6.79669	0.974733	0.275089	-1.86203	FBgn0038294	Mf	Myofilin	Mf-RF
FBtr0334928	18	16	26	23	36	39	7	7	6	19.1149	15.7519	25.4769	14.941	41.2609	42.5747	6.69344	7.45148	6.79669	0.977622	0.268723	-1.89581	FBgn0038294	Mf	Myofilin	Mf-RO
FBtr0083034	17	15	26	21	35	38	6	7	4	18.0529	14.7674	25.4769	13.6418	40.1147	41.483	5.73723	7.45148	4.53113	0.983813	0.236921	-2.07752	FBgn0038294	Mf	Myofilin	Mf-RE
FBtr0302144	17	16	26	22	37	39	6	8	4	18.0529	15.7519	25.4769	14.2914	42.407	42.5747	5.73723	8.51598	4.53113	0.978723	0.242227	-2.04557	FBgn0038294	Mf	Myofilin	Mf-RH
FBtr0083033	18	16	26	23	36	39	7	7	6	19.1149	15.7519	25.4769	14.941	41.2609	42.5747	6.69344	7.45148	6.79669	0.977622	0.268723	-1.89581	FBgn0038294	Mf	Myofilin	Mf-RD
FBtr0302146	18	17	26	24	37	40	7	8	6	19.1149	16.7364	25.4769	15.5906	42.407	43.6663	6.69344	8.51598	6.79669	0.974733	0.275089	-1.86203	FBgn0038294	Mf	Myofilin	Mf-RJ
FBtr0306644	18	16	26	23	37	39	7	7	6	19.1149	15.7519	25.4769	14.941	42.407	42.5747	6.69344	7.45148	6.79669	0.974853	0.266535	-1.9076	FBgn0038294	Mf	Myofilin	Mf-RM
FBtr0083031	18	17	26	24	38	40	7	8	6	19.1149	16.7364	25.4769	15.5906	43.5531	43.6663	6.69344	8.51598	6.79669	0.971647	0.2729	-1.87356	FBgn0038294	Mf	Myofilin	Mf-RB
FBtr0306643	18	16	26	23	37	39	7	7	6	19.1149	15.7519	25.4769	14.941	42.407	42.5747	6.69344	7.45148	6.79669	0.974853	0.266535	-1.9076	FBgn0038294	Mf	Myofilin	Mf-RL
FBtr0345220	25	36	47	65	66	68	13	21	11	26.5484	35.4418	46.0545	42.2246	75.6449	74.2328	12.4307	22.3544	12.4606	0.992725	0.315033	-1.66643	FBgn0038294	Mf	Myofilin	Mf-RQ
FBtr0083032	21	22	40	49	48	60	10	16	10	22.3007	21.6589	39.1953	31.8309	55.0145	65.4995	9.56205	17.032	11.3278	0.960732	0.322525	-1.63252	FBgn0038294	Mf	Myofilin	Mf-RC
FBtr0306642	21	22	40	49	48	60	10	16	10	22.3007	21.6589	39.1953	31.8309	55.0145	65.4995	9.56205	17.032	11.3278	0.960732	0.322525	-1.63252	FBgn0038294	Mf	Myofilin	Mf-RK
FBtr0083140	3	1	16	7	10	17	1	0	0	3.18581	0.984494	15.6781	4.54727	11.4614	18.5582	0.956205	0	0	0.977818	0.0691844	-3.85341	FBgn0038299	Spn88Eb	Serpin 88Eb	Spn88Eb-RA
FBtr0344008	239	232	280	406	195	271	203	158	134	253.803	228.403	274.367	263.742	223.496	295.839	194.11	168.191	151.793	0.999995	0.668168	-0.581717	FBgn0003319	Sb	Stubble	Sb-RB
FBtr0083250	241	234	293	413	207	280	196	161	129	255.927	230.372	287.106	268.289	237.25	305.664	187.416	171.384	146.129	1	0.637646	-0.649172	FBgn0003319	Sb	Stubble	Sb-RA
FBtr0083441	37	46	0	0	0	1	0	1	0	39.2916	45.2867	0	0	0	1.09166	0	1.0645	0	0.979994	0.038488	-4.69945	FBgn0053333	CG33333		CG33333-RA
FBtr0347242	35	44	0	0	0	1	0	1	0	37.1678	43.3177	0	0	0	1.09166	0	1.0645	0	0.976466	0.0404189	-4.62883	FBgn0267701	CR46034
FBtr0303853	38	67	0	0	0	0	0	0	0	40.3536	65.9611	0	0	0	0	0	0	0	0.999804	0.0155628	-6.00576	FBgn0262023	CG42834		CG42834-RA
FBtr0083446	62	81	0	0	0	0	1	1	1	65.84	79.744	0	0	0	0	0.956205	1.0645	1.13278	0.974858	0.0441547	-4.50129	FBgn0038509	CG14332		CG14332-RA
FBtr0083650	207	219	264	343	234	247	188	144	171	219.821	215.604	258.689	222.816	268.196	269.64	179.767	153.288	193.706	0.997599	0.724564	-0.464815	FBgn0004652	fru	fruitless	fru-RK
FBtr0113254	142	194	228	299	183	208	135	149	134	150.795	190.992	223.413	194.233	209.743	227.065	129.088	158.61	151.793	0.950605	0.734968	-0.444247	FBgn0038814	CG15923		CG15923-RB
FBtr0330028	142	194	228	299	183	208	135	149	134	150.795	190.992	223.413	194.233	209.743	227.065	129.088	158.61	151.793	0.950605	0.734968	-0.444247	FBgn0038814	CG15923		CG15923-RC
FBtr0083971	31	51	274	303	221	245	23	36	28	32.92	50.2092	268.488	196.832	253.296	267.456	21.9927	38.3219	31.7179	0.958662	0.164556	-2.60335	FBgn0028396	TotA	Turandot A	TotA-RA
FBtr0084157	284	304	323	462	264	324	229	261	205	301.59	299.286	316.502	300.12	302.58	353.697	218.971	277.834	232.22	0.992927	0.778463	-0.361299	FBgn0015229	glec	gliolectin	glec-RA
FBtr0084169	1	10	26	38	12	17	1	4	4	1.06194	9.84494	25.4769	24.6852	13.7536	18.5582	0.956205	4.25799	4.53113	0.951671	0.219931	-2.18488	FBgn0264490	Eip93F	Ecdysone-induced protein 93F	Eip93F-RA
FBtr0330384	1	10	26	38	12	17	1	4	4	1.06194	9.84494	25.4769	24.6852	13.7536	18.5582	0.956205	4.25799	4.53113	0.951671	0.219931	-2.18488	FBgn0264490	Eip93F	Ecdysone-induced protein 93F	Eip93F-RC
FBtr0084221	2	2	11	12	5	7	1	0	1	2.12387	1.96899	10.7787	7.79532	5.73068	7.64161	0.956205	0	1.13278	0.968012	0.170935	-2.54848	FBgn0038957	CG7059		CG7059-RD
FBtr0084456	26	30	134	136	119	130	21	13	19	27.6103	29.5348	131.304	88.3469	136.39	141.916	20.0803	13.8385	21.5229	0.972904	0.194121	-2.36497	FBgn0039114	Lsd-1	Lipid storage droplet-1	Lsd-1-RC
FBtr0084457	26	30	133	133	119	130	21	13	19	27.6103	29.5348	130.324	86.3981	136.39	141.916	20.0803	13.8385	21.5229	0.97015	0.195102	-2.3577	FBgn0039114	Lsd-1	Lipid storage droplet-1	Lsd-1-RB
FBtr0084455	26	30	133	135	120	130	21	13	19	27.6103	29.5348	130.324	87.6973	137.536	141.916	20.0803	13.8385	21.5229	0.971872	0.194263	-2.36392	FBgn0039114	Lsd-1	Lipid storage droplet-1	Lsd-1-RA
FBtr0335002	26	30	133	133	119	130	21	13	19	27.6103	29.5348	130.324	86.3981	136.39	141.916	20.0803	13.8385	21.5229	0.97015	0.195102	-2.3577	FBgn0039114	Lsd-1	Lipid storage droplet-1	Lsd-1-RD
FBtr0339244	41	40	33	61	30	32	9	8	6	43.5394	39.3797	32.3361	39.6262	34.3841	34.9331	8.60585	8.51598	6.79669	0.999873	0.222271	-2.16961	FBgn0039152	Root	Rootletin	Root-RE
FBtr0304161	41	40	33	61	30	32	9	8	6	43.5394	39.3797	32.3361	39.6262	34.3841	34.9331	8.60585	8.51598	6.79669	0.999873	0.222271	-2.16961	FBgn0039152	Root	Rootletin	Root-RD
FBtr0339245	41	40	33	61	30	31	9	8	6	43.5394	39.3797	32.3361	39.6262	34.3841	33.8414	8.60585	8.51598	6.79669	0.999832	0.223353	-2.1626	FBgn0039152	Root	Rootletin	Root-RF
FBtr0304157	8	6	16	38	19	21	5	2	4	8.49549	5.90696	15.6781	24.6852	21.7766	22.9248	4.78103	2.12899	4.53113	0.990723	0.244151	-2.03415	FBgn0039151	CG13607		CG13607-RC
FBtr0084585	8	6	16	38	19	21	5	2	4	8.49549	5.90696	15.6781	24.6852	21.7766	22.9248	4.78103	2.12899	4.53113	0.990723	0.244151	-2.03415	FBgn0039151	CG13607		CG13607-RA
FBtr0084601	17	12	39	54	30	31	11	9	9	18.0529	11.8139	38.2154	35.0789	34.3841	33.8414	10.5183	9.58047	10.195	0.993107	0.35993	-1.47421	FBgn0039178	CG6356		CG6356-RA
FBtr0302210	259	339	368	512	301	328	283	266	241	275.041	333.743	360.597	332.6	344.987	358.064	270.606	283.156	273.001	0.958737	0.825191	-0.277199	FBgn0039431	plum		plum-RC
FBtr0302209	265	341	368	513	303	332	285	268	241	281.413	335.712	360.597	333.25	347.279	362.431	272.518	285.285	273.001	0.978549	0.82287	-0.281264	FBgn0039431	plum		plum-RB
FBtr0344120	265	341	369	513	304	332	285	268	242	281.413	335.712	361.577	333.25	348.425	362.431	272.518	285.285	274.133	0.977256	0.823117	-0.28083	FBgn0039431	plum		plum-RE
FBtr0114372	14	8	26	30	18	25	7	7	5	14.8671	7.87595	25.4769	19.4883	20.6304	27.2915	6.69344	7.45148	5.66391	0.992389	0.356542	-1.48786	FBgn0003495	spz	spatzle	spz-RL
FBtr0112834	13	8	28	30	19	25	7	7	5	13.8052	7.87595	27.4367	19.4883	21.7766	27.2915	6.69344	7.45148	5.66391	0.988109	0.349415	-1.51699	FBgn0003495	spz	spatzle	spz-RK
FBtr0085145	13	8	27	29	18	25	7	7	5	13.8052	7.87595	26.4568	18.8387	20.6304	27.2915	6.69344	7.45148	5.66391	0.985487	0.35808	-1.48164	FBgn0003495	spz	spatzle	spz-RI
FBtr0085138	14	8	27	29	18	26	7	7	5	14.8671	7.87595	26.4568	18.8387	20.6304	28.3831	6.69344	7.45148	5.66391	0.988647	0.35151	-1.50836	FBgn0003495	spz	spatzle	spz-RB
FBtr0085146	13	8	27	29	18	24	7	7	5	13.8052	7.87595	26.4568	18.8387	20.6304	26.1998	6.69344	7.45148	5.66391	0.986884	0.361849	-1.46654	FBgn0003495	spz	spatzle	spz-RJ
FBtr0085139	13	8	28	29	18	25	7	7	5	13.8052	7.87595	27.4367	18.8387	20.6304	27.2915	6.69344	7.45148	5.66391	0.983901	0.354723	-1.49523	FBgn0003495	spz	spatzle	spz-RC
FBtr0085137	14	8	28	29	18	26	7	7	5	14.8671	7.87595	27.4367	18.8387	20.6304	28.3831	6.69344	7.45148	5.66391	0.987502	0.348296	-1.52161	FBgn0003495	spz	spatzle	spz-RA
FBtr0085140	13	8	28	29	19	26	7	7	5	13.8052	7.87595	27.4367	18.8387	21.7766	28.3831	6.69344	7.45148	5.66391	0.984045	0.347697	-1.5241	FBgn0003495	spz	spatzle	spz-RD
FBtr0085224	32	31	58	81	46	61	20	23	27	33.982	30.5193	56.8332	52.6184	52.7222	66.5912	19.1241	24.4834	30.5851	0.979384	0.508527	-0.975604	FBgn0005659	Ets98B	Ets at 98B	Ets98B-RA
FBtr0305122	2186	2401	2572	3532	2014	2268	2263	2066	1881	2321.39	2363.77	2520.26	2294.42	2308.32	2475.88	2163.89	2199.25	2130.76	0.984487	0.909264	-0.137229	FBgn0039830	ATPsynC	ATP synthase, subunit C	ATPsynC-RF
FBtr0308249	816	1004	1123	1560	911	1072	804	799	695	866.54	988.432	1100.41	1013.39	1044.13	1170.26	768.789	850.533	787.284	0.996167	0.777945	-0.36226	FBgn0051998	CG31998		CG31998-RB
FBtr0089145	753	964	1047	1459	860	1020	730	740	654	799.638	949.052	1025.94	947.781	985.676	1113.49	698.03	787.728	740.84	0.995568	0.764352	-0.38769	FBgn0051998	CG31998		CG31998-RA
FBtr0089103	466	604	694	911	628	653	484	450	383	494.862	594.634	680.038	591.795	719.773	712.853	462.803	479.024	433.856	0.981277	0.724314	-0.465313	FBgn0039914	mav	maverick	mav-RA
FBtr0334483	19	27	59	47	43	39	10	19	7	20.1768	26.5813	57.8131	30.5317	49.2838	42.5747	9.56205	20.2254	7.92948	0.986106	0.334655	-1.57925	FBgn0005666	bt	bent	bt-RI
FBtr0301340	19	27	59	47	43	39	10	19	7	20.1768	26.5813	57.8131	30.5317	49.2838	42.5747	9.56205	20.2254	7.92948	0.986106	0.334655	-1.57925	FBgn0005666	bt	bent	bt-RF
FBtr0089793	19	27	59	45	42	39	10	19	7	20.1768	26.5813	57.8131	29.2324	48.1377	42.5747	9.56205	20.2254	7.92948	0.98092	0.338118	-1.5644	FBgn0005666	bt	bent	bt-RC
FBtr0344988	18	27	55	44	42	38	10	17	7	19.1149	26.5813	53.8935	28.5828	48.1377	41.483	9.56205	18.0965	7.92948	0.992745	0.330183	-1.59866	FBgn0005666	bt	bent	bt-RJ
FBtr0334482	18	27	55	44	42	38	10	17	7	19.1149	26.5813	53.8935	28.5828	48.1377	41.483	9.56205	18.0965	7.92948	0.992745	0.330183	-1.59866	FBgn0005666	bt	bent	bt-RH
FBtr0089229	494	631	654	839	552	591	503	462	444	524.597	621.215	640.843	545.023	632.667	645.17	480.971	491.798	502.955	0.974005	0.817648	-0.290448	FBgn0052016	4E-T	eIF4E-Transporter	4E-T-RB
FBtr0310651	497	632	658	840	553	591	505	465	444	527.782	622.2	644.763	545.672	633.813	645.17	482.884	494.991	502.955	0.974745	0.818243	-0.289399	FBgn0052016	4E-T	eIF4E-Transporter	4E-T-RG
FBtr0089233	502	637	668	850	564	601	511	470	454	533.092	627.122	654.561	552.168	646.42	656.087	488.621	500.314	514.283	0.953301	0.819228	-0.287663	FBgn0052016	4E-T	eIF4E-Transporter	4E-T-RC
FBtr0334626	481	627	644	836	543	586	494	451	437	510.791	617.277	631.044	543.074	622.351	639.712	472.365	480.088	495.026	0.982286	0.812173	-0.300141	FBgn0052016	4E-T	eIF4E-Transporter	4E-T-RH

## Sheet: MudvsYW.down-2
Id	YWR1	YWR2	YWR3	YWR4	YWR5	YWR6	MudR1	MudR2	MudR3	norm.YWR1	norm.YWR2	norm.YWR3	norm.YWR4	norm.YWR5	norm.YWR6	norm.MudR1	norm.MudR2	norm.MudR3	baseMean	YW	Mud	FC	log2FoldChange	pvalue	padj	tagwise.dispersion	trended.dispersion	Gene.stable.ID	Gene.name	Gene.description	Transcript.name
FBtr0346232	42	36	84	111	65	69	2	1	2	46	36	84	74	76	77	2	1	2	44.13	66	2	0.029	-5.108	1.0592e-28	4.44671e-25	0.0459	0.0207	FBgn0267160	CR45600
FBtr0088591	310	458	533	702	439	456	175	157	161	337	460	531	467	513	506	170	170	185	371.02	469	175	0.374	-1.42	5.25718e-27	1.83922e-23	0.0111	0.0071	FBgn0033395	Cyp4p2		Cyp4p2-RA
FBtr0086160	98	99	108	137	79	96	35	25	29	106	99	108	91	92	106	34	27	33	77.55	100	31	0.316	-1.663	9.42851e-23	2.49232e-19	0.0065	0.0143	FBgn0033108	CG15236		CG15236-RB
FBtr0086161	98	99	108	137	79	96	35	25	29	106	99	108	91	92	106	34	27	33	77.55	100	31	0.316	-1.663	9.49862e-23	2.49232e-19	0.0065	0.0143	FBgn0033108	CG15236		CG15236-RA
FBtr0083038	11	34	34	47	30	27	0	0	0	12	34	34	31	35	30	0	0	0	19.58	29	0	0.004	-7.886	7.26038e-21	1.38548e-17	0.0549	0.0439	FBgn0038290	CG6912		CG6912-RA
FBtr0083025	31	18	56	68	41	48	2	0	2	34	18	56	45	48	53	2	0	2	28.69	42	1	0.036	-4.781	1.34511e-19	2.17193e-16	0.0615	0.0303	FBgn0038291	CG3984		CG3984-RA
FBtr0080074	1358	1667	1786	2720	1613	1671	942	853	808	1475	1673	1780	1809	1885	1853	916	926	930	1471.92	1746	924	0.529	-0.918	2.32543e-19	3.48665e-16	0.0084	0.0111	FBgn0032208	Ufd4	Ubiquitin fusion-degradation 4-like	Ufd4-RA
FBtr0304161	41	40	33	61	30	32	9	8	6	45	40	33	41	35	35	9	9	7	28.11	38	8	0.216	-2.213	2.77225e-15	2.15527e-12	0.0096	0.0309	FBgn0039152	Root	Rootletin	Root-RD
FBtr0339244	41	40	33	61	30	32	9	8	6	45	40	33	41	35	35	9	9	7	28.11	38	8	0.216	-2.213	2.76831e-15	2.15527e-12	0.0096	0.0309	FBgn0039152	Root	Rootletin	Root-RE
FBtr0339245	41	40	33	61	30	31	9	8	6	45	40	33	41	35	34	9	9	7	27.99	38	8	0.217	-2.207	4.58273e-15	3.43557e-12	0.0101	0.031	FBgn0039152	Root	Rootletin	Root-RF
FBtr0081578	200	234	202	355	181	190	116	123	99	217	235	201	236	211	211	113	133	114	185.78	218	120	0.547	-0.87	1.80588e-14	1.30715e-11	0.0053	0.0085	FBgn0028400	Syt4	Synaptotagmin 4	Syt4-RA
FBtr0075586	0	0	546	264	470	506	0	0	0	0	0	544	176	549	561	0	0	0	203.37	305	0	0	-11.253	1.06514e-13	7.21235e-11	0.5208	0.0081	FBgn0004590	Eig71Ec	Ecdysone-induced gene 71Ec	Eig71Ec-RA
FBtr0078179	42	69	88	139	66	63	25	20	17	46	69	88	92	77	70	24	22	20	56.4	74	22	0.297	-1.752	8.97162e-13	5.8851e-10	0.0249	0.0173	FBgn0036975	CG5618		CG5618-RA
FBtr0331820	39	66	85	135	64	56	22	19	14	42	66	85	90	75	62	21	21	16	53.13	70	19	0.277	-1.851	1.16894e-12	7.43551e-10	0.0285	0.018	FBgn0036975	CG5618		CG5618-RE
FBtr0086904	4793	6028	5984	13722	5043	5352	3003	2801	2529	5206	6050	5965	9126	5893	5936	2920	3039	2911	5227.4	6363	2957	0.465	-1.106	1.50593e-12	9.0317e-10	0.021	0.0148	FBgn0034246	Dcr-2	Dicer-2	Dcr-2-RA
FBtr0340217	4793	6027	5983	13721	5043	5352	3003	2800	2529	5206	6049	5964	9126	5893	5936	2920	3038	2911	5226.99	6362	2956	0.465	-1.106	1.49057e-12	9.0317e-10	0.021	0.0148	FBgn0034246	Dcr-2	Dicer-2	Dcr-2-RB
FBtr0075320	1	2	530	333	504	518	1	1	0	1	2	528	221	589	575	1	1	0	213.16	319	1	0.003	-8.592	4.24363e-12	2.34416e-09	0.5089	0.008	FBgn0043577	PGRP-SB2	Peptidoglycan recognition protein SB2	PGRP-SB2-RA
FBtr0333627	1	2	530	333	504	518	1	1	0	1	2	528	221	589	575	1	1	0	213.16	319	1	0.003	-8.592	4.24363e-12	2.34416e-09	0.5089	0.008	FBgn0043577	PGRP-SB2	Peptidoglycan recognition protein SB2	PGRP-SB2-RB
FBtr0331819	44	71	95	153	74	67	30	22	17	48	71	95	102	86	74	29	24	20	60.99	79	24	0.306	-1.708	1.18419e-11	6.37367e-09	0.0298	0.0164	FBgn0036975	CG5618		CG5618-RD
FBtr0075572	1	0	354	196	386	379	0	0	0	1	0	353	130	451	420	0	0	0	150.64	226	0	0.001	-10.82	1.58346e-11	8.30959e-09	0.616	0.0096	FBgn0004591	Eig71Ed	Ecdysone-induced gene 71Ed	Eig71Ed-RA
FBtr0071519	116	109	158	287	119	147	73	59	53	126	109	158	191	139	163	71	64	61	120.21	148	65	0.441	-1.18	1.80701e-11	9.25146e-09	0.0165	0.0109	FBgn0000044	Act57B	Actin 57B	Act57B-RA
FBtr0076496	410	451	529	715	410	394	296	272	284	445	453	527	476	479	437	288	295	327	414.09	470	303	0.645	-0.633	2.16738e-11	1.05803e-08	0.0054	0.0073	FBgn0001225	Hsp26	Heat shock protein 26	Hsp26-RA
FBtr0346539	410	451	529	715	410	394	296	272	284	445	453	527	476	479	437	288	295	327	414.09	470	303	0.645	-0.633	2.16052e-11	1.05803e-08	0.0054	0.0073	FBgn0001225	Hsp26	Heat shock protein 26	Hsp26-RB
FBtr0088592	67	71	112	132	60	84	22	33	34	73	71	112	88	70	93	21	36	39	67.01	84	32	0.376	-1.41	1.65979e-10	7.91834e-08	0.0219	0.0156	FBgn0015037	Cyp4p1	Cytochrome P450-4p1	Cyp4p1-RA
FBtr0308065	26	33	50	65	49	58	12	9	10	28	33	50	43	57	64	12	10	12	34.33	46	11	0.242	-2.047	1.85296e-10	8.64344e-08	0.0388	0.0259	FBgn0040099	lectin-28C		lectin-28C-RB
FBtr0075587	1	2	468	254	472	457	0	3	1	1	2	467	169	552	507	0	3	1	189.05	283	1	0.006	-7.496	2.89696e-10	1.32196e-07	0.5406	0.0084	FBgn0004588	Eig71Ea	Ecdysone-induced gene 71Ea	Eig71Ea-RA
FBtr0077524	53	60	156	149	112	141	23	26	27	58	60	156	99	131	156	22	28	31	82.37	110	27	0.248	-2.012	6.86828e-10	3.00359e-07	0.0655	0.0138	FBgn0261560	Thor		Thor-RA
FBtr0303023	222	249	289	445	218	221	165	154	147	241	250	288	296	255	245	160	167	169	230.19	262	165	0.628	-0.672	9.18185e-10	3.85853e-07	0.0061	0.0077	FBgn0034462	CG15905		CG15905-RB
FBtr0336983	222	249	289	445	218	221	165	154	147	241	250	288	296	255	245	160	167	169	230.19	262	165	0.628	-0.672	9.19091e-10	3.85853e-07	0.0061	0.0077	FBgn0034462	CG15905		CG15905-RC
FBtr0345289	46	54	140	145	105	118	21	21	26	50	54	140	96	123	131	20	23	30	74.1	99	24	0.246	-2.02	1.05606e-09	4.34662e-07	0.066	0.0147	FBgn0261560	Thor		Thor-RB
FBtr0076497	14	10	76	42	76	60	1	0	4	15	10	76	28	89	67	1	0	5	32.21	48	2	0.041	-4.621	2.61671e-09	1.0563e-06	0.2503	0.0281	FBgn0001229	Hsp67Bc	Heat shock gene 67Bc	Hsp67Bc-RA
FBtr0075571	1	0	398	265	426	423	1	5	0	1	0	397	176	498	469	1	5	0	171.94	257	2	0.009	-6.83	4.84316e-09	1.91816e-06	0.5688	0.0089	FBgn0004589	Eig71Eb	Ecdysone-induced gene 71Eb	Eig71Eb-RA
FBtr0303460	1	0	396	265	426	421	1	5	0	1	0	395	176	498	467	1	5	0	171.47	256	2	0.009	-6.826	5.03687e-09	1.95794e-06	0.5697	0.0089	FBgn0004589	Eig71Eb	Ecdysone-induced gene 71Eb	Eig71Eb-RB
FBtr0074820	6	8	7	12	9	7	0	0	0	7	8	7	8	11	8	0	0	0	5.31	8	0	0.016	-6.01	5.88275e-09	2.24518e-06	0.0279	0.1282	FBgn0036945	Ssk	Snakeskin	Ssk-RB
FBtr0075573	0	0	249	146	240	233	0	0	0	0	0	248	97	280	258	0	0	0	98.25	147	0	0.001	-10.204	6.25707e-09	2.3454e-06	0.7998	0.0125	FBgn0004594	Eig71Eg	Ecdysone-induced gene 71Eg	Eig71Eg-RA
FBtr0074821	6	8	7	12	8	7	0	0	0	7	8	7	8	9	8	0	0	0	5.18	8	0	0.016	-5.98	6.6252e-09	2.43982e-06	0.0233	0.1298	FBgn0036945	Ssk	Snakeskin	Ssk-RA
FBtr0290042	48	37	23	54	22	22	10	7	5	52	37	23	36	26	24	10	8	6	24.59	33	8	0.238	-2.074	1.30969e-08	4.58196e-06	0.0463	0.0352	FBgn0032891	Oseg5	Outer segment 5	Oseg5-RB
FBtr0302995	0	0	209	127	203	223	0	0	0	0	0	208	84	237	247	0	0	0	86.37	129	0	0.001	-10.018	2.74363e-08	9.28896e-06	0.8644	0.0135	FBgn0261630	CG42713		CG42713-RA
FBtr0073219	7	10	17	24	17	15	0	2	2	8	10	17	16	20	17	0	2	2	10.17	15	1	0.106	-3.24	2.91206e-08	9.40417e-06	0.0589	0.081	FBgn0003710	tipE	temperature-induced paralytic E	tipE-RA
FBtr0340258	0	0	206	125	200	220	0	0	0	0	0	205	83	234	244	0	0	0	85.14	128	0	0.001	-9.997	3.21307e-08	1.0219e-05	0.8719	0.0136	FBgn0261630	CG42713		CG42713-RB
FBtr0070650	336	429	585	666	465	506	305	277	237	365	431	583	443	543	561	297	301	273	421.79	488	290	0.595	-0.748	3.37717e-08	1.0425e-05	0.0138	0.0073	FBgn0262738	norpA	no receptor potential A	norpA-RB
FBtr0301475	337	432	586	668	465	508	306	277	241	366	434	584	444	543	563	298	301	277	423.37	489	292	0.597	-0.743	3.33866e-08	1.0425e-05	0.0136	0.0073	FBgn0262738	norpA	no receptor potential A	norpA-RE
FBtr0086889	27	36	40	67	45	37	16	14	12	29	36	40	45	53	41	16	15	14	32.01	41	15	0.368	-1.441	3.49704e-08	1.06386e-05	0.0183	0.0275	FBgn0034262	swi2		swi2-RA
FBtr0083250	241	234	293	413	207	280	196	161	129	262	235	292	275	242	311	191	175	148	236.62	270	171	0.638	-0.649	4.29992e-08	1.28942e-05	0.008	0.0076	FBgn0003319	Sb	Stubble	Sb-RA
FBtr0100671	335	432	588	665	464	503	306	280	236	364	434	586	442	542	558	298	304	272	422.11	488	291	0.598	-0.743	4.42215e-08	1.3074e-05	0.0139	0.0073	FBgn0262738	norpA	no receptor potential A	norpA-RD
FBtr0307492	35	38	62	56	46	46	22	12	13	38	38	62	37	54	51	21	13	15	36.59	47	16	0.36	-1.473	4.77052e-08	1.3732e-05	0.026	0.0246	FBgn0264695	Mhc	Myosin heavy chain	Mhc-RQ
FBtr0339094	95	108	117	155	117	105	66	65	54	103	108	117	103	137	116	64	71	62	97.93	114	66	0.579	-0.788	4.77557e-08	1.3732e-05	0.007	0.0124	FBgn0265180	CG44245		CG44245-RA
FBtr0307494	35	38	62	55	46	46	22	12	13	38	38	62	37	54	51	21	13	15	36.52	47	16	0.361	-1.469	6.22365e-08	1.69663e-05	0.0267	0.0247	FBgn0264695	Mhc	Myosin heavy chain	Mhc-RS
FBtr0346712	35	38	62	55	46	46	22	12	13	38	38	62	37	54	51	21	13	15	36.52	47	16	0.361	-1.469	6.21181e-08	1.69663e-05	0.0267	0.0247	FBgn0264695	Mhc	Myosin heavy chain	Mhc-RV
FBtr0080895	35	38	62	56	46	46	22	12	14	38	38	62	37	54	51	21	13	16	36.72	47	17	0.368	-1.442	7.38968e-08	1.9665e-05	0.0257	0.0245	FBgn0264695	Mhc	Myosin heavy chain	Mhc-RG
FBtr0301828	35	38	62	56	46	46	22	12	14	38	38	62	37	54	51	21	13	16	36.72	47	17	0.368	-1.442	7.40095e-08	1.9665e-05	0.0257	0.0245	FBgn0264695	Mhc	Myosin heavy chain	Mhc-RO
FBtr0080899	35	38	62	56	45	46	22	12	14	38	38	62	37	53	51	21	13	16	36.59	46	17	0.37	-1.436	7.66954e-08	2.01239e-05	0.0253	0.0246	FBgn0264695	Mhc	Myosin heavy chain	Mhc-RE
FBtr0307493	33	38	62	56	46	46	22	12	13	36	38	62	37	54	51	21	13	15	36.35	46	16	0.363	-1.463	8.87706e-08	2.30047e-05	0.0276	0.0247	FBgn0264695	Mhc	Myosin heavy chain	Mhc-RR
FBtr0303220	14	7	17	16	24	17	1	1	2	15	7	17	11	28	19	1	1	2	11.23	16	1	0.097	-3.367	9.49266e-08	2.37215e-05	0.0979	0.0772	FBgn0032382	Mal-B2	Maltase B2	Mal-B2-RC
FBtr0343429	279	373	1356	1969	1185	1234	233	222	167	303	374	1352	1310	1385	1369	227	241	192	750.2	1016	220	0.217	-2.206	9.38995e-08	2.37215e-05	0.1288	0.0088	FBgn0000640	Fbp2	Fat body protein 2	Fbp2-RC
FBtr0343428	281	379	1366	1994	1194	1242	236	224	172	305	380	1362	1326	1395	1378	229	243	198	757.42	1024	223	0.218	-2.196	9.79699e-08	2.4194e-05	0.1281	0.0089	FBgn0000640	Fbp2	Fat body protein 2	Fbp2-RB
FBtr0080896	35	38	63	55	47	46	22	12	14	38	38	63	37	55	51	21	13	16	36.89	47	17	0.366	-1.449	1.01009e-07	2.43711e-05	0.0276	0.0245	FBgn0264695	Mhc	Myosin heavy chain	Mhc-RA
FBtr0301827	35	38	63	55	47	46	22	12	14	38	38	63	37	55	51	21	13	16	36.89	47	17	0.366	-1.449	1.00192e-07	2.43711e-05	0.0276	0.0245	FBgn0264695	Mhc	Myosin heavy chain	Mhc-RN
FBtr0079808	280	376	1364	1983	1191	1239	235	224	171	304	377	1360	1319	1392	1374	229	243	197	754.94	1021	223	0.218	-2.196	1.03706e-07	2.44628e-05	0.1286	0.0088	FBgn0000640	Fbp2	Fat body protein 2	Fbp2-RA
FBtr0080902	35	38	63	55	46	46	22	12	14	38	38	63	37	54	51	21	13	16	36.76	47	17	0.368	-1.444	1.0372e-07	2.44628e-05	0.0272	0.0245	FBgn0264695	Mhc	Myosin heavy chain	Mhc-RH
FBtr0303221	14	7	15	16	22	16	1	1	2	15	7	15	11	26	18	1	1	2	10.63	15	1	0.103	-3.284	1.13219e-07	2.64064e-05	0.086	0.0806	FBgn0032382	Mal-B2	Maltase B2	Mal-B2-RD
FBtr0307495	33	38	63	55	47	46	22	12	13	36	38	63	37	55	51	21	13	15	36.52	47	16	0.361	-1.47	1.18569e-07	2.73504e-05	0.0295	0.0247	FBgn0264695	Mhc	Myosin heavy chain	Mhc-RT
FBtr0080898	33	38	64	57	46	46	22	12	14	36	38	64	38	54	51	21	13	16	36.78	47	17	0.367	-1.446	1.25422e-07	2.86167e-05	0.0283	0.0245	FBgn0264695	Mhc	Myosin heavy chain	Mhc-RC
FBtr0080276	14	7	15	16	22	15	1	1	2	15	7	15	11	26	17	1	1	2	10.5	15	1	0.104	-3.266	1.27476e-07	2.87727e-05	0.0849	0.0813	FBgn0032382	Mal-B2	Maltase B2	Mal-B2-RA
FBtr0080901	33	38	63	56	47	46	22	12	14	36	38	63	37	55	51	21	13	16	36.72	47	17	0.368	-1.443	1.4103e-07	3.14933e-05	0.0285	0.0245	FBgn0264695	Mhc	Myosin heavy chain	Mhc-RF
FBtr0080905	33	38	63	54	46	46	22	12	13	36	38	63	36	54	51	21	13	15	36.32	46	16	0.363	-1.461	1.49189e-07	3.26249e-05	0.0296	0.0248	FBgn0264695	Mhc	Myosin heavy chain	Mhc-RL
FBtr0080906	33	38	63	54	46	46	22	12	13	36	38	63	36	54	51	21	13	15	36.32	46	16	0.363	-1.461	1.49207e-07	3.26249e-05	0.0296	0.0248	FBgn0264695	Mhc	Myosin heavy chain	Mhc-RK
FBtr0080897	33	38	63	54	47	46	22	12	13	36	38	63	36	55	51	21	13	15	36.45	46	16	0.362	-1.466	1.53967e-07	3.26457e-05	0.0303	0.0247	FBgn0264695	Mhc	Myosin heavy chain	Mhc-RB
FBtr0080907	33	38	63	54	47	46	22	12	13	36	38	63	36	55	51	21	13	15	36.45	46	16	0.362	-1.466	1.53882e-07	3.26457e-05	0.0303	0.0247	FBgn0264695	Mhc	Myosin heavy chain	Mhc-RM
FBtr0301829	33	38	63	54	47	46	22	12	13	36	38	63	36	55	51	21	13	15	36.45	46	16	0.362	-1.466	1.53817e-07	3.26457e-05	0.0303	0.0247	FBgn0264695	Mhc	Myosin heavy chain	Mhc-RP
FBtr0080900	33	38	65	56	47	46	22	12	14	36	38	65	37	55	51	21	13	16	36.94	47	17	0.365	-1.454	1.7074e-07	3.53793e-05	0.0303	0.0244	FBgn0264695	Mhc	Myosin heavy chain	Mhc-RD
FBtr0080903	33	38	65	56	46	46	22	12	14	36	38	65	37	54	51	21	13	16	36.81	47	17	0.367	-1.448	1.71916e-07	3.53793e-05	0.0298	0.0245	FBgn0264695	Mhc	Myosin heavy chain	Mhc-RI
FBtr0307496	33	38	65	56	47	46	22	12	14	36	38	65	37	55	51	21	13	16	36.94	47	17	0.365	-1.454	1.70682e-07	3.53793e-05	0.0303	0.0244	FBgn0264695	Mhc	Myosin heavy chain	Mhc-RU
FBtr0343241	12	11	181	105	159	167	5	2	7	13	11	180	70	186	185	5	2	8	73.38	108	5	0.048	-4.39	1.79321e-07	3.6545e-05	0.3761	0.0149	FBgn0259950	CG42460		CG42460-RB
FBtr0343599	300	395	553	613	428	466	285	253	221	326	396	551	408	500	517	277	275	254	389.36	450	269	0.598	-0.741	1.98269e-07	4.00179e-05	0.0153	0.0072	FBgn0262738	norpA	no receptor potential A	norpA-RF
FBtr0087747	5	7	46	36	35	52	1	2	2	5	7	46	24	41	58	1	2	2	20.7	30	2	0.063	-3.98	2.41666e-07	4.78567e-05	0.2517	0.0429	FBgn0033820	CG4716		CG4716-RA
FBtr0345471	5	7	46	36	35	52	1	2	2	5	7	46	24	41	58	1	2	2	20.7	30	2	0.063	-3.98	2.41636e-07	4.78567e-05	0.2517	0.0429	FBgn0033820	CG4716		CG4716-RC
FBtr0070651	297	392	547	611	428	468	284	249	224	323	393	545	406	500	519	276	270	258	387.89	448	268	0.599	-0.738	2.4483e-07	4.80302e-05	0.0155	0.0072	FBgn0262738	norpA	no receptor potential A	norpA-RA
FBtr0100670	296	391	548	606	427	465	283	252	217	322	392	546	403	499	516	275	273	250	386.26	446	266	0.597	-0.744	2.53514e-07	4.83774e-05	0.0158	0.0072	FBgn0262738	norpA	no receptor potential A	norpA-RC
FBtr0073220	7	10	17	29	17	16	1	2	3	8	10	17	19	20	18	1	2	3	10.9	15	2	0.146	-2.775	2.85656e-07	5.40198e-05	0.0638	0.0758	FBgn0003710	tipE	temperature-induced paralytic E	tipE-RB
FBtr0087746	5	7	44	32	34	47	1	2	2	5	7	44	21	40	52	1	2	2	19.43	28	2	0.068	-3.886	3.34111e-07	6.20647e-05	0.2435	0.0458	FBgn0033820	CG4716		CG4716-RB
FBtr0300294	12	9	177	101	150	162	5	2	7	13	9	176	67	175	180	5	2	8	70.64	103	5	0.05	-4.334	3.38237e-07	6.22802e-05	0.3868	0.0153	FBgn0259950	CG42460		CG42460-RA
FBtr0343842	1	3	23	13	21	14	0	0	0	1	3	23	9	25	16	0	0	0	8.42	13	0	0.01	-6.663	4.38314e-07	7.93159e-05	0.3383	0.0964	FBgn0263321	CG43402		CG43402-RB
FBtr0308745	1	3	22	13	21	14	0	0	0	1	3	22	9	25	16	0	0	0	8.3	13	0	0.01	-6.644	4.47515e-07	7.99653e-05	0.3343	0.0973	FBgn0263321	CG43402		CG43402-RA
FBtr0070779	0	0	170	137	149	120	0	0	0	0	0	169	91	174	133	0	0	0	63.09	94	0	0.001	-9.566	5.03223e-07	8.65833e-05	1.023	0.0162	FBgn0029770	CG4151		CG4151-RA
FBtr0345786	0	0	170	138	149	120	0	0	0	0	0	169	92	174	133	0	0	0	63.16	95	0	0.001	-9.568	5.00796e-07	8.65833e-05	1.0228	0.0162	FBgn0029770	CG4151		CG4151-RB
FBtr0075584	0	0	148	128	149	147	0	0	0	0	0	148	85	174	163	0	0	0	63.31	95	0	0.001	-9.571	5.20812e-07	8.8881e-05	1.0275	0.0163	FBgn0004593	Eig71Ef	Ecdysone-induced gene 71Ef	Eig71Ef-RA
FBtr0073937	2	1	118	69	111	132	1	1	0	2	1	118	46	130	146	1	1	0	49.43	74	1	0.011	-6.482	5.92724e-07	9.8745e-05	0.6676	0.0195	FBgn0015010	Ag5r	Antigen 5-related	Ag5r-RA
FBtr0345472	9	9	60	63	51	55	5	6	0	10	9	60	42	60	61	5	7	0	28.05	40	4	0.099	-3.34	6.24436e-07	0.000103209	0.229	0.0311	FBgn0034290	CG5773		CG5773-RC
FBtr0336896	28	29	41	53	45	46	17	10	14	30	29	41	35	53	51	17	11	16	31.42	40	15	0.369	-1.437	6.3873e-07	0.000104747	0.0296	0.0283	FBgn0283471	wupA	wings up A	wupA-RL
FBtr0100053	0	0	154	81	136	151	0	0	0	0	0	154	54	159	167	0	0	0	59.31	89	0	0.001	-9.477	7.37272e-07	0.000117243	1.0435	0.0171	FBgn0053998	CG33998		CG33998-RA
FBtr0072463	244	285	3564	3082	2939	3125	196	211	196	265	286	3553	2050	3434	3466	191	229	226	1522.14	2176	215	0.099	-3.338	7.4519e-07	0.000117611	0.3028	0.0112	FBgn0002564	Lsp1gamma	Larval serum protein 1 gamma	Lsp1gamma-RA
FBtr0344008	239	232	280	406	195	271	203	158	134	260	233	279	270	228	301	197	171	154	232.57	262	174	0.668	-0.582	7.92386e-07	0.000124127	0.008	0.0076	FBgn0003319	Sb	Stubble	Sb-RB
FBtr0074520	27	29	41	53	45	46	17	10	14	29	29	41	35	53	51	17	11	16	31.29	40	15	0.371	-1.431	8.68083e-07	0.000133985	0.0306	0.0284	FBgn0283471	wupA	wings up A	wupA-RA
FBtr0336895	27	29	41	53	45	46	17	10	14	29	29	41	35	53	51	17	11	16	31.29	40	15	0.371	-1.431	8.67326e-07	0.000133985	0.0306	0.0284	FBgn0283471	wupA	wings up A	wupA-RK
FBtr0336897	27	29	41	53	45	46	17	10	14	29	29	41	35	53	51	17	11	16	31.29	40	15	0.371	-1.431	8.8519e-07	0.000135628	0.0307	0.0284	FBgn0283471	wupA	wings up A	wupA-RM
FBtr0310456	4	3	72	46	55	67	0	2	2	4	3	72	31	64	74	0	2	2	28.09	41	1	0.038	-4.721	9.84034e-07	0.000147542	0.4154	0.0317	FBgn0263762	CG43679		CG43679-RA
FBtr0310457	4	3	72	46	55	67	0	2	2	4	3	72	31	64	74	0	2	2	28.09	41	1	0.038	-4.721	9.83913e-07	0.000147542	0.4154	0.0317	FBgn0263762	CG43679		CG43679-RB
FBtr0084456	26	30	134	136	119	130	21	13	19	28	30	134	90	139	144	20	14	22	69.11	94	19	0.201	-2.317	1.34354e-06	0.000194265	0.151	0.0153	FBgn0039114	Lsd-1	Lipid storage droplet-1	Lsd-1-RC
FBtr0086813	8	9	58	56	47	50	5	6	0	9	9	58	37	55	55	5	7	0	26.06	37	4	0.107	-3.229	1.36044e-06	0.000194265	0.2287	0.0335	FBgn0034290	CG5773		CG5773-RA
FBtr0340281	8	9	58	56	47	50	5	6	0	9	9	58	37	55	55	5	7	0	26.06	37	4	0.107	-3.229	1.36018e-06	0.000194265	0.2287	0.0335	FBgn0034290	CG5773		CG5773-RB
FBtr0084455	26	30	133	135	120	130	21	13	19	28	30	133	90	140	144	20	14	22	69.06	94	19	0.201	-2.316	1.37875e-06	0.000194969	0.1512	0.0153	FBgn0039114	Lsd-1	Lipid storage droplet-1	Lsd-1-RA
FBtr0308326	398	416	467	709	416	419	329	319	305	432	418	466	472	486	465	320	346	351	417.2	456	339	0.742	-0.43	1.38394e-06	0.000194969	0.0048	0.0073	FBgn0002873	mud	mushroom body defect	mud-RG
FBtr0084457	26	30	133	133	119	130	21	13	19	28	30	133	88	139	144	20	14	22	68.78	94	19	0.202	-2.31	1.43652e-06	0.000197128	0.1509	0.0154	FBgn0039114	Lsd-1	Lipid storage droplet-1	Lsd-1-RB
FBtr0335002	26	30	133	133	119	130	21	13	19	28	30	133	88	139	144	20	14	22	68.78	94	19	0.202	-2.31	1.43684e-06	0.000197128	0.1509	0.0154	FBgn0039114	Lsd-1	Lipid storage droplet-1	Lsd-1-RD
FBtr0339095	57	72	97	117	79	81	45	46	31	62	72	97	78	92	90	44	50	36	68.91	82	43	0.53	-0.916	1.43346e-06	0.000197128	0.0151	0.0154	FBgn0265180	CG44245		CG44245-RB
FBtr0074522	26	28	39	53	43	44	17	10	14	28	28	39	35	50	49	17	11	16	30.33	38	15	0.385	-1.379	1.47257e-06	0.000199431	0.028	0.0292	FBgn0283471	wupA	wings up A	wupA-RC
FBtr0074524	26	28	39	53	43	44	17	10	14	28	28	39	35	50	49	17	11	16	30.33	38	15	0.385	-1.379	1.47262e-06	0.000199431	0.028	0.0292	FBgn0283471	wupA	wings up A	wupA-RG
FBtr0332621	397	416	466	709	416	419	329	319	305	431	418	465	472	486	465	320	346	351	416.97	456	339	0.743	-0.429	1.48575e-06	0.000199919	0.0048	0.0073	FBgn0002873	mud	mushroom body defect	mud-RK
FBtr0333658	2	3	121	69	114	136	2	1	2	2	3	121	46	133	151	2	1	2	51.23	76	2	0.025	-5.322	1.53778e-06	0.000205603	0.5717	0.019	FBgn0015010	Ag5r	Antigen 5-related	Ag5r-RC
FBtr0074521	26	28	39	53	44	44	17	10	14	28	28	39	35	51	49	17	11	16	30.46	38	15	0.383	-1.386	1.67547e-06	0.000222594	0.0295	0.0291	FBgn0283471	wupA	wings up A	wupA-RB
FBtr0073062	2	4	20	40	16	7	1	0	0	2	4	20	27	19	8	1	0	0	8.91	13	0	0.035	-4.827	1.72655e-06	0.000227938	0.2803	0.0848	FBgn0035434	Drsl5	Drosomycin-like 5	Drsl5-RA
FBgn0263493	6	14	16	27	10	18	4	1	2	7	14	16	18	12	20	4	1	2	10.38	14	2	0.178	-2.494	1.95829e-06	0.000255352	0.0619	0.0784	NA	NA	NA	NA
FBtr0343515	30	65	51	77	54	68	27	21	20	33	65	51	51	63	75	26	23	23	45.61	56	24	0.43	-1.219	1.95854e-06	0.000255352	0.0296	0.0205	FBgn0050428	CG30428		CG30428-RB
FBtr0345220	25	36	47	65	66	68	13	21	11	27	36	47	43	77	75	13	23	13	39.33	51	16	0.317	-1.656	2.07722e-06	0.000269153	0.0655	0.0232	FBgn0038294	Mf	Myofilin	Mf-RQ
FBtr0083971	31	51	274	303	221	245	23	36	28	34	51	273	202	258	272	22	39	32	131.46	182	31	0.172	-2.538	2.25066e-06	0.000289838	0.1991	0.0103	FBgn0028396	TotA	Turandot A	TotA-RA
FBtr0345933	10	5	31	24	43	41	2	2	3	11	5	31	16	50	45	2	2	3	18.45	26	2	0.1	-3.328	2.27652e-06	0.000291381	0.2243	0.0492	FBgn0034512	CG18067		CG18067-RB
FBtr0086216	10	5	31	24	43	39	2	2	3	11	5	31	16	50	43	2	2	3	18.2	26	2	0.101	-3.308	2.33808e-06	0.000297447	0.2212	0.0498	FBgn0034512	CG18067		CG18067-RA
FBtr0082225	11	5	32	51	32	23	4	4	2	12	5	32	34	37	26	4	4	2	17.36	24	3	0.149	-2.742	2.90109e-06	0.00036248	0.1521	0.0491	FBgn0037801	CG3999		CG3999-RA
FBtr0305582	2	1	120	69	113	135	1	1	2	2	1	120	46	132	150	1	1	2	50.54	75	1	0.021	-5.589	3.03599e-06	0.000374873	0.6504	0.0192	FBgn0015010	Ag5r	Antigen 5-related	Ag5r-RB
FBtr0078025	431	335	4137	4313	3345	3323	332	351	306	468	336	4124	2868	3909	3686	323	381	352	1827.48	2565	352	0.137	-2.865	3.21664e-06	0.000386802	0.267	0.0117	FBgn0002563	Lsp1beta	Larval serum protein 1 beta	Lsp1beta-RA
FBtr0085326	121	141	132	187	115	121	96	89	71	131	142	132	124	134	134	93	97	82	118.79	133	91	0.685	-0.545	3.21158e-06	0.000386802	0.0033	0.011	FBgn0039602	CG1647		CG1647-RA
FBtr0336764	121	141	132	187	115	121	96	89	71	131	142	132	124	134	134	93	97	82	118.79	133	91	0.685	-0.545	3.22473e-06	0.000386802	0.0033	0.011	FBgn0039602	CG1647		CG1647-RB
FBtr0345738	431	335	4137	4313	3345	3323	332	351	306	468	336	4124	2868	3909	3686	323	381	352	1827.48	2565	352	0.137	-2.865	3.21677e-06	0.000386802	0.267	0.0117	FBgn0002563	Lsp1beta	Larval serum protein 1 beta	Lsp1beta-RB
FBtr0072451	34	69	52	79	54	70	30	22	23	37	69	52	53	63	78	29	24	26	47.87	59	26	0.457	-1.131	3.26478e-06	0.00038938	0.0261	0.0197	FBgn0050428	CG30428		CG30428-RA
FBtr0100187	14	15	51	66	47	53	12	5	8	15	15	51	44	55	59	12	5	9	29.44	40	9	0.224	-2.157	3.4242e-06	0.000403816	0.1166	0.0297	FBgn0000056	Adhr	Adh-related	Adhr-RB
FBtr0100593	14	15	51	66	47	53	12	5	8	15	15	51	44	55	59	12	5	9	29.44	40	9	0.224	-2.157	3.42429e-06	0.000403816	0.1166	0.0297	FBgn0000055	Adh	Alcohol dehydrogenase	Adh-RH
FBtr0100590	14	15	51	65	47	53	12	5	8	15	15	51	43	55	59	12	5	9	29.37	40	9	0.225	-2.153	3.55379e-06	0.000416746	0.1164	0.0298	FBgn0000055	Adh	Alcohol dehydrogenase	Adh-RE
FBtr0073651	77	94	1329	2057	1202	1149	112	83	72	84	94	1325	1368	1405	1274	109	90	83	647.97	925	94	0.102	-3.298	4.07986e-06	0.000473152	0.3411	0.0083	FBgn0002562	Lsp1alpha	Larval serum protein 1 alpha	Lsp1alpha-RA
FBtr0345461	194	164	1226	1012	1183	1105	169	133	132	211	165	1222	673	1382	1226	164	144	152	593.23	813	153	0.189	-2.404	4.10547e-06	0.000473505	0.201	0.008	FBgn0085195	CG34166		CG34166-RD
FBtr0006151	15	16	55	69	48	53	14	5	8	16	16	55	46	56	59	14	5	9	30.69	41	9	0.232	-2.107	4.23566e-06	0.000485851	0.1156	0.0285	FBgn0000056	Adhr	Adh-related	Adhr-RA
FBtr0100591	15	16	55	69	48	53	14	5	8	16	16	55	46	56	59	14	5	9	30.69	41	9	0.232	-2.107	4.25949e-06	0.000485929	0.1157	0.0285	FBgn0000055	Adh	Alcohol dehydrogenase	Adh-RF
FBtr0100589	15	16	55	68	48	53	14	5	8	16	16	55	45	56	59	14	5	9	30.61	41	9	0.233	-2.103	4.35175e-06	0.000490443	0.1154	0.0286	FBgn0000055	Adh	Alcohol dehydrogenase	Adh-RC
FBtr0100594	15	16	56	68	49	54	14	5	8	16	16	56	45	57	60	14	5	9	30.98	42	9	0.23	-2.122	4.3869e-06	0.000490443	0.1184	0.0283	FBgn0000055	Adh	Alcohol dehydrogenase	Adh-RI
FBtr0112357	193	163	1223	1010	1181	1103	169	133	132	210	164	1219	672	1380	1223	164	144	152	592.02	811	153	0.189	-2.4	4.33059e-06	0.000490443	0.2016	0.008	FBgn0085195	CG34166		CG34166-RA
FBtr0304604	19	21	9	17	19	20	5	1	4	21	21	9	11	22	22	5	1	5	12.99	18	4	0.209	-2.26	4.39252e-06	0.000490443	0.0715	0.0677	FBgn0004595	pros	prospero	pros-RI
FBtr0071112	340	443	474	621	379	454	304	305	282	369	445	473	413	443	504	296	331	325	399.66	441	317	0.719	-0.476	4.59109e-06	0.000501979	0.0072	0.0072	FBgn0029996	UbcE2H	Ubiquitin conjugating enzyme E2H	UbcE2H-RA
FBtr0071113	301	393	408	562	341	384	265	280	250	327	394	407	374	398	426	258	304	288	352.83	388	283	0.73	-0.455	4.59149e-06	0.000501979	0.006	0.0071	FBgn0029996	UbcE2H	Ubiquitin conjugating enzyme E2H	UbcE2H-RC
FBtr0071114	301	393	408	562	341	384	265	280	250	327	394	407	374	398	426	258	304	288	352.83	388	283	0.73	-0.455	4.58956e-06	0.000501979	0.006	0.0071	FBgn0029996	UbcE2H	Ubiquitin conjugating enzyme E2H	UbcE2H-RB
FBtr0301737	191	161	1211	998	1172	1100	168	133	130	207	162	1207	664	1369	1220	163	144	150	587.43	805	152	0.19	-2.399	4.52835e-06	0.000501979	0.2022	0.008	FBgn0085195	CG34166		CG34166-RB
FBtr0074523	27	28	39	53	43	44	18	11	15	29	28	39	35	50	49	18	12	17	30.81	38	16	0.411	-1.284	4.7393e-06	0.000515455	0.0273	0.0288	FBgn0283471	wupA	wings up A	wupA-RD
FBtr0343708	186	150	1181	960	1124	1078	161	130	127	202	151	1177	638	1313	1196	157	141	146	569.03	780	148	0.19	-2.396	5.29974e-06	0.000573438	0.2047	0.0079	FBgn0085195	CG34166		CG34166-RC
FBtr0304603	18	20	9	17	22	18	5	1	4	20	20	9	11	26	20	5	1	5	12.9	18	4	0.21	-2.249	5.95688e-06	0.000637964	0.0745	0.0682	FBgn0004595	pros	prospero	pros-RH
FBtr0070791	0	0	158	89	97	106	0	0	1	0	0	158	59	113	118	0	0	1	49.86	75	0	0.007	-7.257	6.20106e-06	0.000647718	0.9594	0.0192	FBgn0052762	CG32762		CG32762-RA
FBtr0308237	23	23	40	48	42	45	15	9	13	25	23	40	32	49	50	15	10	15	28.69	36	13	0.364	-1.456	6.20224e-06	0.000647718	0.0425	0.0309	FBgn0283471	wupA	wings up A	wupA-RJ
FBtr0345787	0	0	158	89	97	106	0	0	1	0	0	158	59	113	118	0	0	1	49.86	75	0	0.007	-7.257	6.20183e-06	0.000647718	0.9594	0.0192	FBgn0052762	CG32762		CG32762-RB
FBtr0308325	436	451	493	781	454	447	370	348	339	474	453	491	519	530	496	360	378	390	454.55	494	376	0.76	-0.396	6.40844e-06	0.000665938	0.0048	0.0074	FBgn0002873	mud	mushroom body defect	mud-RF
FBtr0077550	25	26	118	124	104	139	18	22	15	27	26	118	82	122	154	18	24	17	65.3	88	20	0.223	-2.165	7.50669e-06	0.000772428	0.1568	0.0159	FBgn0031558	CG16704		CG16704-RA
FBtr0339575	25	26	118	124	104	139	18	22	15	27	26	118	82	122	154	18	24	17	65.3	88	20	0.223	-2.165	7.5068e-06	0.000772428	0.1568	0.0159	FBgn0031558	CG16704		CG16704-RB
FBtr0077160	147	172	178	350	167	164	122	123	102	160	173	177	233	195	182	119	133	117	165.45	187	123	0.656	-0.607	7.8878e-06	0.000800817	0.0102	0.009	FBgn0016031	lama	lamina ancestor	lama-RB
FBtr0089055	1	4	15	14	17	11	0	1	0	1	4	15	9	20	12	0	1	0	6.95	10	0	0.047	-4.422	7.89715e-06	0.000800817	0.2433	0.1093	FBgn0015039	Cyp9b2	Cytochrome P450-9b2	Cyp9b2-RA
FBtr0333595	147	172	178	350	167	164	122	123	102	160	173	177	233	195	182	119	133	117	165.45	187	123	0.656	-0.607	7.88834e-06	0.000800817	0.0102	0.009	FBgn0016031	lama	lamina ancestor	lama-RD
FBtr0310156	3	4	22	27	24	22	1	2	1	3	4	22	18	28	24	1	2	1	11.54	16	1	0.093	-3.431	8.01882e-06	0.000809245	0.2233	0.0732	FBgn0036782	CG7320		CG7320-RB
FBtr0072403	11	10	69	64	51	53	7	8	6	12	10	69	43	60	59	7	9	7	30.46	42	8	0.18	-2.471	8.76365e-06	0.000875989	0.1769	0.0288	FBgn0035090	CG2736		CG2736-RA
FBtr0074525	23	25	33	49	41	40	15	9	14	25	25	33	33	48	44	15	10	16	27.59	35	14	0.394	-1.343	8.88212e-06	0.000880194	0.0325	0.032	FBgn0283471	wupA	wings up A	wupA-RF
FBtr0340577	474	480	503	815	407	482	400	361	343	515	482	501	542	476	535	389	392	395	469.52	508	392	0.77	-0.378	9.30638e-06	0.000912852	0.0045	0.0075	FBgn0032666	CG5758		CG5758-RF
FBtr0345650	20	13	20	20	15	26	7	4	3	22	13	20	13	18	29	7	4	3	14.33	19	5	0.268	-1.899	9.27934e-06	0.000912852	0.0511	0.0615	FBgn0262570	CG43110		CG43110-RB
FBtr0345296	169	266	1803	2059	1616	1777	206	223	183	184	267	1797	1369	1888	1971	200	242	211	903.28	1246	218	0.175	-2.517	9.62185e-06	0.000935056	0.2369	0.0095	FBgn0087002	apolpp	apolipophorin	apolpp-RC
FBtr0345297	169	266	1802	2060	1616	1778	206	223	183	184	267	1796	1370	1888	1972	200	242	211	903.37	1246	218	0.175	-2.517	9.6171e-06	0.000935056	0.2369	0.0095	FBgn0087002	apolpp	apolipophorin	apolpp-RD
FBtr0089188	169	266	1809	2064	1628	1787	207	224	184	184	267	1803	1373	1902	1982	201	243	212	907.46	1252	219	0.175	-2.516	1.00056e-05	0.000967865	0.2378	0.0095	FBgn0087002	apolpp	apolipophorin	apolpp-RA
FBtr0334627	169	268	1819	2070	1634	1794	207	224	187	184	269	1813	1377	1909	1990	201	243	215	911.26	1257	220	0.175	-2.515	1.01581e-05	0.000978112	0.2379	0.0095	FBgn0087002	apolpp	apolipophorin	apolpp-RB
FBgn0263093	35	53	58	83	51	45	32	22	24	38	53	58	55	60	50	31	24	28	44.04	52	28	0.528	-0.921	1.05408e-05	0.00101033	0.0127	0.0209	NA	NA	NA	NA
FBtr0083034	17	15	26	21	35	38	6	7	4	18	15	26	14	41	42	6	8	5	19.39	26	6	0.238	-2.07	1.08202e-05	0.00103239	0.098	0.0468	FBgn0038294	Mf	Myofilin	Mf-RE
FBtr0304608	18	20	8	17	18	17	5	1	4	20	20	8	11	21	19	5	1	5	12.15	16	4	0.224	-2.155	1.13223e-05	0.00107456	0.0683	0.0716	FBgn0004595	pros	prospero	pros-RM
FBtr0333554	14	13	20	31	12	14	6	4	4	15	13	20	21	14	16	6	4	5	12.57	16	5	0.303	-1.724	1.13645e-05	0.00107456	0.0248	0.0667	FBgn0002534	Lcp3	Larval cuticle protein 3	Lcp3-RB
FBtr0088743	14	13	20	30	12	14	6	4	4	15	13	20	20	14	16	6	4	5	12.5	16	5	0.305	-1.712	1.15729e-05	0.00108936	0.023	0.0672	FBgn0002534	Lcp3	Larval cuticle protein 3	Lcp3-RA
FBtr0081036	474	478	508	813	408	487	403	362	345	515	480	506	541	477	540	392	393	397	471.15	510	394	0.772	-0.374	1.19262e-05	0.00111761	0.0045	0.0075	FBgn0032666	CG5758		CG5758-RA
FBtr0071240	21	9	95	114	92	105	10	6	15	23	9	95	76	108	116	10	7	17	51.09	71	11	0.158	-2.662	1.20084e-05	0.0011203	0.2346	0.0187	FBgn0030041	CG12116		CG12116-RA
FBtr0088957	393	345	509	533	428	403	304	271	253	427	346	507	354	500	447	296	294	291	384.77	430	294	0.684	-0.548	1.24005e-05	0.00114412	0.0115	0.0072	FBgn0033188	Drat	Death resistor Adh domain containing target	Drat-RC
FBtr0303262	5	7	47	54	49	45	2	7	2	5	7	47	36	57	50	2	8	2	23.8	34	4	0.12	-3.061	1.25354e-05	0.00114412	0.2616	0.0367	FBgn0038147	CCHa2	CCHamide-2	CCHa2-RB
FBtr0303263	5	7	47	54	49	45	2	7	2	5	7	47	36	57	50	2	8	2	23.8	34	4	0.12	-3.061	1.25362e-05	0.00114412	0.2616	0.0367	FBgn0038147	CCHa2	CCHamide-2	CCHa2-RC
FBtr0334482	18	27	55	44	42	38	10	17	7	20	27	55	29	49	42	10	18	8	28.69	37	12	0.33	-1.599	1.24877e-05	0.00114412	0.0646	0.0309	FBgn0005666	bt	bent	bt-RH
FBtr0344988	18	27	55	44	42	38	10	17	7	20	27	55	29	49	42	10	18	8	28.69	37	12	0.33	-1.599	1.24908e-05	0.00114412	0.0646	0.0309	FBgn0005666	bt	bent	bt-RJ
FBtr0302144	17	16	26	22	37	39	6	8	4	18	16	26	15	43	43	6	9	5	20.08	27	7	0.244	-2.036	1.26319e-05	0.00114786	0.0985	0.0452	FBgn0038294	Mf	Myofilin	Mf-RH
FBtr0340575	474	478	509	816	409	489	405	362	346	515	480	507	543	478	542	394	393	398	472.2	511	395	0.772	-0.373	1.30118e-05	0.00117729	0.0045	0.0075	FBgn0032666	CG5758		CG5758-RD
FBtr0081037	476	481	510	823	410	493	407	362	349	517	483	508	547	479	547	396	393	402	474.63	514	397	0.771	-0.374	1.31406e-05	0.00118384	0.0046	0.0075	FBgn0032666	CG5758		CG5758-RB
FBtr0077547	4	8	31	29	29	32	3	1	4	4	8	31	19	34	35	3	1	5	15.62	22	3	0.135	-2.889	1.32574e-05	0.00118926	0.1999	0.0563	FBgn0031560	CG16713		CG16713-RA
FBtr0076593	21	20	26	33	30	31	8	7	12	23	20	26	22	35	34	8	8	14	21.04	27	10	0.368	-1.444	1.38541e-05	0.00123225	0.0323	0.0423	FBgn0003149	Prm	Paramyosin	Prm-RA
FBtr0308328	470	476	535	842	479	470	402	376	363	510	478	533	560	560	521	391	408	418	486.58	527	406	0.768	-0.38	1.42417e-05	0.00125609	0.0049	0.0075	FBgn0002873	mud	mushroom body defect	mud-RI
FBtr0332622	463	474	530	838	477	467	396	375	360	503	476	528	557	557	518	385	407	414	482.88	523	402	0.767	-0.382	1.43696e-05	0.00126206	0.005	0.0075	FBgn0002873	mud	mushroom body defect	mud-RL
FBtr0337048	9	3	32	49	31	23	3	4	2	10	3	32	33	36	26	3	4	2	16.51	23	3	0.142	-2.816	1.45008e-05	0.00126827	0.1987	0.0515	FBgn0037801	CG3999		CG3999-RB
FBtr0308235	22	22	38	47	40	43	15	9	13	24	22	38	31	47	48	15	10	15	27.65	35	13	0.38	-1.394	1.47437e-05	0.00128417	0.0418	0.032	FBgn0283471	wupA	wings up A	wupA-RH
FBtr0340576	479	482	506	816	407	483	406	364	346	520	484	504	543	476	536	395	395	398	472.27	510	396	0.775	-0.368	1.49746e-05	0.0012989	0.0045	0.0075	FBgn0032666	CG5758		CG5758-RE
FBtr0305795	0	1	20	7	16	23	0	0	0	0	1	20	5	19	26	0	0	0	7.76	12	0	0.011	-6.545	1.54932e-05	0.00133834	0.5784	0.1043	FBgn0041579	AttC	Attacin-C	AttC-RB
FBtr0308329	461	471	528	829	472	465	392	373	360	501	473	526	551	552	516	381	405	414	479.85	520	400	0.769	-0.38	1.58362e-05	0.00136236	0.0049	0.0075	FBgn0002873	mud	mushroom body defect	mud-RJ
FBtr0308327	468	476	534	842	479	470	402	376	364	508	478	532	560	560	521	391	408	419	486.36	526	406	0.77	-0.377	1.69522e-05	0.00145242	0.0049	0.0075	FBgn0002873	mud	mushroom body defect	mud-RH
FBtr0081035	478	479	506	812	405	482	405	363	346	519	481	504	540	473	535	394	394	398	470.91	509	395	0.776	-0.366	1.77451e-05	0.00151418	0.0045	0.0075	FBgn0032666	CG5758		CG5758-RC
FBtr0083460	32	48	10	69	9	8	3	5	3	35	48	10	46	11	9	3	5	3	18.89	26	4	0.151	-2.727	1.78667e-05	0.00151838	0.2039	0.0435	FBgn0038523	CG7587		CG7587-RA
FBtr0083033	18	16	26	23	36	39	7	7	6	20	16	26	15	42	43	7	8	7	20.38	27	7	0.27	-1.889	1.93885e-05	0.00163447	0.0874	0.0445	FBgn0038294	Mf	Myofilin	Mf-RD
FBtr0334928	18	16	26	23	36	39	7	7	6	20	16	26	15	42	43	7	8	7	20.38	27	7	0.27	-1.889	1.93836e-05	0.00163447	0.0874	0.0445	FBgn0038294	Mf	Myofilin	Mf-RO
FBtr0306643	18	16	26	23	37	39	7	7	6	20	16	26	15	43	43	7	8	7	20.51	27	7	0.268	-1.9	1.95546e-05	0.00163534	0.0893	0.0442	FBgn0038294	Mf	Myofilin	Mf-RL
FBtr0306644	18	16	26	23	37	39	7	7	6	20	16	26	15	43	43	7	8	7	20.51	27	7	0.268	-1.9	1.95512e-05	0.00163534	0.0893	0.0442	FBgn0038294	Mf	Myofilin	Mf-RM
FBtr0301340	19	27	59	47	43	39	10	19	7	21	27	59	31	50	43	10	21	8	29.97	38	13	0.335	-1.577	1.98292e-05	0.00163902	0.0691	0.0296	FBgn0005666	bt	bent	bt-RF
FBtr0309057	0	0	65	30	45	65	0	0	1	0	0	65	20	53	72	0	0	1	23.4	35	0	0.014	-6.165	1.97075e-05	0.00163902	0.8053	0.0385	FBgn0263376	CR43428
FBtr0334483	19	27	59	47	43	39	10	19	7	21	27	59	31	50	43	10	21	8	29.97	38	13	0.335	-1.577	1.98328e-05	0.00163902	0.0692	0.0296	FBgn0005666	bt	bent	bt-RI
FBtr0302142	18	17	26	24	37	40	7	8	6	20	17	26	16	43	44	7	9	7	20.94	28	8	0.277	-1.855	2.16113e-05	0.00177104	0.0863	0.0433	FBgn0038294	Mf	Myofilin	Mf-RF
FBtr0302146	18	17	26	24	37	40	7	8	6	20	17	26	16	43	44	7	9	7	20.94	28	8	0.277	-1.855	2.16194e-05	0.00177104	0.0863	0.0433	FBgn0038294	Mf	Myofilin	Mf-RJ
FBtr0302999	0	0	107	47	93	109	1	1	0	0	0	107	31	109	121	1	1	0	41.06	61	1	0.013	-6.216	2.16835e-05	0.00177104	0.9069	0.0227	FBgn0261634	CG42717		CG42717-RA
FBtr0083031	18	17	26	24	38	40	7	8	6	20	17	26	16	44	44	7	9	7	21.07	28	8	0.275	-1.865	2.18872e-05	0.00178075	0.0882	0.043	FBgn0038294	Mf	Myofilin	Mf-RB
FBtr0082762	5	5	39	40	41	38	2	6	1	5	5	39	27	48	42	2	7	1	19.51	28	3	0.12	-3.06	2.26443e-05	0.00183524	0.2671	0.0451	FBgn0038147	CCHa2	CCHamide-2	CCHa2-RA
FBtr0083032	21	22	40	49	48	60	10	16	10	23	22	40	33	56	67	10	17	12	30.95	40	13	0.325	-1.622	2.29793e-05	0.00185015	0.0777	0.0289	FBgn0038294	Mf	Myofilin	Mf-RC
FBtr0306642	21	22	40	49	48	60	10	16	10	23	22	40	33	56	67	10	17	12	30.95	40	13	0.325	-1.622	2.30045e-05	0.00185015	0.0777	0.0289	FBgn0038294	Mf	Myofilin	Mf-RK
FBtr0070597	200	263	329	409	300	325	185	193	170	217	264	328	272	351	360	180	209	196	264.13	299	195	0.654	-0.614	2.41601e-05	0.00192803	0.015	0.0073	FBgn0029676	HIP-R	Hsc/Hsp70-interacting protein related	HIP-R-RB
FBtr0070598	200	263	328	409	300	325	185	193	170	217	264	327	272	351	360	180	209	196	264.02	298	195	0.654	-0.613	2.43404e-05	0.00192803	0.015	0.0073	FBgn0029676	HIP-R	Hsc/Hsp70-interacting protein related	HIP-R-RA
FBtr0344131	12	20	26	33	23	19	8	4	9	13	20	26	22	27	21	8	4	10	16.82	22	7	0.351	-1.512	2.43349e-05	0.00192803	0.0322	0.0518	FBgn0002772	Mlc1	Myosin alkali light chain 1	Mlc1-RD
FBtr0112399	2	1	34	52	33	25	2	1	1	2	1	34	35	39	28	2	1	1	15.79	23	1	0.066	-3.916	2.45826e-05	0.0019399	0.395	0.0533	FBgn0085235	CG34206		CG34206-RA
FBtr0344910	644	937	862	1118	822	858	518	646	498	699	940	859	744	960	952	504	701	573	770.31	859	593	0.69	-0.535	2.48663e-05	0.00195494	0.0134	0.0089	FBgn0036165	chrb	charybde	chrb-RE
FBtr0306577	5	6	22	20	13	29	2	2	2	5	6	22	13	15	32	2	2	2	11.16	16	2	0.143	-2.801	2.53658e-05	0.00198262	0.1683	0.0761	FBgn0035348	CG16758		CG16758-RG
FBtr0339574	18	20	100	79	80	92	14	15	14	20	20	100	53	93	102	14	16	16	48.15	65	15	0.239	-2.064	2.54073e-05	0.00198262	0.1568	0.0197	FBgn0051778	CG31778		CG31778-RB
FBtr0089793	19	27	59	45	42	39	10	19	7	21	27	59	30	49	43	10	21	8	29.69	38	13	0.339	-1.561	2.59389e-05	0.00201661	0.07	0.0299	FBgn0005666	bt	bent	bt-RC
FBtr0331414	5	6	22	20	13	30	2	2	2	5	6	22	13	15	33	2	2	2	11.29	16	2	0.142	-2.818	2.61881e-05	0.00202847	0.1733	0.0754	FBgn0035348	CG16758		CG16758-RH
FBtr0077543	18	23	102	85	83	96	16	17	14	20	23	102	57	97	106	16	18	16	50.49	68	17	0.25	-2.002	2.65967e-05	0.00204503	0.1497	0.019	FBgn0051778	CG31778		CG31778-RA
FBtr0085196	12	20	25	33	22	19	8	4	9	13	20	25	22	26	21	8	4	10	16.58	21	7	0.356	-1.489	2.68619e-05	0.00205788	0.0298	0.0525	FBgn0002772	Mlc1	Myosin alkali light chain 1	Mlc1-RB
FBtr0332219	8	13	56	36	49	49	7	5	7	9	13	56	24	57	54	7	5	8	25.93	36	7	0.194	-2.367	2.71098e-05	0.00206931	0.1793	0.0345	FBgn0004242	Syt1	Synaptotagmin 1	Syt1-RF
FBtr0333764	200	261	328	408	299	324	185	193	170	217	262	327	271	349	359	180	209	196	263.47	298	195	0.656	-0.609	2.73406e-05	0.00207937	0.0149	0.0073	FBgn0029676	HIP-R	Hsc/Hsp70-interacting protein related	HIP-R-RD
FBtr0079309	2	3	7	15	7	9	1	0	0	2	3	7	10	8	10	1	0	0	4.59	7	0	0.069	-3.86	2.78073e-05	0.00210723	0.1336	0.1366	FBgn0025595	AkhR	Adipokinetic hormone receptor	AkhR-RB
FBtr0339467	405	490	588	733	490	541	367	391	320	440	492	586	488	573	600	357	424	368	480.82	530	383	0.724	-0.466	2.81613e-05	0.00211876	0.0091	0.0075	FBgn0027499	wde	windei	wde-RB
FBtr0086928	9	12	15	16	12	11	2	4	3	10	12	15	11	14	12	2	4	3	9.26	12	3	0.27	-1.888	2.83829e-05	0.0021278	0.0197	0.0885	FBgn0050104	NT5E-2	Ecto-5-nucleotidase 2	NT5E-2-RA
FBtr0306335	140	180	216	286	183	171	137	126	110	152	181	215	190	214	190	133	137	127	170.92	190	132	0.695	-0.524	2.95227e-05	0.00220051	0.0081	0.0089	FBgn0085423	CG34394		CG34394-RG
FBtr0344456	0	0	85	59	83	101	2	0	0	0	0	85	39	97	112	2	0	0	37.21	56	1	0.015	-6.102	2.95624e-05	0.00220051	0.9127	0.0245	FBgn0266456	CG45081		CG45081-RA
FBtr0076093	797	1104	999	1349	973	1013	656	771	604	866	1108	996	897	1137	1124	638	837	695	921.88	1021	723	0.708	-0.497	2.9841e-05	0.0022056	0.0119	0.0095	FBgn0036165	chrb	charybde	chrb-RC
FBtr0332331	2	3	7	13	7	10	1	0	0	2	3	7	9	8	11	1	0	0	4.56	7	0	0.07	-3.841	3.03029e-05	0.00223189	0.1312	0.1382	FBgn0025595	AkhR	Adipokinetic hormone receptor	AkhR-RD
FBtr0085195	12	20	25	32	22	19	8	4	9	13	20	25	21	26	21	8	4	10	16.51	21	7	0.359	-1.48	3.04704e-05	0.00223638	0.0297	0.0528	FBgn0002772	Mlc1	Myosin alkali light chain 1	Mlc1-RA
FBtr0075801	11	13	63	58	66	63	8	7	11	12	13	63	39	77	70	8	8	13	33.49	46	10	0.207	-2.273	3.08223e-05	0.00225432	0.1804	0.0268	FBgn0036381	CG8745		CG8745-RA
FBtr0074526	23	25	33	49	41	40	16	10	15	25	25	33	33	48	44	16	11	17	27.95	35	15	0.425	-1.234	3.12006e-05	0.00226383	0.0317	0.0317	FBgn0283471	wupA	wings up A	wupA-RE
FBtr0076594	17	14	22	28	19	23	4	5	10	18	14	22	19	22	26	4	5	12	15.73	20	7	0.343	-1.544	3.14356e-05	0.00226383	0.033	0.0559	FBgn0003149	Prm	Paramyosin	Prm-RB
FBtr0077728	6	12	54	35	49	46	6	3	7	7	12	54	23	57	51	6	3	8	24.57	34	6	0.171	-2.545	3.14915e-05	0.00226383	0.2091	0.0364	FBgn0004242	Syt1	Synaptotagmin 1	Syt1-RC
FBtr0086499	17	36	117	170	111	151	24	26	14	18	36	117	113	130	167	23	28	16	72.13	97	22	0.234	-2.095	3.13481e-05	0.00226383	0.1762	0.0149	FBgn0040732	CG16926		CG16926-RA
FBtr0345818	17	36	117	170	111	151	24	26	14	18	36	117	113	130	167	23	28	16	72.13	97	22	0.234	-2.095	3.13516e-05	0.00226383	0.1762	0.0149	FBgn0040732	CG16926		CG16926-RB
FBtr0345347	0	0	15	12	13	16	0	0	0	0	0	15	8	15	18	0	0	0	6.21	9	0	0.013	-6.232	3.49871e-05	0.00249125	0.5584	0.118	FBgn0036656	CG13026		CG13026-RC
FBtr0072964	5	6	21	18	13	29	2	2	2	5	6	21	12	15	32	2	2	2	10.9	15	2	0.147	-2.763	3.62461e-05	0.00257041	0.1713	0.078	FBgn0035348	CG16758		CG16758-RD
FBtr0332218	6	11	55	36	49	46	6	3	7	7	11	55	24	57	51	6	3	8	24.64	34	6	0.171	-2.55	3.69345e-05	0.00261041	0.2151	0.0363	FBgn0004242	Syt1	Synaptotagmin 1	Syt1-RE
FBtr0072963	5	6	21	18	13	30	2	2	2	5	6	21	12	15	33	2	2	2	11.03	15	2	0.146	-2.78	3.70755e-05	0.00261158	0.1763	0.0773	FBgn0035348	CG16758		CG16758-RB
FBtr0452142	51	49	64	90	59	62	42	29	29	55	49	64	60	69	69	41	31	33	52.4	61	35	0.583	-0.778	3.73528e-05	0.00262232	0.0104	0.0184	FBgn0284237	CG46321		CG46321-RB
FBtr0299542	0	0	14	12	12	15	0	0	0	0	0	14	8	14	17	0	0	0	5.84	9	0	0.014	-6.147	3.92576e-05	0.00272866	0.5391	0.1222	FBgn0036656	CG13026		CG13026-RB
FBtr0309799	2	4	10	6	10	14	0	0	1	2	4	10	4	12	16	0	0	1	5.39	8	0	0.061	-4.028	4.05579e-05	0.00280974	0.2116	0.131	FBgn0034758	CG13510		CG13510-RB
FBtr0345351	180	222	245	308	189	241	184	141	127	196	223	244	205	221	267	179	153	146	203.74	226	159	0.709	-0.496	4.42101e-05	0.00304267	0.0082	0.0081	FBgn0035959	CG4911		CG4911-RC
FBtr0329920	175	232	273	333	259	263	152	169	147	190	233	272	221	303	292	148	183	169	223.47	252	167	0.663	-0.592	4.49618e-05	0.00308429	0.0142	0.0078	FBgn0003256	rl	rolled	rl-RH
FBtr0290306	158	226	298	464	243	255	171	158	147	172	227	297	309	284	283	166	171	169	230.87	262	169	0.644	-0.635	4.53937e-05	0.00310378	0.0172	0.0077	FBgn0250867	CG42238		CG42238-RB
FBtr0113703	158	215	252	321	239	244	142	154	139	172	216	251	213	279	271	138	167	160	207.46	234	155	0.664	-0.59	4.58256e-05	0.00312313	0.0138	0.008	FBgn0003256	rl	rolled	rl-RC
FBtr0086927	8	12	14	16	12	11	2	4	3	9	12	14	11	14	12	2	4	3	9.03	12	3	0.278	-1.849	4.70349e-05	0.00318367	0.0204	0.0902	FBgn0050104	NT5E-2	Ecto-5-nucleotidase 2	NT5E-2-RB
FBtr0089103	466	604	694	911	628	653	484	450	383	506	606	692	606	734	724	471	488	441	585.32	645	467	0.725	-0.465	4.72049e-05	0.00318367	0.0102	0.008	FBgn0039914	mav	maverick	mav-RA
FBtr0345331	6	13	55	35	49	46	6	5	7	7	13	55	23	57	51	6	5	8	25.03	34	6	0.191	-2.391	4.7516e-05	0.00318661	0.1966	0.0357	FBgn0004242	Syt1	Synaptotagmin 1	Syt1-RI
FBtr0308236	22	22	38	47	40	43	16	10	14	24	22	38	31	47	48	16	11	16	28.01	35	14	0.411	-1.282	4.80364e-05	0.00321125	0.0409	0.0316	FBgn0283471	wupA	wings up A	wupA-RI
FBtr0087972	5	3	13	26	18	16	3	1	1	5	3	13	17	21	18	3	1	1	9.18	13	2	0.144	-2.792	4.92069e-05	0.00327905	0.165	0.0872	FBgn0033708	CG8850		CG8850-RB
FBtr0290305	194	255	326	496	289	288	207	181	180	211	256	325	330	338	319	201	196	207	264.83	296	201	0.679	-0.558	5.10069e-05	0.00338825	0.0132	0.0073	FBgn0250867	CG42238		CG42238-RA
FBtr0088253	420	508	615	754	509	562	380	407	335	456	510	613	501	595	623	369	442	386	499.49	550	399	0.726	-0.462	5.18202e-05	0.00343141	0.0098	0.0076	FBgn0027499	wde	windei	wde-RA
FBtr0340709	3	6	11	16	10	14	1	2	1	3	6	11	11	12	16	1	2	1	6.93	10	1	0.158	-2.666	5.25664e-05	0.00346988	0.0966	0.1082	FBgn0040827	CG13315		CG13315-RB
FBtr0083140	3	1	16	7	10	17	1	0	0	3	1	16	5	12	19	1	0	0	6.26	9	0	0.051	-4.281	5.41438e-05	0.00355167	0.3195	0.1191	FBgn0038299	Spn88Eb	Serpin 88Eb	Spn88Eb-RA
FBtr0332144	341	372	463	550	370	404	305	277	280	370	373	462	366	432	448	297	301	322	374.55	408	307	0.751	-0.413	5.43293e-05	0.00355273	0.0068	0.0071	FBgn0268063	ltl	larval translucida	ltl-RB
FBtr0089766	2	4	10	12	11	14	0	0	2	2	4	10	8	13	16	0	0	2	6.09	9	1	0.096	-3.388	5.50919e-05	0.00359141	0.1744	0.1194	FBgn0038194	Cyp6d5		Cyp6d5-RA
FBtr0346185	3	2	54	36	59	58	4	1	3	3	2	54	24	69	64	4	1	3	24.97	36	3	0.082	-3.614	5.61869e-05	0.00365145	0.4349	0.036	FBgn0261989	CG42807		CG42807-RB
FBtr0086620	0	0	18	9	15	10	0	0	0	0	0	18	6	18	11	0	0	0	5.84	9	0	0.014	-6.143	5.81384e-05	0.0037025	0.5886	0.1235	FBgn0004240	DptA	Diptericin A	DptA-RA
FBtr0333556	46	49	33	57	22	35	17	15	20	50	49	33	38	26	39	17	16	23	32.26	39	19	0.474	-1.076	5.80855e-05	0.0037025	0.0258	0.0274	FBgn0002533	Lcp2	Larval cuticle protein 2	Lcp2-RB
FBtr0088761	45	46	33	57	22	35	17	15	20	49	46	33	38	26	39	17	16	23	31.8	38	19	0.482	-1.052	6.01184e-05	0.00374465	0.0231	0.0277	FBgn0002533	Lcp2	Larval cuticle protein 2	Lcp2-RA
FBtr0332409	175	212	250	315	207	198	164	158	132	190	213	249	210	242	220	159	171	152	200.66	221	161	0.731	-0.451	6.04387e-05	0.00375346	0.0063	0.0082	FBgn0085423	CG34394		CG34394-RH
FBtr0077726	6	12	55	35	48	45	6	5	7	7	12	55	23	56	50	6	5	8	24.66	34	6	0.194	-2.368	6.1935e-05	0.00379525	0.1999	0.0362	FBgn0004242	Syt1	Synaptotagmin 1	Syt1-RA
FBtr0077727	6	12	55	35	48	45	6	5	7	7	12	55	23	56	50	6	5	8	24.66	34	6	0.194	-2.368	6.19502e-05	0.00379525	0.1999	0.0362	FBgn0004242	Syt1	Synaptotagmin 1	Syt1-RB
FBtr0343993	6	12	55	35	48	45	6	5	7	7	12	55	23	56	50	6	5	8	24.66	34	6	0.194	-2.368	6.19448e-05	0.00379525	0.1999	0.0362	FBgn0004242	Syt1	Synaptotagmin 1	Syt1-RH
FBtr0339993	127	150	202	260	158	146	126	110	93	138	151	201	173	185	162	123	119	107	150.92	168	116	0.692	-0.531	6.27239e-05	0.00382743	0.0089	0.0095	FBgn0034002	CG8079		CG8079-RC
FBtr0303819	3	2	49	35	57	56	4	1	3	3	2	49	23	67	62	4	1	3	23.84	34	3	0.086	-3.544	6.56293e-05	0.00398157	0.4265	0.0378	FBgn0261989	CG42807		CG42807-RA
FBtr0306345	149	186	226	334	193	237	151	146	112	162	187	225	222	226	263	147	158	129	190.94	214	145	0.677	-0.563	6.97725e-05	0.00417263	0.0126	0.0084	FBgn0000448	Hr3	Hormone receptor 3	Hr3-RF
FBtr0112641	161	188	239	304	191	190	154	144	121	175	189	238	202	223	211	150	156	139	187.02	206	148	0.721	-0.473	7.04701e-05	0.00418699	0.0072	0.0084	FBgn0085423	CG34394		CG34394-RC
FBtr0113702	175	239	275	349	261	272	155	176	153	190	240	274	232	305	302	151	191	176	228.96	257	173	0.672	-0.574	7.0611e-05	0.00418699	0.0142	0.0077	FBgn0003256	rl	rolled	rl-RD
FBtr0071579	28	30	47	65	42	37	25	19	12	30	30	47	43	49	41	24	21	14	33.27	40	20	0.494	-1.018	7.2116e-05	0.00420496	0.0228	0.0265	FBgn0003162	Pu	Punch	Pu-RC
FBtr0071580	28	30	47	65	42	37	25	19	12	30	30	47	43	49	41	24	21	14	33.27	40	20	0.494	-1.018	7.20827e-05	0.00420496	0.0228	0.0265	FBgn0003162	Pu	Punch	Pu-RA
FBtr0076776	123	142	192	201	163	158	101	109	88	134	143	191	134	190	175	98	118	101	142.74	161	106	0.66	-0.599	7.20739e-05	0.00420496	0.013	0.0099	FBgn0016694	Pdp1	PAR-domain protein 1	Pdp1-RB
FBtr0076777	123	142	192	201	163	158	101	109	88	134	143	191	134	190	175	98	118	101	142.74	161	106	0.66	-0.599	7.20656e-05	0.00420496	0.013	0.0099	FBgn0016694	Pdp1	PAR-domain protein 1	Pdp1-RG
FBtr0332081	123	142	192	201	163	158	101	109	88	134	143	191	134	190	175	98	118	101	142.74	161	106	0.66	-0.599	7.20477e-05	0.00420496	0.013	0.0099	FBgn0016694	Pdp1	PAR-domain protein 1	Pdp1-RM
FBtr0332082	123	142	192	201	163	158	101	109	88	134	143	191	134	190	175	98	118	101	142.74	161	106	0.66	-0.599	7.20694e-05	0.00420496	0.013	0.0099	FBgn0016694	Pdp1	PAR-domain protein 1	Pdp1-RN
FBtr0088958	286	286	377	450	329	308	250	234	210	311	287	376	299	384	342	243	254	242	304.17	333	246	0.741	-0.432	7.34906e-05	0.00423802	0.0074	0.0071	FBgn0033188	Drat	Death resistor Adh domain containing target	Drat-RB
FBtr0113700	165	225	260	327	245	255	147	164	144	179	226	259	217	286	283	143	178	166	215.27	242	162	0.672	-0.574	7.33498e-05	0.00423802	0.014	0.0079	FBgn0003256	rl	rolled	rl-RE
FBtr0331200	156	211	284	443	235	244	165	153	145	169	212	283	295	275	271	160	166	167	221.95	251	164	0.654	-0.612	7.34687e-05	0.00423802	0.0167	0.0078	FBgn0250867	CG42238		CG42238-RD
FBtr0071123	70	70	545	546	523	494	87	82	71	76	70	543	363	611	548	85	89	82	274.12	368	85	0.231	-2.113	7.5187e-05	0.00432397	0.2152	0.0073	FBgn0029990	CG2233		CG2233-RA
FBtr0082637	375	498	461	944	365	471	337	339	309	407	500	460	628	426	522	328	368	356	443.85	490	351	0.712	-0.491	7.57154e-05	0.00433845	0.0117	0.0074	FBgn0013278	Hsp70Bb	Heat-shock-protein-70Bb	Hsp70Bb-RA
FBtr0074174	204	250	290	333	252	259	198	179	147	222	251	289	221	294	287	193	194	169	235.64	261	185	0.714	-0.486	7.69195e-05	0.00438755	0.0092	0.0076	FBgn0026076	UBL3	Ubiquitin like 3	UBL3-RA
FBtr0083650	207	219	264	343	234	247	188	144	171	225	220	263	228	273	274	183	156	197	224.35	247	179	0.724	-0.465	7.73684e-05	0.00440119	0.0079	0.0078	FBgn0004652	fru	fruitless	fru-RK
FBtr0085359	294	327	488	633	396	421	286	276	250	319	328	486	421	463	467	278	299	288	372.22	414	288	0.697	-0.522	7.89468e-05	0.00447885	0.0131	0.0071	FBgn0003093	Pkc98E	Protein C kinase 98E	Pkc98E-RA
FBtr0100308	10	15	69	58	59	50	11	10	9	11	15	69	39	69	55	11	11	10	32.18	43	11	0.25	-1.998	8.12643e-05	0.0045979	0.1576	0.0276	FBgn0031220	CG4822		CG4822-RF
FBtr0081222	26	24	162	226	135	156	35	24	20	28	24	161	150	158	173	34	26	23	86.45	116	28	0.24	-2.057	8.24513e-05	0.00463168	0.1961	0.0133	FBgn0032773	fon	fondue	fon-RB
FBtr0081223	26	23	157	224	129	155	35	22	20	28	23	157	149	151	172	34	24	23	84.49	113	27	0.239	-2.062	8.28884e-05	0.00463168	0.1969	0.0135	FBgn0032773	fon	fondue	fon-RA
FBtr0299996	52	58	86	117	74	93	55	37	29	56	58	86	78	86	103	53	40	33	66.1	78	42	0.548	-0.867	8.38474e-05	0.00463168	0.0259	0.0158	FBgn0259733	tal-AA	tarsal-less AA	tal-AA-RA
FBtr0299997	52	58	86	117	74	93	55	37	29	56	58	86	78	86	103	53	40	33	66.1	78	42	0.548	-0.867	8.38304e-05	0.00463168	0.0259	0.0158	FBgn0259730	tal-1A	tarsal-less 1A	tal-1A-RB
FBtr0299998	52	58	86	117	74	93	55	37	29	56	58	86	78	86	103	53	40	33	66.1	78	42	0.548	-0.867	8.3789e-05	0.00463168	0.0259	0.0158	FBgn0259731	tal-2A	tarsal-less 2A	tal-2A-RA
FBtr0299999	52	58	86	117	74	93	55	37	29	56	58	86	78	86	103	53	40	33	66.1	78	42	0.548	-0.867	8.37323e-05	0.00463168	0.0259	0.0158	FBgn0259732	tal-3A	tarsal-less 3A	tal-3A-RA
FBtr0345337	166	225	262	328	248	257	148	166	144	180	226	261	218	290	285	144	180	166	216.67	243	163	0.672	-0.574	8.35768e-05	0.00463168	0.0143	0.0079	FBgn0003256	rl	rolled	rl-RI
FBtr0306333	161	188	238	305	192	190	155	145	121	175	189	237	203	224	211	151	157	139	187.34	206	149	0.723	-0.467	8.432e-05	0.00464556	0.0072	0.0084	FBgn0085423	CG34394		CG34394-RE
FBtr0078157	10	15	69	57	59	50	11	10	9	11	15	69	38	69	55	11	11	10	32.1	43	11	0.251	-1.994	8.51618e-05	0.00466061	0.158	0.0277	FBgn0031220	CG4822		CG4822-RC
FBtr0289998	22	29	27	29	14	13	8	7	8	24	29	27	19	16	14	8	8	9	17.17	22	8	0.38	-1.396	8.55162e-05	0.00466252	0.0349	0.0508	FBgn0016061	side	sidestep	side-RB
FBtr0087638	91	106	167	129	142	145	62	74	64	99	106	166	86	166	161	60	80	74	110.94	131	71	0.549	-0.866	8.69226e-05	0.00471471	0.0328	0.0116	FBgn0033875	CG6357		CG6357-RA
FBtr0331199	214	281	366	541	316	316	240	201	200	232	282	365	360	369	351	233	218	230	293.39	326	227	0.695	-0.524	8.83596e-05	0.00475579	0.0127	0.0072	FBgn0250867	CG42238		CG42238-RC
FBtr0347554	214	280	366	541	316	316	240	200	200	232	281	365	360	369	351	233	217	230	293.16	326	227	0.695	-0.525	8.81929e-05	0.00475579	0.0127	0.0072	FBgn0250867	CG42238		CG42238-RE
FBtr0084601	17	12	39	54	30	31	11	9	9	18	12	39	36	35	34	11	10	10	22.84	29	10	0.354	-1.497	9.08151e-05	0.00486097	0.0666	0.0379	FBgn0039178	CG6356		CG6356-RA
FBtr0303989	296	365	389	448	306	349	274	249	227	322	366	388	298	358	387	266	270	261	324.01	353	266	0.756	-0.404	9.21181e-05	0.00487066	0.0065	0.0071	FBgn0033889	CG6701		CG6701-RB
FBtr0339090	234	263	288	360	273	274	213	189	176	254	264	287	239	319	304	207	205	203	253.59	278	205	0.741	-0.433	9.14394e-05	0.00487066	0.007	0.0074	FBgn0265191	Glycogenin		Glycogenin-RD
FBtr0080031	135	183	354	380	257	277	159	127	121	147	184	353	253	300	307	155	138	139	219.46	257	144	0.56	-0.836	9.36929e-05	0.00491677	0.0356	0.0078	FBgn0027611	LManII	Lysosomal alpha-mannosidase II	LManII-RB
FBtr0301287	26	23	156	224	129	153	35	23	20	28	23	156	149	151	170	34	25	23	84.25	113	27	0.244	-2.037	9.34907e-05	0.00491677	0.1954	0.0135	FBgn0032773	fon	fondue	fon-RC
FBtr0336819	26	23	156	224	129	153	35	23	20	28	23	156	149	151	170	34	25	23	84.25	113	27	0.244	-2.037	9.34978e-05	0.00491677	0.1954	0.0135	FBgn0032773	fon	fondue	fon-RD
FBtr0306898	66	80	130	191	95	130	58	67	51	72	80	130	127	111	144	56	73	59	94.62	111	63	0.565	-0.825	9.4468e-05	0.00494508	0.0278	0.0126	FBgn0263019	CR43314
FBtr0329919	175	233	271	334	255	268	151	174	150	190	234	270	222	298	297	147	189	173	224.41	252	170	0.673	-0.571	9.47957e-05	0.00494989	0.0146	0.0078	FBgn0003256	rl	rolled	rl-RG
FBtr0340254	5	5	20	28	23	16	4	1	3	5	5	20	19	27	18	4	1	3	11.34	16	3	0.188	-2.413	9.51655e-05	0.00495687	0.1547	0.0739	FBgn0032652	CG6870		CG6870-RB
FBtr0084585	8	6	16	38	19	21	5	2	4	9	6	16	25	22	23	5	2	5	12.56	17	4	0.234	-2.094	9.87873e-05	0.0051095	0.1148	0.0664	FBgn0039151	CG13607		CG13607-RA
FBtr0304157	8	6	16	38	19	21	5	2	4	9	6	16	25	22	23	5	2	5	12.56	17	4	0.234	-2.094	9.8826e-05	0.0051095	0.1148	0.0664	FBgn0039151	CG13607		CG13607-RC
FBtr0084285	90	85	98	146	62	103	59	54	58	98	85	98	97	72	114	57	59	67	83.03	94	61	0.645	-0.633	9.96774e-05	0.00514086	0.0107	0.0137	FBgn0038983	CG5326		CG5326-RA
FBtr0080972	67	114	116	125	105	117	61	60	58	73	114	116	83	123	130	59	65	67	92.18	106	64	0.602	-0.733	0.000101173	0.00514911	0.0196	0.0129	FBgn0032629	beat-IIIc		beat-IIIc-RB
FBtr0088656	1	0	14	4	9	9	0	0	0	1	0	14	3	11	10	0	0	0	4.24	6	0	0.019	-5.681	0.000100949	0.00514911	0.4617	0.149	FBgn0033355	CG13748		CG13748-RA
FBtr0088838	155	135	122	240	123	108	104	89	83	168	135	122	160	144	120	101	97	96	126.87	142	98	0.69	-0.536	0.000100982	0.00514911	0.0088	0.0106	FBgn0003082	phr	photorepair	phr-RA
FBtr0330646	9	15	66	57	54	47	10	10	9	10	15	66	38	63	52	10	11	10	30.52	41	10	0.256	-1.964	0.000100162	0.00514911	0.1548	0.0289	FBgn0031220	CG4822		CG4822-RI
FBtr0339091	232	262	286	354	270	275	210	188	174	252	263	285	235	315	305	204	204	200	251.61	276	203	0.738	-0.437	0.000100868	0.00514911	0.0074	0.0074	FBgn0265191	Glycogenin		Glycogenin-RG
FBtr0080989	5	5	20	27	23	16	4	1	3	5	5	20	18	27	18	4	1	3	11.27	16	3	0.189	-2.402	0.000101795	0.00516133	0.1542	0.0744	FBgn0032652	CG6870		CG6870-RA
FBtr0088368	147	179	216	323	189	227	150	142	110	160	180	215	215	221	252	146	154	127	185.4	207	142	0.688	-0.54	0.000103538	0.00519946	0.0118	0.0085	FBgn0000448	Hr3	Hormone receptor 3	Hr3-RA
FBtr0330609	147	179	216	323	189	227	150	142	110	160	180	215	215	221	252	146	154	127	185.4	207	142	0.688	-0.54	0.000103512	0.00519946	0.0118	0.0085	FBgn0000448	Hr3	Hormone receptor 3	Hr3-RH
FBtr0339088	232	262	286	352	270	274	210	187	174	252	263	285	234	315	304	204	203	200	251.22	276	202	0.738	-0.438	0.000103008	0.00519946	0.0074	0.0075	FBgn0265191	Glycogenin		Glycogenin-RB
FBtr0452141	147	179	216	323	189	227	150	142	110	160	180	215	215	221	252	146	154	127	185.4	207	142	0.688	-0.54	0.000103488	0.00519946	0.0118	0.0085	FBgn0284237	CG46321		CG46321-RA
FBtr0339957	300	368	394	452	314	358	280	252	230	326	369	393	301	367	397	272	273	265	329.22	359	270	0.756	-0.404	0.000104476	0.00523402	0.0068	0.0071	FBgn0033889	CG6701		CG6701-RE
FBtr0306897	51	69	113	166	84	120	48	57	36	55	69	113	110	98	133	47	62	41	80.99	96	50	0.518	-0.949	0.000105025	0.00524902	0.0384	0.0139	FBgn0263019	CR43314
FBtr0078159	10	15	69	58	59	52	11	10	10	11	15	69	39	69	58	11	11	12	32.55	44	11	0.257	-1.961	0.000105888	0.00527957	0.1584	0.0273	FBgn0031220	CG4822		CG4822-RB
FBtr0078156	9	15	67	55	55	46	11	9	9	10	15	67	37	64	51	11	10	10	30.48	41	10	0.256	-1.965	0.000108548	0.00537392	0.1571	0.029	FBgn0031220	CG4822		CG4822-RA
FBtr0080030	137	194	353	383	259	281	167	130	125	149	195	352	255	303	312	162	141	144	223.53	261	149	0.573	-0.804	0.000110091	0.00542468	0.0336	0.0078	FBgn0027611	LManII	Lysosomal alpha-mannosidase II	LManII-RA
FBtr0088839	155	134	123	241	123	108	104	90	83	168	134	123	160	144	120	101	98	96	127.06	142	98	0.691	-0.532	0.000111522	0.00548236	0.0088	0.0106	FBgn0003082	phr	photorepair	phr-RB
FBtr0076607	163	147	194	287	170	173	129	126	118	177	148	193	191	199	192	125	137	136	166.37	183	133	0.723	-0.468	0.000115098	0.00564494	0.007	0.009	FBgn0001253	ImpE1	Ecdysone-inducible gene E1	ImpE1-RB
FBtr0347210	128	160	147	191	144	157	87	115	89	139	161	147	127	168	174	85	125	102	136.38	153	104	0.683	-0.55	0.000116725	0.0056981	0.0105	0.0102	FBgn0033019	CG10395		CG10395-RE
FBtr0088749	47	28	126	154	118	103	37	28	32	51	28	126	102	138	114	36	30	37	73.61	93	34	0.37	-1.434	0.000118375	0.00571221	0.0989	0.0147	FBgn0050359	Mal-A5	Maltase A5	Mal-A5-RA
FBtr0300953	47	28	126	154	118	103	37	28	32	51	28	126	102	138	114	36	30	37	73.61	93	34	0.37	-1.434	0.000118368	0.00571221	0.0989	0.0147	FBgn0050359	Mal-A5	Maltase A5	Mal-A5-RB
FBtr0301185	7	11	70	71	82	59	14	5	7	8	11	70	47	96	65	14	5	8	36	50	9	0.186	-2.426	0.000117591	0.00571221	0.2532	0.0249	FBgn0036493	CG7255		CG7255-RE
FBtr0339279	47	28	126	154	117	103	37	28	32	51	28	126	102	137	114	36	30	37	73.48	93	34	0.371	-1.431	0.000118339	0.00571221	0.0985	0.0147	FBgn0050359	Mal-A5	Maltase A5	Mal-A5-RC
FBtr0084340	8	5	42	36	35	28	7	5	2	9	5	42	24	41	31	7	5	2	18.45	25	5	0.199	-2.33	0.000120479	0.00580041	0.1966	0.0475	FBgn0039031	Gbp3	Growth-blocking peptide 3	Gbp3-RA
FBtr0087973	5	2	13	24	17	15	3	1	1	5	2	13	16	20	17	3	1	1	8.67	12	2	0.153	-2.704	0.000120759	0.00580059	0.1784	0.0913	FBgn0033708	CG8850		CG8850-RA
FBtr0110880	7	11	69	71	80	58	14	5	7	8	11	69	47	93	64	14	5	8	35.51	49	9	0.189	-2.405	0.000121181	0.00580754	0.2494	0.0252	FBgn0036493	CG7255		CG7255-RG
FBtr0087368	115	149	201	255	163	153	120	110	94	125	150	200	170	190	170	117	119	108	149.87	168	115	0.686	-0.544	0.000121861	0.00582685	0.011	0.0096	FBgn0034002	CG8079		CG8079-RA
FBtr0100307	9	15	67	58	57	48	11	10	9	10	15	67	39	67	53	11	11	10	31.33	42	11	0.258	-1.955	0.0001223	0.00583454	0.1595	0.0283	FBgn0031220	CG4822		CG4822-RE
FBtr0303990	307	376	401	458	324	368	287	257	236	333	377	400	305	379	408	279	279	272	336.83	367	277	0.756	-0.403	0.000122637	0.00583736	0.007	0.0071	FBgn0033889	CG6701		CG6701-RC
FBtr0100389	274	221	253	375	190	216	200	159	155	298	222	252	249	222	240	194	173	178	225.34	247	182	0.737	-0.441	0.000126672	0.0060022	0.0074	0.0077	FBgn0035083	Tina-1	Troponin C-akin-1	Tina-1-RB
FBtr0112639	159	184	235	297	190	187	152	144	120	173	185	234	198	222	207	148	156	138	184.53	203	147	0.727	-0.46	0.000131576	0.00620652	0.0075	0.0085	FBgn0085423	CG34394		CG34394-RA
FBtr0100309	9	15	69	57	55	47	11	10	9	10	15	69	38	64	52	11	11	10	31.09	41	11	0.26	-1.943	0.000132333	0.00622823	0.1592	0.0285	FBgn0031220	CG4822		CG4822-RG
FBtr0081553	2	2	9	20	8	12	2	0	0	2	2	9	13	9	13	2	0	0	5.67	8	1	0.098	-3.349	0.000134713	0.00629827	0.2152	0.1199	FBgn0015576	alpha-Est8	alpha-Esterase-8	alpha-Est8-RA
FBtr0334105	8	10	71	69	81	59	14	6	7	9	10	71	46	95	65	14	7	8	35.96	49	10	0.194	-2.364	0.000134733	0.00629827	0.2458	0.025	FBgn0036493	CG7255		CG7255-RI
FBtr0070406	27	36	89	57	97	90	34	17	9	29	36	89	38	113	100	33	18	10	51.9	68	20	0.311	-1.687	0.000136214	0.00632579	0.1337	0.0188	FBgn0044047	Ilp6	Insulin-like peptide 6	Ilp6-RA
FBtr0339164	8	5	44	40	40	29	7	6	2	9	5	44	27	47	32	7	7	2	19.86	27	5	0.198	-2.339	0.000137729	0.00638205	0.2085	0.0442	FBgn0039031	Gbp3	Growth-blocking peptide 3	Gbp3-RB
FBtr0100310	9	15	67	56	55	47	11	10	9	10	15	67	37	64	52	11	11	10	30.8	41	11	0.263	-1.927	0.000138224	0.00639088	0.1571	0.0287	FBgn0031220	CG4822		CG4822-RH
FBtr0303991	298	362	386	442	304	347	275	248	228	324	363	385	294	355	385	267	269	262	322.75	351	266	0.761	-0.393	0.00014057	0.00644594	0.0065	0.0071	FBgn0033889	CG6701		CG6701-RD
FBtr0302322	48	29	85	112	71	82	33	28	30	52	29	85	74	83	91	32	30	35	56.82	69	32	0.469	-1.092	0.000150628	0.00681428	0.0511	0.0174	FBgn0036821	CG3961		CG3961-RD
FBtr0273261	6	4	23	23	24	17	1	3	4	7	4	23	15	28	19	1	3	5	11.61	16	3	0.187	-2.416	0.000151394	0.00683212	0.1729	0.0736	FBgn0035290	dsb	debris buster	dsb-RD
FBtr0072853	290	316	385	466	323	371	268	239	237	315	317	384	310	377	412	261	259	273	323.05	352	264	0.752	-0.412	0.000152484	0.00683932	0.0076	0.0071	FBgn0027547	CG1927		CG1927-RA
FBtr0087465	79	94	101	158	117	115	61	71	63	86	94	101	105	137	128	59	77	73	95.45	108	70	0.643	-0.637	0.000153303	0.00684029	0.014	0.0126	FBgn0001319	kn	knot	kn-RA
FBtr0301400	79	94	101	158	117	115	61	71	63	86	94	101	105	137	128	59	77	73	95.45	108	70	0.643	-0.637	0.000153484	0.00684029	0.014	0.0126	FBgn0001319	kn	knot	kn-RD
FBtr0345483	4	3	10	27	15	9	3	0	1	4	3	10	18	18	10	3	0	1	7.43	10	1	0.143	-2.808	0.000153926	0.00684547	0.1846	0.1	FBgn0261611	CG42700		CG42700-RJ
FBtr0077942	4	3	28	28	27	24	2	3	3	4	3	28	19	32	27	2	3	3	13.41	19	3	0.159	-2.653	0.000155733	0.00688211	0.2375	0.0645	FBgn0053126	NLaz	Neural Lazarillo	NLaz-RA
FBtr0329947	4	3	28	28	27	24	2	3	3	4	3	28	19	32	27	2	3	3	13.41	19	3	0.159	-2.653	0.000155722	0.00688211	0.2375	0.0645	FBgn0053126	NLaz	Neural Lazarillo	NLaz-RB
FBtr0343844	4	3	28	28	27	24	2	3	3	4	3	28	19	32	27	2	3	3	13.41	19	3	0.159	-2.653	0.00015568	0.00688211	0.2375	0.0645	FBgn0053126	NLaz	Neural Lazarillo	NLaz-RC
FBtr0089095	340	464	553	634	454	487	354	319	311	369	466	551	422	530	540	344	346	358	436.32	480	349	0.729	-0.455	0.000156909	0.00690496	0.0109	0.0073	FBgn0026199	myo	myoglianin	myo-RD
FBtr0112638	179	211	252	316	206	201	170	164	132	194	212	251	210	241	223	165	178	152	202.93	222	165	0.746	-0.423	0.000158264	0.00695003	0.0063	0.0081	FBgn0085423	CG34394		CG34394-RD
FBgn0263745	25	35	46	29	37	40	12	13	17	27	35	46	19	43	44	12	14	20	28.93	36	15	0.426	-1.232	0.000160475	0.00701779	0.0485	0.0311	NA	NA	NA	NA
FBtr0081540	0	1	9	25	14	11	0	1	0	0	1	9	17	16	12	0	1	0	6.25	9	0	0.051	-4.286	0.000162647	0.00708325	0.4211	0.1122	FBgn0015570	alpha-Est2	alpha-Esterase-2	alpha-Est2-RA
FBtr0310421	0	1	9	25	14	11	0	1	0	0	1	9	17	16	12	0	1	0	6.25	9	0	0.051	-4.286	0.000162612	0.00708325	0.4211	0.1122	FBgn0015570	alpha-Est2	alpha-Esterase-2	alpha-Est2-RB
FBtr0074175	162	179	191	248	180	195	146	138	97	176	180	190	165	210	216	142	150	112	171.21	190	135	0.714	-0.485	0.000168135	0.0073071	0.0089	0.0089	FBgn0026076	UBL3	Ubiquitin like 3	UBL3-RB
FBtr0075839	4	9	35	30	27	31	3	6	4	4	9	35	20	32	34	3	7	5	16.47	22	5	0.213	-2.233	0.000170406	0.00736688	0.1801	0.0534	FBgn0040813	Nplp2	Neuropeptide-like precursor 2	Nplp2-RA
FBtr0346389	4	9	35	30	27	31	3	6	4	4	9	35	20	32	34	3	7	5	16.47	22	5	0.213	-2.233	0.000170396	0.00736688	0.1801	0.0534	FBgn0040813	Nplp2	Neuropeptide-like precursor 2	Nplp2-RB
FBtr0346863	4	9	35	30	27	31	3	6	4	4	9	35	20	32	34	3	7	5	16.47	22	5	0.213	-2.233	0.000170915	0.00736688	0.1802	0.0534	FBgn0040813	Nplp2	Neuropeptide-like precursor 2	Nplp2-RC
FBtr0343418	44	54	70	87	68	80	44	31	30	48	54	70	58	79	89	43	34	35	56.53	66	37	0.564	-0.826	0.000171733	0.00737188	0.0229	0.0176	FBgn0040099	lectin-28C		lectin-28C-RC
FBtr0306899	78	97	160	243	116	163	78	85	58	85	97	160	162	136	181	76	92	67	117.15	137	78	0.573	-0.804	0.000173058	0.00739851	0.0313	0.0111	FBgn0263019	CR43314
FBtr0100360	8	12	70	74	81	62	16	6	8	9	12	70	49	95	69	16	7	9	37.16	51	11	0.21	-2.253	0.000174924	0.00744791	0.2345	0.0242	FBgn0036493	CG7255		CG7255-RF
FBtr0078158	9	15	69	57	55	47	11	10	10	10	15	69	38	64	52	11	11	12	31.22	41	11	0.269	-1.894	0.000181162	0.00760556	0.159	0.0284	FBgn0031220	CG4822		CG4822-RD
FBtr0088956	248	254	340	416	284	255	229	205	184	269	255	339	277	332	283	223	222	212	267.94	292	219	0.75	-0.414	0.000185931	0.00775921	0.0073	0.0073	FBgn0033188	Drat	Death resistor Adh domain containing target	Drat-RA
FBtr0076530	3	6	11	16	10	14	1	3	1	3	6	11	11	12	16	1	3	1	7.05	10	2	0.194	-2.367	0.000186898	0.0077841	0.0993	0.1071	FBgn0040827	CG13315		CG13315-RA
FBtr0076793	279	319	403	487	318	349	258	252	239	303	320	402	324	372	387	251	273	275	322.99	351	266	0.759	-0.397	0.000190521	0.0079036	0.0072	0.0071	FBgn0268063	ltl	larval translucida	ltl-RA
FBtr0306729	24	26	10	7	12	15	3	5	1	26	26	10	5	14	17	3	5	1	11.88	16	3	0.205	-2.286	0.000192812	0.00796715	0.1613	0.0743	FBgn0262972	CR43283
FBtr0340000	7	5	25	24	23	17	2	3	5	8	5	25	16	27	19	2	3	6	12.24	17	4	0.223	-2.163	0.000193531	0.00798115	0.1421	0.0702	FBgn0034010	CG8157		CG8157-RB
FBtr0110881	9	11	71	72	82	63	16	7	8	10	11	71	48	96	70	16	8	9	37.5	51	11	0.216	-2.214	0.000196142	0.00807295	0.2312	0.0241	FBgn0036493	CG7255		CG7255-RH
FBtr0087390	7	5	25	24	21	17	2	3	5	8	5	25	16	25	19	2	3	6	11.98	16	4	0.228	-2.131	0.000200681	0.00821409	0.1352	0.0713	FBgn0034010	CG8157		CG8157-RA
FBtr0336939	249	253	339	415	284	254	229	205	184	270	254	338	276	332	282	223	222	212	267.64	292	219	0.752	-0.412	0.000201862	0.00824374	0.0073	0.0073	FBgn0033188	Drat	Death resistor Adh domain containing target	Drat-RD
FBtr0300787	198	237	282	322	234	245	194	175	143	215	238	281	214	273	272	189	190	165	226.28	249	181	0.731	-0.452	0.000202984	0.00827347	0.0089	0.0077	FBgn0026076	UBL3	Ubiquitin like 3	UBL3-RC
FBtr0113493	15	15	5	4	7	10	0	0	3	16	15	5	3	8	11	0	0	3	6.86	10	1	0.125	-3.003	0.0002049	0.00833537	0.2077	0.1137	FBgn0086675	fne	found in neurons	fne-RB
FBtr0331250	484	610	717	923	617	699	470	457	451	526	612	715	614	721	775	457	496	519	603.87	660	491	0.743	-0.428	0.000206244	0.00837381	0.0105	0.0081	FBgn0264270	Sxl	Sex lethal	Sxl-RG
FBtr0305964	54	62	59	104	65	65	47	42	29	59	62	59	69	76	72	46	46	33	57.95	66	42	0.632	-0.661	0.00020832	0.00844181	0.0097	0.0172	FBgn0250839	CG2016		CG2016-RD
FBtr0336460	13	13	72	79	73	90	13	11	15	14	13	72	53	85	100	13	12	17	42.05	56	14	0.25	-1.999	0.000209673	0.00848024	0.1943	0.0219	FBgn0027578	CG14526		CG14526-RC
FBtr0075078	73	48	142	163	123	155	48	56	48	79	48	142	108	144	172	47	61	55	95.08	116	54	0.47	-1.089	0.000220499	0.00879394	0.0628	0.0127	FBgn0036821	CG3961		CG3961-RC
FBtr0089145	753	964	1047	1459	860	1020	730	740	654	818	968	1044	970	1005	1131	710	803	753	911.25	989	755	0.763	-0.39	0.000220781	0.00879394	0.0092	0.0095	FBgn0051998	CG31998		CG31998-RA
FBtr0307173	182	234	271	341	221	254	187	182	128	198	235	270	227	258	282	182	197	147	221.79	245	175	0.719	-0.475	0.0002204	0.00879394	0.0103	0.0078	FBgn0260400	elav	embryonic lethal abnormal vision	elav-RD
FBtr0079066	6	5	13	22	13	9	3	3	1	7	5	13	15	15	10	3	3	1	7.96	11	2	0.237	-2.075	0.000223787	0.00889682	0.0786	0.0968	FBgn0031693	Cyp4ac1		Cyp4ac1-RA
FBtr0347209	126	157	144	186	140	153	85	115	88	137	158	144	124	164	170	83	125	101	133.74	150	103	0.692	-0.532	0.000237621	0.00934065	0.0109	0.0103	FBgn0033019	CG10395		CG10395-RD
FBtr0333712	54	34	105	129	86	100	37	34	38	59	34	105	86	100	111	36	37	44	67.92	82	39	0.472	-1.083	0.000238605	0.0093618	0.058	0.0155	FBgn0036821	CG3961		CG3961-RE
FBtr0304968	0	0	8	6	7	9	0	0	0	0	0	8	4	8	10	0	0	0	3.35	5	0	0.025	-5.349	0.0002411	0.00944204	0.4286	0.1648	FBgn0262528	CG43082		CG43082-RA
FBtr0084157	284	304	323	462	264	324	229	261	205	308	305	322	307	308	359	223	283	236	294.72	318	247	0.777	-0.365	0.000242122	0.00946438	0.0055	0.0072	FBgn0015229	glec	gliolectin	glec-RA
FBtr0075077	73	48	142	163	123	155	48	56	49	79	48	142	108	144	172	47	61	56	95.21	116	55	0.473	-1.079	0.00024964	0.00971505	0.0628	0.0127	FBgn0036821	CG3961		CG3961-RA
FBtr0085224	32	31	58	81	46	61	20	23	27	35	31	58	54	54	68	19	25	31	41.61	50	25	0.502	-0.993	0.00025243	0.00974038	0.0364	0.022	FBgn0005659	Ets98B	Ets at 98B	Ets98B-RA
FBtr0073225	120	133	160	246	148	160	120	100	98	130	133	160	164	173	177	117	109	113	141.7	156	113	0.722	-0.47	0.000254524	0.00978518	0.0076	0.0099	FBgn0035515	CG14997		CG14997-RB
FBtr0082686	15	20	14	23	21	24	8	8	5	16	20	14	15	25	27	8	9	6	15.44	20	8	0.392	-1.351	0.000256636	0.00984834	0.0358	0.0573	FBgn0038088	CG10126		CG10126-RA
FBtr0310436	1035	1403	1733	2132	1550	1730	1069	1103	887	1124	1408	1728	1418	1811	1919	1039	1197	1021	1407.23	1568	1086	0.693	-0.53	0.000258975	0.00990191	0.0185	0.0109	FBgn0053978	CG33978		CG33978-RE
FBtr0089092	301	412	497	582	406	427	328	286	276	327	413	495	387	474	474	319	310	318	390.88	428	316	0.738	-0.439	0.000262611	0.00996831	0.0106	0.0072	FBgn0026199	myo	myoglianin	myo-RA
FBtr0306807	126	158	156	181	118	130	101	94	94	137	159	156	120	138	144	98	102	108	129.09	142	103	0.725	-0.463	0.000266648	0.0101033	0.0064	0.0105	FBgn0017558	Pdk	Pyruvate dehydrogenase kinase	Pdk-RC
FBtr0100225	8	6	49	67	51	46	13	4	5	9	6	49	45	60	51	13	4	6	26.83	37	8	0.213	-2.232	0.000267282	0.010109	0.2323	0.0323	FBgn0001208	Hn	Henna	Hn-RB
FBtr0339506	248	257	321	385	296	294	219	206	194	269	258	320	256	346	326	213	224	223	270.57	296	220	0.746	-0.423	0.000271778	0.0102567	0.0085	0.0073	FBgn0031187	Usp2	Ubiquitin specific protease 2	Usp2-RH
FBtr0306538	241	294	370	512	290	316	248	232	218	262	295	369	341	339	351	241	252	251	299.93	326	248	0.76	-0.396	0.000274092	0.0102933	0.0074	0.0072	FBgn0067779	dbr	debra	dbr-RE
FBtr0308251	1037	1405	1729	2130	1552	1727	1073	1105	889	1126	1410	1724	1417	1813	1916	1043	1199	1023	1407.92	1568	1088	0.695	-0.526	0.000274116	0.0102933	0.0184	0.0109	FBgn0053978	CG33978		CG33978-RC
FBtr0309180	21	28	26	30	12	13	9	7	8	23	28	26	20	14	14	9	8	9	16.75	21	9	0.409	-1.289	0.000275121	0.0103126	0.0354	0.0518	FBgn0016061	side	sidestep	side-RD
FBtr0073226	120	132	160	246	148	160	120	100	98	130	132	160	164	173	177	117	109	113	141.59	156	113	0.723	-0.469	0.000284679	0.0104288	0.0077	0.0099	FBgn0035515	CG14997		CG14997-RA
FBtr0081404	29	31	35	52	23	22	20	14	12	31	31	35	35	27	24	19	15	14	25.76	30	16	0.529	-0.918	0.000284456	0.0104288	0.013	0.0337	FBgn0016054	phr6-4	(6-4)-photolyase	phr6-4-RA
FBtr0081405	29	31	35	52	23	22	20	14	12	31	31	35	35	27	24	19	15	14	25.76	30	16	0.529	-0.918	0.000284228	0.0104288	0.013	0.0337	FBgn0016054	phr6-4	(6-4)-photolyase	phr6-4-RB
FBtr0114372	14	8	26	30	18	25	7	7	5	15	8	26	20	21	28	7	8	6	15.34	20	7	0.348	-1.524	0.000282346	0.0104288	0.0644	0.0568	FBgn0003495	spz	spatzle	spz-RL
FBtr0301372	742	752	1026	1449	834	914	661	673	622	806	755	1023	964	975	1014	643	730	716	847.15	923	696	0.754	-0.407	0.000283414	0.0104288	0.0104	0.0092	FBgn0033725	Cpr49Ac	Cuticular protein 49Ac	Cpr49Ac-RD
FBtr0308846	88	118	112	171	85	106	76	83	59	96	118	112	114	99	118	74	90	68	98.68	110	77	0.705	-0.504	0.000282701	0.0104288	0.0067	0.0124	FBgn0019660	roX2	RNA on the X 2
FBtr0333473	446	593	769	888	648	685	409	471	417	484	595	767	591	757	760	398	511	480	593.61	659	463	0.703	-0.509	0.000281165	0.0104288	0.0162	0.0081	FBgn0026206	mei-P26	meiotic P26	mei-P26-RB
FBtr0336829	29	31	35	52	23	22	20	14	12	31	31	35	35	27	24	19	15	14	25.76	30	16	0.529	-0.918	0.000284093	0.0104288	0.013	0.0337	FBgn0016054	phr6-4	(6-4)-photolyase	phr6-4-RC
FBtr0336830	29	31	35	52	23	22	20	14	12	31	31	35	35	27	24	19	15	14	25.76	30	16	0.529	-0.918	0.000284653	0.0104288	0.013	0.0337	FBgn0016054	phr6-4	(6-4)-photolyase	phr6-4-RD
FBtr0306535	118	140	188	182	158	152	103	108	80	128	141	187	121	185	169	100	117	92	137.75	155	103	0.669	-0.579	0.000288037	0.0105151	0.0153	0.0101	FBgn0016694	Pdp1	PAR-domain protein 1	Pdp1-RK
FBtr0346536	118	140	188	182	158	152	103	108	80	128	141	187	121	185	169	100	117	92	137.75	155	103	0.669	-0.579	0.000287971	0.0105151	0.0153	0.0101	FBgn0016694	Pdp1	PAR-domain protein 1	Pdp1-RP
FBtr0073766	103	115	109	162	93	119	80	85	65	112	115	109	108	109	132	78	92	75	103.24	114	82	0.718	-0.478	0.000290979	0.0106041	0.0055	0.0121	FBgn0030474	CG15747		CG15747-RA
FBtr0307505	8	5	10	10	7	12	1	1	3	9	5	10	7	8	13	1	1	3	6.37	9	2	0.221	-2.179	0.000298788	0.0107028	0.0614	0.1166	FBgn0051076	CG31076		CG31076-RB
FBtr0085137	14	8	28	29	18	26	7	7	5	15	8	28	19	21	29	7	8	6	15.61	20	7	0.341	-1.552	0.000300631	0.0107505	0.0715	0.056	FBgn0003495	spz	spatzle	spz-RA
FBtr0075779	10	13	123	119	116	111	8	17	18	11	13	123	79	136	123	8	18	21	59.03	81	16	0.194	-2.363	0.000302441	0.0107785	0.295	0.017	FBgn0036410	CG8100		CG8100-RA
FBtr0335436	17	11	21	37	14	22	3	3	12	18	11	21	25	16	24	3	3	14	15.09	19	7	0.337	-1.57	0.000302194	0.0107785	0.0715	0.0569	FBgn0037974	CG12224		CG12224-RC
FBtr0073514	87	116	111	172	85	105	77	82	58	94	116	111	114	99	116	75	89	67	98.04	108	77	0.706	-0.502	0.000303352	0.0107927	0.0067	0.0124	FBgn0019660	roX2	RNA on the X 2
FBtr0080306	869	954	1129	1488	1110	1192	815	795	678	944	957	1125	990	1297	1322	792	863	780	1007.9	1106	812	0.735	-0.445	0.000304637	0.01082	0.013	0.0098	FBgn0032400	CG6770		CG6770-RA
FBtr0085138	14	8	27	29	18	26	7	7	5	15	8	27	19	21	29	7	8	6	15.5	20	7	0.344	-1.54	0.000307313	0.0108966	0.0694	0.0563	FBgn0003495	spz	spatzle	spz-RB
FBtr0112834	13	8	28	30	19	25	7	7	5	14	8	28	20	22	28	7	8	6	15.57	20	7	0.342	-1.549	0.000314901	0.0110908	0.0719	0.056	FBgn0003495	spz	spatzle	spz-RK
FBtr0334646	8	6	52	71	56	48	13	6	5	9	6	52	47	65	53	13	7	6	28.59	39	9	0.219	-2.193	0.000316435	0.0111098	0.234	0.0304	FBgn0001208	Hn	Henna	Hn-RD
FBtr0299652	864	1075	1242	1241	1150	1244	792	769	659	938	1079	1238	825	1344	1380	770	834	758	1018.61	1134	787	0.695	-0.524	0.000318373	0.0111383	0.0184	0.0099	FBgn0259176	bun	bunched	bun-RD
FBtr0076811	8	6	52	71	55	48	13	6	5	9	6	52	47	64	53	13	7	6	28.46	38	9	0.22	-2.186	0.00032108	0.0111774	0.2329	0.0305	FBgn0001208	Hn	Henna	Hn-RA
FBtr0334645	8	6	52	71	55	48	13	6	5	9	6	52	47	64	53	13	7	6	28.46	38	9	0.22	-2.186	0.00032109	0.0111774	0.2329	0.0305	FBgn0001208	Hn	Henna	Hn-RC
FBtr0080633	10	20	23	42	15	15	6	8	7	11	20	23	28	18	17	6	9	8	15.39	20	8	0.382	-1.387	0.000323974	0.0112405	0.0474	0.0549	FBgn0028871	Cpr35B	Cuticular protein 35B	Cpr35B-RA
FBtr0331386	3	2	17	9	14	10	1	1	1	3	2	17	6	16	11	1	1	1	6.54	9	1	0.128	-2.965	0.000326635	0.0112956	0.2252	0.1152	FBgn0040503	CG7763		CG7763-RB
FBtr0087367	117	150	204	262	167	154	126	115	96	127	151	203	174	195	171	123	125	110	153.22	170	119	0.701	-0.512	0.000335251	0.0115554	0.0116	0.0094	FBgn0034002	CG8079		CG8079-RB
FBtr0085462	240	329	1480	1828	1559	1388	357	349	294	261	330	1475	1216	1822	1540	347	379	338	856.39	1107	355	0.32	-1.642	0.000343552	0.0116127	0.1705	0.0093	FBgn0039685	Obp99b	Odorant-binding protein 99b	Obp99b-RA
FBtr0113509	5	7	10	13	10	10	4	0	2	5	7	10	9	12	11	4	0	2	6.67	9	2	0.248	-2.009	0.000339018	0.0116127	0.0489	0.1117	FBgn0082930	snoRNA:Me28S-G2703b
FBtr0329882	64	79	90	121	94	99	51	58	51	70	79	90	80	110	110	50	63	59	78.87	90	57	0.638	-0.649	0.000340209	0.0116127	0.0155	0.0142	FBgn0001319	kn	knot	kn-RE
FBtr0333198	240	329	1480	1828	1559	1388	357	349	294	261	330	1475	1216	1822	1540	347	379	338	856.39	1107	355	0.32	-1.642	0.000343518	0.0116127	0.1705	0.0093	FBgn0039685	Obp99b	Odorant-binding protein 99b	Obp99b-RB
FBtr0336727	499	626	751	955	642	742	497	470	471	542	628	749	635	750	823	483	510	542	629.18	688	512	0.744	-0.426	0.000343542	0.0116127	0.0114	0.0082	FBgn0264270	Sxl	Sex lethal	Sxl-RZ
FBtr0339528	865	1081	1239	1244	1152	1244	794	772	663	940	1085	1235	827	1346	1380	772	838	763	1020.63	1136	791	0.697	-0.52	0.000340027	0.0116127	0.0183	0.0099	FBgn0259176	bun	bunched	bun-RO
FBtr0342926	1	4	21	32	17	21	3	3	0	1	4	21	21	20	23	3	3	0	10.74	15	2	0.146	-2.776	0.000343171	0.0116127	0.2827	0.0759	FBgn0032726	CG10621		CG10621-RB
FBtr0342927	1	4	21	32	17	21	3	3	0	1	4	21	21	20	23	3	3	0	10.74	15	2	0.146	-2.776	0.000343096	0.0116127	0.2827	0.0759	FBgn0032726	CG10621		CG10621-RC
FBtr0346618	103	115	109	160	91	119	80	84	65	112	115	109	106	106	132	78	91	75	102.72	113	81	0.719	-0.476	0.000341727	0.0116127	0.0057	0.0121	FBgn0030474	CG15747		CG15747-RC
FBtr0075117	1	4	16	15	13	16	2	2	0	1	4	16	10	15	18	2	2	0	7.56	11	1	0.143	-2.81	0.000346225	0.0116321	0.2309	0.1026	FBgn0036787	CG4306		CG4306-RA
FBtr0075749	1642	1616	9174	11224	7698	7475	2209	1762	1800	1783	1622	9145	7465	8995	8291	2148	1912	2072	4825.94	6217	2044	0.329	-1.605	0.000350774	0.0116321	0.1653	0.0146	FBgn0000639	Fbp1	Fat body protein 1	Fbp1-RA
FBtr0075750	1642	1616	9174	11224	7698	7475	2209	1762	1800	1783	1622	9145	7465	8995	8291	2148	1912	2072	4825.94	6217	2044	0.329	-1.605	0.000350748	0.0116321	0.1653	0.0146	FBgn0000639	Fbp1	Fat body protein 1	Fbp1-RB
FBtr0078219	257	362	438	498	397	424	250	275	236	279	363	437	331	464	470	243	298	272	350.84	391	271	0.694	-0.526	0.000344739	0.0116321	0.0167	0.0071	FBgn0037007	CG5059		CG5059-RD
FBtr0085140	13	8	28	29	19	26	7	7	5	14	8	28	19	22	29	7	8	6	15.62	20	7	0.341	-1.553	0.000346072	0.0116321	0.0747	0.0559	FBgn0003495	spz	spatzle	spz-RD
FBtr0331262	490	611	731	930	631	715	487	461	460	532	613	729	619	737	793	474	500	529	614.03	670	501	0.748	-0.42	0.000347641	0.0116321	0.011	0.0082	FBgn0264270	Sxl	Sex lethal	Sxl-RD
FBtr0333320	15	15	5	6	7	10	0	0	4	16	15	5	4	8	11	0	0	5	7.13	10	2	0.158	-2.658	0.000348247	0.0116321	0.18	0.1101	FBgn0086675	fne	found in neurons	fne-RH
FBtr0339515	1642	1616	9174	11224	7698	7475	2209	1762	1800	1783	1622	9145	7465	8995	8291	2148	1912	2072	4825.94	6217	2044	0.329	-1.605	0.000350723	0.0116321	0.1653	0.0146	FBgn0000639	Fbp1	Fat body protein 1	Fbp1-RD
FBtr0343650	15	15	5	6	7	10	0	0	4	16	15	5	4	8	11	0	0	5	7.13	10	2	0.158	-2.658	0.00034879	0.0116321	0.1801	0.1101	FBgn0086675	fne	found in neurons	fne-RI
FBtr0343986	89	118	109	174	84	111	78	83	59	97	118	109	116	98	123	76	90	68	99.4	110	78	0.706	-0.501	0.000349366	0.0116321	0.0072	0.0123	FBgn0019660	roX2	RNA on the X 2
FBtr0300377	309	493	479	795	508	502	359	339	305	336	495	478	529	594	557	349	368	351	450.56	498	356	0.715	-0.484	0.000351947	0.0116525	0.0145	0.0074	FBgn0264607	CaMKII	Calcium/calmodulin-dependent protein kinase II	CaMKII-RH
FBtr0343985	89	118	109	174	84	110	78	83	59	97	118	109	116	98	122	76	90	68	99.27	110	78	0.708	-0.499	0.000355951	0.0117296	0.0071	0.0123	FBgn0019660	roX2	RNA on the X 2
FBtr0306248	254	296	346	424	295	304	236	225	220	276	297	345	282	345	337	229	244	253	289.84	314	242	0.774	-0.37	0.00036055	0.011844	0.0063	0.0072	FBgn0022987	qkr54B	quaking related 54B	qkr54B-RD
FBtr0331249	498	622	745	951	640	738	497	469	469	541	624	743	632	748	819	483	509	540	626.52	684	511	0.746	-0.422	0.000367254	0.0120078	0.0113	0.0082	FBgn0264270	Sxl	Sex lethal	Sxl-RF
FBtr0072449	1	3	15	18	16	13	2	1	1	1	3	15	12	19	14	2	1	1	7.59	11	1	0.142	-2.812	0.000368157	0.0120129	0.236	0.1016	FBgn0001325	Kr	Kruppel	Kr-RA
FBtr0300499	116	133	182	178	152	147	99	106	79	126	133	181	118	178	163	96	115	91	133.57	150	101	0.676	-0.566	0.000368555	0.0120129	0.0148	0.0103	FBgn0016694	Pdp1	PAR-domain protein 1	Pdp1-RI
FBtr0088135	3	2	17	9	14	9	1	1	1	3	2	17	6	16	10	1	1	1	6.42	9	1	0.131	-2.936	0.000374399	0.0121657	0.2247	0.1165	FBgn0040503	CG7763		CG7763-RA
FBtr0081406	8	5	7	18	7	12	3	1	2	9	5	7	12	8	13	3	1	2	6.72	9	2	0.243	-2.04	0.000377948	0.012262	0.0623	0.1095	FBgn0032869	CG17470		CG17470-RA
FBtr0085139	13	8	28	29	18	25	7	7	5	14	8	28	19	21	28	7	8	6	15.36	20	7	0.347	-1.527	0.000383824	0.0124143	0.0715	0.0567	FBgn0003495	spz	spatzle	spz-RC
FBtr0081616	11	13	14	19	16	8	6	4	3	12	13	14	13	19	9	6	4	3	10.31	13	4	0.357	-1.487	0.000391826	0.0124618	0.0277	0.0809	FBgn0014863	Mlp84B	Muscle LIM protein at 84B	Mlp84B-RA
FBtr0085145	13	8	27	29	18	25	7	7	5	14	8	27	19	21	28	7	8	6	15.25	20	7	0.35	-1.515	0.000390702	0.0124618	0.0693	0.0571	FBgn0003495	spz	spatzle	spz-RI
FBtr0339994	107	140	187	243	151	142	120	103	88	116	141	186	162	176	158	117	112	101	140.94	156	110	0.703	-0.508	0.00038984	0.0124618	0.0111	0.0099	FBgn0034002	CG8079		CG8079-RD
FBtr0339995	107	140	187	243	151	142	120	103	88	116	141	186	162	176	158	117	112	101	140.94	156	110	0.703	-0.508	0.000389565	0.0124618	0.0111	0.0099	FBgn0034002	CG8079		CG8079-RE
FBtr0346967	11	13	14	19	16	8	6	4	3	12	13	14	13	19	9	6	4	3	10.31	13	4	0.357	-1.487	0.000391643	0.0124618	0.0277	0.0809	FBgn0014863	Mlp84B	Muscle LIM protein at 84B	Mlp84B-RC
FBtr0070584	356	439	506	643	393	447	342	360	286	387	441	504	428	459	496	333	391	329	418.52	452	351	0.776	-0.366	0.000393751	0.0124852	0.0074	0.0073	FBgn0015286	Rala	Ras-like protein A	Rala-RC
FBtr0085146	13	8	27	29	18	24	7	7	5	14	8	27	19	21	27	7	8	6	15.13	19	7	0.353	-1.501	0.000398243	0.0124955	0.0669	0.0575	FBgn0003495	spz	spatzle	spz-RJ
FBtr0089324	749	697	4721	5748	3975	3849	1003	849	858	814	700	4706	3823	4645	4269	975	921	987	2426.7	3160	961	0.304	-1.716	0.000397602	0.0124955	0.1899	0.0126	FBgn0002565	Lsp2	Larval serum protein 2	Lsp2-RA
FBtr0345352	749	697	4722	5749	3976	3849	1003	849	858	814	700	4707	3824	4646	4269	975	921	987	2427.01	3160	961	0.304	-1.717	0.000397439	0.0124955	0.19	0.0126	FBgn0002565	Lsp2	Larval serum protein 2	Lsp2-RB
FBtr0308249	816	1004	1123	1560	911	1072	804	799	695	886	1008	1119	1038	1064	1189	782	867	800	972.58	1051	816	0.777	-0.364	0.000401444	0.0125566	0.0088	0.0097	FBgn0051998	CG31998		CG31998-RB
FBtr0347179	686	623	4285	5091	3622	3425	915	746	784	745	625	4272	3386	4232	3799	890	810	902	2184.53	2843	867	0.305	-1.713	0.000403003	0.0125697	0.1896	0.0123	FBgn0017424	CR11538
FBtr0310544	5	3	17	21	22	13	1	3	3	5	3	17	14	26	14	1	3	3	9.68	13	2	0.198	-2.339	0.000415966	0.0129165	0.1793	0.0853	FBgn0035290	dsb	debris buster	dsb-RF
FBtr0305096	510	581	817	892	700	728	502	470	436	554	583	814	593	818	808	488	510	502	630.01	695	500	0.72	-0.474	0.000423202	0.0130375	0.0149	0.0082	FBgn0052062	Rbfox1	RNA-binding Fox protein 1	Rbfox1-RK
FBtr0306539	252	309	388	544	304	326	254	243	239	274	310	387	362	355	362	247	264	275	315	342	262	0.765	-0.386	0.000424702	0.0130375	0.0077	0.0071	FBgn0067779	dbr	debra	dbr-RF
FBtr0332985	489	588	818	901	720	750	484	466	441	531	590	815	599	841	832	471	506	508	632.56	701	495	0.706	-0.503	0.000424833	0.0130375	0.017	0.0082	FBgn0052062	Rbfox1	RNA-binding Fox protein 1	Rbfox1-RM
FBtr0347505	10	13	130	127	122	118	8	18	20	11	13	130	84	143	131	8	20	23	62.42	85	17	0.197	-2.342	0.000426768	0.0130778	0.3081	0.0164	FBgn0036410	CG8100		CG8100-RC
FBtr0333474	459	608	788	906	666	707	422	488	434	499	610	786	603	778	784	410	530	499	610.96	677	480	0.709	-0.496	0.00043026	0.0131656	0.0164	0.0081	FBgn0026206	mei-P26	meiotic P26	mei-P26-RC
FBtr0089219	381	621	594	950	600	637	439	428	375	414	623	592	632	701	707	427	464	432	554.62	612	441	0.721	-0.472	0.000431923	0.013178	0.0146	0.0079	FBgn0264607	CaMKII	Calcium/calmodulin-dependent protein kinase II	CaMKII-RB
FBtr0334054	10	13	130	127	121	117	8	18	20	11	13	130	84	141	130	8	20	23	62.16	85	17	0.198	-2.336	0.000431785	0.013178	0.307	0.0164	FBgn0036410	CG8100		CG8100-RB
FBtr0076945	1	6	30	25	23	18	4	2	2	1	6	30	17	27	20	4	2	2	12.09	17	3	0.175	-2.518	0.000433298	0.0132008	0.2524	0.0703	FBgn0041194	Prat2	Phosphoribosylamidotransferase 2	Prat2-RB
FBtr0082981	6	4	15	12	4	11	0	3	1	7	4	15	8	5	12	0	3	1	6.08	8	1	0.182	-2.458	0.000437971	0.0132138	0.1262	0.1181	FBgn0038243	CG8066		CG8066-RA
FBtr0087792	0	1	43	35	39	27	3	2	0	0	1	43	23	46	30	3	2	0	16.42	24	2	0.078	-3.683	0.000437949	0.0132138	0.5799	0.0532	FBgn0033787	CG13321		CG13321-RA
FBtr0310064	244	291	296	371	263	292	247	206	165	265	292	295	247	307	324	240	224	190	264.86	288	218	0.76	-0.395	0.000435947	0.0132138	0.0076	0.0073	FBgn0267975	vib	vibrator	vib-RB
FBtr0344554	243	289	296	372	264	293	251	202	163	264	290	295	247	308	325	244	219	188	264.53	288	217	0.757	-0.401	0.000441554	0.0132704	0.008	0.0073	FBgn0267975	vib	vibrator	vib-RC
FBtr0344457	15	14	111	88	107	113	18	16	18	16	14	111	59	125	125	18	17	21	56.16	75	19	0.249	-2.008	0.000445553	0.0133418	0.231	0.0177	FBgn0266456	CG45081		CG45081-RB
FBtr0345134	96	133	144	174	100	126	85	69	92	104	133	144	116	117	140	83	75	106	113	126	88	0.698	-0.519	0.00044802	0.0133775	0.0104	0.0114	FBgn0045073	Stim	Stromal interaction molecule	Stim-RG
FBtr0087916	722	743	1020	1443	836	925	656	671	620	784	746	1017	960	977	1026	638	728	714	843.2	918	693	0.755	-0.406	0.000449644	0.0133879	0.0112	0.0092	FBgn0033725	Cpr49Ac	Cuticular protein 49Ac	Cpr49Ac-RC
FBtr0079464	6	9	55	46	45	42	11	5	7	7	9	55	31	53	47	11	5	8	24.92	34	8	0.246	-2.023	0.00045525	0.0134974	0.2045	0.0353	FBgn0025697	santa-maria	scavenger receptor acting in neural tissue and majority of rhodopsin is absent	santa-maria-RA
FBtr0077161	119	128	129	275	130	124	102	96	89	129	128	129	183	152	138	99	104	102	129.38	143	102	0.707	-0.5	0.000471401	0.0139173	0.0105	0.0104	FBgn0016031	lama	lamina ancestor	lama-RA
FBtr0089094	309	420	511	579	434	446	335	293	289	336	422	509	385	507	495	326	318	333	403.31	442	326	0.737	-0.44	0.000480411	0.0141186	0.012	0.0072	FBgn0026199	myo	myoglianin	myo-RC
FBtr0305095	519	600	839	928	729	758	512	486	454	564	602	836	617	852	841	498	527	522	651.09	719	516	0.719	-0.477	0.000487561	0.014254	0.0156	0.0083	FBgn0052062	Rbfox1	RNA-binding Fox protein 1	Rbfox1-RJ
FBtr0084547	121	153	188	227	138	139	121	108	98	131	154	187	151	161	154	118	117	113	142.94	156	116	0.741	-0.432	0.00049009	0.014308	0.0066	0.0099	FBgn0266673	Sec10	Secretory 10	Sec10-RA
FBtr0077159	118	128	130	275	129	124	102	96	89	128	128	130	183	151	138	99	104	102	129.24	143	102	0.708	-0.498	0.0004908	0.0143089	0.0104	0.0104	FBgn0016031	lama	lamina ancestor	lama-RC
FBtr0301773	17	17	21	40	24	33	12	11	8	18	17	21	27	28	37	12	12	9	20.06	25	11	0.45	-1.153	0.000495394	0.0143836	0.0358	0.0437	FBgn0035976	PGRP-LC	Peptidoglycan recognition protein LC	PGRP-LC-RG
FBtr0304887	136	148	186	244	144	156	97	127	112	148	149	185	162	168	173	94	138	129	149.59	164	120	0.73	-0.454	0.00049506	0.0143836	0.0084	0.0096	FBgn0000286	Cf2	Chorion factor 2	Cf2-RE
FBtr0088664	6	2	23	39	23	18	3	3	4	7	2	23	26	27	20	3	3	5	12.78	18	4	0.21	-2.252	0.000497635	0.0143882	0.206	0.0654	FBgn0033366	Ance-4		Ance-4-RA
FBtr0339288	6	2	23	39	23	18	3	3	4	7	2	23	26	27	20	3	3	5	12.78	18	4	0.21	-2.252	0.000497622	0.0143882	0.206	0.0654	FBgn0033366	Ance-4		Ance-4-RB
FBtr0345371	0	1	45	35	40	29	3	2	1	0	1	45	23	47	32	3	2	1	17.14	25	2	0.09	-3.475	0.000499364	0.0144066	0.542	0.0511	FBgn0033787	CG13321		CG13321-RB
FBtr0331464	278	342	385	486	335	356	266	253	257	302	343	384	323	391	395	259	275	296	329.72	356	277	0.776	-0.366	0.000500963	0.0144245	0.007	0.0071	FBgn0022987	qkr54B	quaking related 54B	qkr54B-RE
FBtr0339093	200	233	262	328	231	244	201	172	152	217	234	261	218	270	271	195	187	175	225.33	245	186	0.761	-0.394	0.000501637	0.0144245	0.0071	0.0077	FBgn0265191	Glycogenin		Glycogenin-RI
FBtr0070393	11	11	39	47	41	35	9	8	11	12	11	39	31	48	39	9	9	13	23.33	30	10	0.337	-1.571	0.000504068	0.0144745	0.113	0.0377	FBgn0023549	Mct1	Monocarboxylate transporter 1	Mct1-RA
FBtr0077840	558	598	726	888	569	678	507	491	450	606	600	724	591	665	752	493	533	518	609.02	656	515	0.785	-0.349	0.000510711	0.0145879	0.0077	0.0081	FBgn0267378	sau	sauron	sau-RA
FBtr0079432	335	357	326	522	298	331	301	243	260	364	358	325	347	348	367	293	264	299	329.47	352	285	0.812	-0.301	0.000510796	0.0145879	0.0038	0.0071	FBgn0284084	wg	wingless	wg-RA
FBtr0345948	716	730	1006	1406	815	898	643	664	612	778	733	1003	935	952	996	625	721	704	827.42	900	683	0.759	-0.397	0.000510018	0.0145879	0.0108	0.0092	FBgn0033725	Cpr49Ac	Cuticular protein 49Ac	Cpr49Ac-RG
FBtr0070582	338	403	463	595	377	421	322	342	261	367	404	462	396	441	467	313	371	300	391.22	423	328	0.777	-0.363	0.000513014	0.0146313	0.0074	0.0072	FBgn0015286	Rala	Ras-like protein A	Rala-RB
FBtr0306536	245	298	382	521	295	322	252	241	225	266	299	381	347	345	357	245	262	259	306.65	332	255	0.767	-0.383	0.000513862	0.0146318	0.0078	0.0071	FBgn0067779	dbr	debra	dbr-RC
FBtr0339631	716	730	1005	1406	814	897	643	664	612	778	733	1002	935	951	995	625	721	704	827.06	899	683	0.76	-0.396	0.000514425	0.0146318	0.0108	0.0091	FBgn0033725	Cpr49Ac	Cuticular protein 49Ac	Cpr49Ac-RF
FBtr0100673	558	599	727	888	569	678	507	491	451	606	601	725	591	665	752	493	533	519	609.37	657	515	0.785	-0.349	0.000517923	0.0146915	0.0077	0.0081	FBgn0267378	sau	sauron	sau-RD
FBtr0080746	7	12	13	22	15	22	7	1	5	8	12	13	15	18	24	7	1	6	11.42	15	5	0.316	-1.66	0.000518772	0.0146957	0.0755	0.0743	FBgn0086691	UK114		UK114-RA
FBtr0332376	7	12	13	22	15	22	7	1	5	8	12	13	15	18	24	7	1	6	11.42	15	5	0.316	-1.66	0.000519658	0.014701	0.0755	0.0743	FBgn0086691	UK114		UK114-RB
FBtr0087917	701	718	990	1401	808	886	637	652	603	761	721	987	932	944	983	619	707	694	816.5	888	673	0.758	-0.399	0.000525391	0.0147986	0.011	0.0091	FBgn0033725	Cpr49Ac	Cuticular protein 49Ac	Cpr49Ac-RA
FBtr0300378	380	616	612	965	607	638	448	430	379	413	618	610	642	709	708	436	467	436	559.8	617	446	0.723	-0.467	0.000533024	0.0148984	0.0148	0.0079	FBgn0264607	CaMKII	Calcium/calmodulin-dependent protein kinase II	CaMKII-RI
FBtr0083030	12	18	10	20	30	29	5	8	4	13	18	10	13	35	32	5	9	5	15.53	20	6	0.307	-1.705	0.000535478	0.0149032	0.1118	0.0579	FBgn0038294	Mf	Myofilin	Mf-RA
FBtr0302143	12	18	10	20	30	29	5	8	4	13	18	10	13	35	32	5	9	5	15.53	20	6	0.307	-1.705	0.000535312	0.0149032	0.1118	0.0579	FBgn0038294	Mf	Myofilin	Mf-RG
FBtr0334927	12	18	10	20	30	29	5	8	4	13	18	10	13	35	32	5	9	5	15.53	20	6	0.307	-1.705	0.000535123	0.0149032	0.1118	0.0579	FBgn0038294	Mf	Myofilin	Mf-RN
FBtr0346571	6	10	58	49	47	45	13	5	7	7	10	58	33	55	50	13	5	8	26.44	36	9	0.251	-1.992	0.00053725	0.0149172	0.2078	0.0333	FBgn0025697	santa-maria	scavenger receptor acting in neural tissue and majority of rhodopsin is absent	santa-maria-RC
FBtr0082504	6	4	17	24	11	7	2	3	2	7	4	17	16	13	8	2	3	2	7.95	11	2	0.238	-2.072	0.000548248	0.0151425	0.1124	0.096	FBgn0037975	CG3397		CG3397-RA
FBtr0113184	91	107	112	173	100	87	82	75	66	99	107	112	115	117	97	80	81	76	98.15	108	79	0.732	-0.45	0.000550171	0.0151557	0.0047	0.0124	FBgn0037120	CG11247		CG11247-RC
FBtr0333319	14	14	5	3	6	9	0	0	3	15	14	5	2	7	10	0	0	3	6.3	9	1	0.137	-2.872	0.000551655	0.0151652	0.2291	0.1203	FBgn0086675	fne	found in neurons	fne-RG
FBtr0343651	14	14	5	3	6	9	0	0	3	15	14	5	2	7	10	0	0	3	6.3	9	1	0.137	-2.872	0.000551963	0.0151652	0.2291	0.1203	FBgn0086675	fne	found in neurons	fne-RJ
FBtr0334331	3	7	21	15	13	30	2	4	2	3	7	21	10	15	33	2	4	2	10.92	15	3	0.199	-2.331	0.000556542	0.0152711	0.2092	0.0785	FBgn0037635	CG9837		CG9837-RF
FBtr0308845	89	119	113	176	88	113	81	87	59	97	119	113	117	103	125	79	94	68	101.67	112	80	0.715	-0.484	0.000564537	0.0154702	0.0075	0.0121	FBgn0019660	roX2	RNA on the X 2
FBtr0081191	1	3	21	31	17	21	3	3	0	1	3	21	21	20	23	3	3	0	10.55	15	2	0.149	-2.75	0.000565715	0.0154823	0.3081	0.0772	FBgn0032726	CG10621		CG10621-RA
FBtr0339630	690	697	960	1333	777	847	618	636	587	749	700	957	887	908	940	601	690	676	789.62	857	656	0.765	-0.387	0.000586998	0.0159607	0.0104	0.009	FBgn0033725	Cpr49Ac	Cuticular protein 49Ac	Cpr49Ac-RE
FBtr0078217	204	307	348	435	338	339	201	233	199	222	308	347	289	395	376	195	253	229	290.47	323	226	0.7	-0.515	0.000593335	0.016026	0.0168	0.0072	FBgn0037007	CG5059		CG5059-RC
FBtr0084912	221	287	325	428	294	315	247	220	180	240	288	324	285	344	349	240	239	207	279.52	305	229	0.752	-0.411	0.000596949	0.016026	0.0094	0.0072	FBgn0027865	Tsp96F	Tetraspanin 96F	Tsp96F-RA
FBtr0089218	364	588	570	917	566	610	427	413	357	395	590	568	610	661	677	415	448	411	530.64	584	425	0.728	-0.458	0.000595619	0.016026	0.0144	0.0077	FBgn0264607	CaMKII	Calcium/calmodulin-dependent protein kinase II	CaMKII-RA
FBtr0330163	221	287	325	428	294	315	247	220	180	240	288	324	285	344	349	240	239	207	279.52	305	229	0.752	-0.411	0.000597374	0.016026	0.0094	0.0072	FBgn0027865	Tsp96F	Tetraspanin 96F	Tsp96F-RB
FBtr0345159	31	37	12	9	14	16	8	5	1	34	37	12	6	16	18	8	5	1	15.25	20	5	0.245	-2.027	0.000600523	0.0160786	0.1826	0.059	FBgn0262972	CR43283
FBtr0331567	204	306	348	432	336	339	201	232	199	222	307	347	287	393	376	195	252	229	289.75	322	225	0.701	-0.513	0.000604162	0.0161143	0.0168	0.0072	FBgn0037007	CG5059		CG5059-RE
FBtr0331259	335	454	547	698	481	520	340	338	343	364	456	545	464	562	577	331	367	395	451.11	495	364	0.736	-0.442	0.000608887	0.0162197	0.013	0.0074	FBgn0264270	Sxl	Sex lethal	Sxl-RA
FBtr0071854	3	1	22	19	19	19	0	3	2	3	1	22	13	22	21	0	3	2	9.74	14	2	0.14	-2.835	0.000623972	0.0165795	0.3186	0.0853	FBgn0034741	CG4269		CG4269-RA
FBtr0306537	255	308	396	549	311	327	260	248	241	277	309	395	365	363	363	253	269	277	319.04	345	266	0.77	-0.377	0.000631038	0.016746	0.0079	0.0071	FBgn0067779	dbr	debra	dbr-RD
FBtr0308345	192	254	255	347	216	233	206	152	170	209	255	254	231	252	258	200	165	196	224.47	243	187	0.77	-0.376	0.000633278	0.0167843	0.0065	0.0078	FBgn0085434	NaCP60E	Na channel protein 60E	NaCP60E-RJ
FBtr0331263	331	455	546	698	481	519	340	337	342	360	457	544	464	562	576	331	366	394	450.26	494	364	0.736	-0.443	0.000644975	0.0169445	0.0131	0.0074	FBgn0264270	Sxl	Sex lethal	Sxl-RE
FBtr0076595	12	13	12	20	23	15	6	4	6	13	13	12	13	27	17	6	4	7	12.44	16	6	0.37	-1.435	0.000663459	0.0170045	0.0489	0.07	FBgn0003149	Prm	Paramyosin	Prm-RC
FBtr0084169	1	10	26	38	12	17	1	4	4	1	10	26	25	14	19	1	4	5	11.68	16	3	0.208	-2.265	0.000657499	0.0170045	0.2133	0.0697	FBgn0264490	Eip93F	Ecdysone-induced protein 93F	Eip93F-RA
FBtr0084254	15	23	34	38	26	32	13	14	10	16	23	34	25	30	35	13	15	12	22.64	27	13	0.483	-1.049	0.000656017	0.0170045	0.0312	0.0389	FBgn0038972	CG7054		CG7054-RA
FBtr0086094	249	339	316	463	299	344	218	275	194	270	340	315	308	349	382	212	298	223	299.8	327	244	0.747	-0.42	0.000656106	0.0170045	0.0105	0.0072	FBgn0033017	CG10465		CG10465-RA
FBtr0089993	314	457	535	730	489	496	372	345	300	341	459	533	486	571	550	362	374	345	446.83	490	360	0.736	-0.442	0.000661998	0.0170045	0.0132	0.0074	FBgn0022361	Pur-alpha	Purine-rich binding protein-alpha	Pur-alpha-RD
FBtr0310640	314	457	535	730	489	496	372	345	300	341	459	533	486	571	550	362	374	345	446.83	490	360	0.736	-0.442	0.000661704	0.0170045	0.0132	0.0074	FBgn0022361	Pur-alpha	Purine-rich binding protein-alpha	Pur-alpha-RG
FBtr0330384	1	10	26	38	12	17	1	4	4	1	10	26	25	14	19	1	4	5	11.68	16	3	0.208	-2.265	0.000658353	0.0170045	0.2134	0.0697	FBgn0264490	Eip93F	Ecdysone-induced protein 93F	Eip93F-RC
FBtr0333675	362	597	572	925	572	613	430	412	361	393	599	570	615	668	680	418	447	415	534.08	588	427	0.726	-0.461	0.000655225	0.0170045	0.0149	0.0078	FBgn0264607	CaMKII	Calcium/calmodulin-dependent protein kinase II	CaMKII-RM
FBtr0340057	146	176	212	274	195	168	149	137	111	159	177	211	182	228	186	145	149	128	173.81	190	141	0.74	-0.435	0.000662667	0.0170045	0.0089	0.0088	FBgn0284435	tyn	trynity	tyn-RD
FBtr0345993	146	176	212	274	195	168	149	137	111	159	177	211	182	228	186	145	149	128	173.81	190	141	0.74	-0.435	0.000662457	0.0170045	0.0089	0.0088	FBgn0284435	tyn	trynity	tyn-RE
FBtr0345994	146	176	212	274	195	168	149	137	111	159	177	211	182	228	186	145	149	128	173.81	190	141	0.74	-0.435	0.000662866	0.0170045	0.0089	0.0088	FBgn0284435	tyn	trynity	tyn-RF
FBtr0070583	343	416	475	611	383	430	331	350	273	373	418	474	406	448	477	322	380	314	401.14	433	339	0.784	-0.351	0.000669018	0.0170645	0.0073	0.0072	FBgn0015286	Rala	Ras-like protein A	Rala-RA
FBtr0081118	1	2	12	5	13	18	1	0	1	1	2	12	3	15	20	1	0	1	6.18	9	1	0.094	-3.418	0.000668698	0.0170645	0.3756	0.1218	FBgn0053120	CG33120		CG33120-RA
FBtr0089747	84	82	83	179	100	82	49	71	57	91	82	83	119	117	91	48	77	66	85.94	97	64	0.647	-0.627	0.000669052	0.0170645	0.018	0.0134	FBgn0002773	Mlc2	Myosin light chain 2	Mlc2-RA
FBtr0302145	10	11	7	12	18	23	3	4	3	11	11	7	8	21	26	3	4	3	10.46	14	3	0.268	-1.902	0.000667265	0.0170645	0.1179	0.0826	FBgn0038294	Mf	Myofilin	Mf-RI
FBtr0078216	296	436	515	561	466	507	301	321	277	322	438	513	373	545	562	293	348	319	412.47	459	320	0.698	-0.518	0.000670417	0.0170785	0.0186	0.0072	FBgn0037007	CG5059		CG5059-RA
FBtr0085168	19	26	23	28	11	12	8	7	8	21	26	23	19	13	13	8	8	9	15.45	19	8	0.429	-1.22	0.000696001	0.0174561	0.0346	0.056	FBgn0016061	side	sidestep	side-RA
FBtr0113254	142	194	228	299	183	208	135	149	134	154	195	227	199	214	231	131	162	154	185.2	203	149	0.732	-0.449	0.000692834	0.0174561	0.0103	0.0085	FBgn0038814	CG15923		CG15923-RB
FBtr0307597	28	41	61	54	36	43	22	19	25	30	41	61	36	42	48	21	21	29	36.54	43	24	0.549	-0.864	0.000692474	0.0174561	0.0263	0.0247	FBgn0259108	futsch		futsch-RE
FBtr0309098	3	7	22	19	13	26	3	5	1	3	7	22	13	15	29	3	5	1	10.93	15	3	0.222	-2.169	0.000695043	0.0174561	0.186	0.0774	FBgn0037635	CG9837		CG9837-RD
FBtr0330028	142	194	228	299	183	208	135	149	134	154	195	227	199	214	231	131	162	154	185.2	203	149	0.732	-0.449	0.000693075	0.0174561	0.0103	0.0085	FBgn0038814	CG15923		CG15923-RC
FBtr0330164	237	329	377	490	344	379	274	251	205	257	330	376	326	402	420	266	272	236	320.71	352	258	0.735	-0.443	0.00069115	0.0174561	0.0124	0.0071	FBgn0027865	Tsp96F	Tetraspanin 96F	Tsp96F-RC
FBtr0089647	134	142	182	236	138	149	93	123	110	146	143	181	157	161	165	90	133	127	144.83	159	117	0.732	-0.45	0.000701003	0.0175312	0.0087	0.0098	FBgn0000286	Cf2	Chorion factor 2	Cf2-RC
FBtr0089648	134	142	182	236	138	149	93	123	110	146	143	181	157	161	165	90	133	127	144.83	159	117	0.732	-0.45	0.000700859	0.0175312	0.0087	0.0098	FBgn0000286	Cf2	Chorion factor 2	Cf2-RB
FBtr0078218	203	305	348	429	333	338	201	232	199	220	306	347	285	389	375	195	252	229	288.79	320	225	0.704	-0.507	0.000706555	0.0176144	0.0168	0.0072	FBgn0037007	CG5059		CG5059-RB
FBtr0100146	362	599	578	930	579	622	432	416	362	393	601	576	619	677	690	420	451	417	538.18	593	429	0.725	-0.465	0.000711444	0.0176942	0.0154	0.0078	FBgn0264607	CaMKII	Calcium/calmodulin-dependent protein kinase II	CaMKII-RD
FBtr0333674	362	599	578	930	579	622	432	416	362	393	601	576	619	677	690	420	451	417	538.18	593	429	0.725	-0.465	0.00071135	0.0176942	0.0154	0.0078	FBgn0264607	CaMKII	Calcium/calmodulin-dependent protein kinase II	CaMKII-RL
FBtr0081617	11	13	13	19	16	7	6	4	3	12	13	13	13	19	8	6	4	3	10.08	13	4	0.366	-1.451	0.000715719	0.0177795	0.0331	0.0823	FBgn0014863	Mlp84B	Muscle LIM protein at 84B	Mlp84B-RB
FBtr0330197	89	99	118	167	102	129	88	61	76	97	99	118	111	119	143	86	66	87	102.91	114	80	0.699	-0.517	0.000719854	0.0178611	0.0109	0.0121	FBgn0031897	CG13784		CG13784-RD
FBtr0085897	34	52	60	96	46	55	29	33	32	37	52	60	64	54	61	28	36	37	47.6	55	34	0.609	-0.715	0.000723253	0.0179242	0.017	0.0197	FBgn0023416	Ac3		Ac3-RA
FBtr0082116	363	413	578	748	462	505	364	370	318	394	415	576	497	540	560	354	401	366	455.98	497	374	0.752	-0.411	0.000725784	0.0179657	0.0114	0.0074	FBgn0037705	mura	murashka	mura-RA
FBtr0082693	369	456	571	594	399	465	354	342	307	401	458	569	395	466	516	344	371	353	430.38	468	356	0.763	-0.39	0.00072789	0.0179966	0.0099	0.0073	FBgn0038100	Paip2	polyA-binding protein interacting protein 2	Paip2-RA
FBtr0309179	18	25	19	25	11	12	6	7	8	20	25	19	17	13	13	6	8	9	14.33	18	8	0.424	-1.238	0.000735991	0.0181329	0.0323	0.0604	FBgn0016061	side	sidestep	side-RC
FBtr0300523	1011	1206	1356	1425	1245	1338	934	874	796	1098	1210	1352	948	1455	1484	908	948	916	1146.62	1258	924	0.736	-0.443	0.000741497	0.0181531	0.015	0.0103	FBgn0259176	bun	bunched	bun-RF
FBtr0333162	1	3	16	19	16	14	3	1	1	1	3	16	13	19	16	3	1	1	8.01	11	2	0.167	-2.582	0.000738846	0.0181531	0.2421	0.0976	FBgn0001325	Kr	Kruppel	Kr-RB
FBtr0071625	6	9	14	15	12	6	5	2	1	7	9	14	10	14	7	5	2	1	7.59	10	3	0.29	-1.785	0.00075076	0.018346	0.0592	0.1016	FBgn0027073	CG4302		CG4302-RA
FBtr0089217	360	588	563	915	565	611	428	411	356	391	590	561	609	660	678	416	446	410	528.97	582	424	0.729	-0.456	0.000755791	0.0184046	0.0149	0.0077	FBgn0264607	CaMKII	Calcium/calmodulin-dependent protein kinase II	CaMKII-RC
FBtr0333673	360	588	563	915	565	611	428	411	356	391	590	561	609	660	678	416	446	410	528.97	582	424	0.729	-0.456	0.000755702	0.0184046	0.0149	0.0077	FBgn0264607	CaMKII	Calcium/calmodulin-dependent protein kinase II	CaMKII-RK
FBtr0076806	70	93	91	128	107	108	69	51	61	76	93	91	85	125	120	67	55	70	86.96	98	64	0.657	-0.605	0.00076629	0.0186387	0.0167	0.0134	FBgn0052373	CG32373		CG32373-RB
FBtr0072603	95	99	159	170	118	141	79	95	62	103	99	159	113	138	156	77	103	71	113.29	128	84	0.656	-0.608	0.000773916	0.0187693	0.02	0.0114	FBgn0025676	CkIIalpha-i3	CKII-alpha subunit interactor-3	CkIIalpha-i3-RA
FBtr0345588	314	313	355	521	294	339	292	276	222	341	314	354	347	344	376	284	299	255	323.78	346	279	0.81	-0.304	0.000774342	0.0187693	0.0044	0.0071	FBgn0035165	CG13887		CG13887-RE
FBtr0088073	18	19	64	73	44	53	21	19	11	20	19	64	49	51	59	20	21	13	34.99	44	18	0.414	-1.271	0.000787899	0.019032	0.0876	0.0253	FBgn0050035	Tret1-1	Trehalose transporter 1-1	Tret1-1-RA
FBtr0333475	375	475	594	719	508	525	342	398	349	407	477	592	478	594	582	333	432	402	477.38	522	389	0.745	-0.425	0.000792264	0.0191154	0.0125	0.0075	FBgn0026206	mei-P26	meiotic P26	mei-P26-RD
FBtr0113724	328	459	497	629	427	456	349	324	318	356	461	495	418	499	506	339	352	366	421.37	456	352	0.773	-0.371	0.000811234	0.0195059	0.0088	0.0073	FBgn0039944	CG17162		CG17162-RD
FBtr0073418	692	891	1215	1446	1016	1163	684	759	639	752	894	1211	962	1187	1290	665	824	735	946.68	1049	741	0.707	-0.501	0.000812482	0.0195135	0.0194	0.0096	FBgn0285926	Imp	IGF-II mRNA-binding protein	Imp-RC
FBtr0300041	324	453	494	623	420	453	343	322	314	352	455	492	414	491	502	334	349	361	416.77	451	348	0.772	-0.373	0.00081369	0.0195202	0.0089	0.0073	FBgn0039944	CG17162		CG17162-RF
FBtr0112628	26	36	50	49	33	41	20	15	24	28	36	50	33	39	45	19	16	28	32.69	38	21	0.55	-0.863	0.00081982	0.0196224	0.0241	0.0273	FBgn0259108	futsch		futsch-RC
FBtr0076503	9	18	15	26	20	15	5	3	10	10	18	15	17	23	17	5	3	12	13.3	17	7	0.39	-1.359	0.000824586	0.0196469	0.0478	0.065	FBgn0035968	Slc45-1	Solute carrier family 45 member 1	Slc45-1-RA
FBtr0332124	9	18	15	26	20	15	5	3	10	10	18	15	17	23	17	5	3	12	13.3	17	7	0.39	-1.359	0.000823951	0.0196469	0.0478	0.065	FBgn0035968	Slc45-1	Solute carrier family 45 member 1	Slc45-1-RB
FBtr0112810	66	84	92	137	102	106	56	64	57	72	84	92	91	119	118	54	69	66	85.01	96	63	0.66	-0.601	0.00082689	0.0196571	0.0163	0.0136	FBgn0001319	kn	knot	kn-RC
FBtr0100148	361	593	572	925	577	620	433	416	359	392	595	570	615	674	688	421	451	413	535.58	589	428	0.727	-0.459	0.000831441	0.019743	0.0154	0.0078	FBgn0264607	CaMKII	Calcium/calmodulin-dependent protein kinase II	CaMKII-RG
FBtr0302542	333	475	510	646	436	461	356	330	328	362	477	508	430	509	511	346	358	377	431	466	360	0.774	-0.37	0.000839951	0.0197653	0.0089	0.0073	FBgn0039945	CG17159		CG17159-RF
FBtr0304797	315	310	354	514	292	337	289	275	222	342	311	353	342	341	374	281	298	255	321.99	344	278	0.811	-0.303	0.000839321	0.0197653	0.0044	0.0071	FBgn0035165	CG13887		CG13887-RD
FBtr0310638	316	459	537	732	486	497	370	350	307	343	461	535	487	568	551	360	380	353	448.68	491	364	0.742	-0.43	0.000833712	0.0197653	0.0129	0.0074	FBgn0022361	Pur-alpha	Purine-rich binding protein-alpha	Pur-alpha-RE
FBtr0344446	333	475	510	646	436	461	356	330	328	362	477	508	430	509	511	346	358	377	431	466	360	0.774	-0.37	0.000838738	0.0197653	0.0089	0.0073	FBgn0039944	CG17162		CG17162-RH
FBtr0345221	272	413	568	644	466	538	271	335	278	295	415	566	428	545	597	264	364	320	421.41	474	316	0.666	-0.587	0.000834428	0.0197653	0.0256	0.0073	FBgn0266731	CR45204
FBtr0072584	314	310	354	513	293	338	289	275	222	341	311	353	341	342	375	281	298	255	322.05	344	278	0.811	-0.303	0.000853176	0.0199874	0.0044	0.0071	FBgn0035165	CG13887		CG13887-RB
FBtr0333668	465	601	753	916	648	745	507	472	426	505	603	751	609	757	826	493	512	490	616.34	675	498	0.739	-0.437	0.00086671	0.020237	0.0141	0.0082	FBgn0003165	pum	pumilio	pum-RH
FBtr0100147	360	593	571	924	575	620	432	416	359	391	595	569	615	672	688	420	451	413	534.91	588	428	0.728	-0.458	0.000869258	0.0202515	0.0154	0.0078	FBgn0264607	CaMKII	Calcium/calmodulin-dependent protein kinase II	CaMKII-RE
FBtr0071578	21	24	38	56	33	28	21	16	11	23	24	38	37	39	31	20	17	13	26.9	32	17	0.53	-0.916	0.000877029	0.0204099	0.025	0.0323	FBgn0003162	Pu	Punch	Pu-RB
FBtr0112809	87	108	120	178	135	132	76	86	76	94	108	120	118	158	146	74	93	87	111.08	124	85	0.685	-0.546	0.000882366	0.0205113	0.0148	0.0115	FBgn0001319	kn	knot	kn-RB
FBtr0088266	179	255	284	323	213	237	183	164	167	194	256	283	215	249	263	178	178	192	223.13	243	183	0.752	-0.412	0.000887262	0.0206023	0.0093	0.0078	FBgn0001122	Galphao	G protein alpha o subunit	Galphao-RA
FBtr0072604	98	99	160	172	118	146	80	96	65	106	99	160	114	138	162	78	104	75	115.14	130	86	0.661	-0.598	0.000890576	0.0206119	0.0198	0.0113	FBgn0025676	CkIIalpha-i3	CKII-alpha subunit interactor-3	CkIIalpha-i3-RB
FBtr0345197	744	1010	1150	1437	1018	1109	746	751	726	808	1014	1146	956	1190	1230	725	815	836	968.82	1057	792	0.749	-0.417	0.000890669	0.0206119	0.0135	0.0097	FBgn0026869	Thd1		Thd1-RC
FBtr0089649	134	143	183	237	140	155	94	123	114	146	144	182	158	164	172	91	133	131	146.75	161	118	0.735	-0.444	0.000897947	0.0206902	0.0091	0.0097	FBgn0000286	Cf2	Chorion factor 2	Cf2-RA
FBtr0333345	470	410	505	861	461	439	344	398	354	510	411	503	573	539	487	334	432	407	466.38	504	391	0.774	-0.369	0.000897662	0.0206902	0.0092	0.0075	FBgn0264562	Hr4	Hormone receptor 4	Hr4-RK
FBtr0079708	46	69	81	81	66	77	35	46	37	50	69	81	54	77	85	34	50	43	60.32	69	42	0.61	-0.712	0.000904168	0.0207879	0.0228	0.0168	FBgn0001137	grk	gurken	grk-RA
FBtr0333315	92	110	183	215	190	188	95	85	93	100	110	182	143	222	209	92	92	107	139.77	161	97	0.605	-0.725	0.000914015	0.0209423	0.035	0.01	FBgn0000479	dnc	dunce	dnc-RS
FBtr0333317	92	110	183	215	190	187	95	85	93	100	110	182	143	222	207	92	92	107	139.65	161	97	0.606	-0.724	0.000914874	0.0209423	0.0348	0.01	FBgn0000479	dnc	dunce	dnc-RU
FBtr0333223	753	951	1195	1476	1066	1059	772	780	680	818	954	1191	982	1246	1175	751	846	783	971.69	1061	793	0.748	-0.419	0.000916818	0.020964	0.0137	0.0097	FBgn0011817	nmo	nemo	nmo-RH
FBtr0113725	329	466	505	637	430	463	352	328	323	357	468	503	424	502	514	342	356	372	426.45	461	357	0.774	-0.37	0.000928535	0.0211627	0.0091	0.0073	FBgn0039944	CG17162		CG17162-RE
FBtr0072583	314	309	354	513	292	337	289	275	222	341	310	353	341	341	374	281	298	255	321.69	343	278	0.812	-0.301	0.000931702	0.0212119	0.0044	0.0071	FBgn0035165	CG13887		CG13887-RC
FBtr0078100	259	312	407	557	315	333	263	256	247	281	313	406	370	368	369	256	278	284	325.1	351	273	0.774	-0.369	0.000942869	0.0212815	0.0083	0.0071	FBgn0067779	dbr	debra	dbr-RB
FBtr0089741	2	0	9	20	11	6	1	0	1	2	0	9	13	13	7	1	0	1	5.12	7	1	0.111	-3.177	0.000942115	0.0212815	0.3125	0.1271	FBgn0019828	dj	don juan	dj-RB
FBtr0089742	2	0	9	20	11	6	1	0	1	2	0	9	13	13	7	1	0	1	5.12	7	1	0.111	-3.177	0.000942593	0.0212815	0.3125	0.1271	FBgn0019828	dj	don juan	dj-RA
FBtr0305962	2	0	9	20	11	6	1	0	1	2	0	9	13	13	7	1	0	1	5.12	7	1	0.111	-3.177	0.000941969	0.0212815	0.3125	0.1271	FBgn0019828	dj	don juan	dj-RC
FBtr0083538	3	0	15	11	11	18	2	0	1	3	0	15	7	13	20	2	0	1	6.83	10	1	0.121	-3.051	0.000946531	0.0213214	0.3479	0.1115	FBgn0000477	DNaseII	Deoxyribonuclease II	DNaseII-RA
FBtr0304897	6	4	10	15	6	12	3	2	1	7	4	10	10	7	13	3	2	1	6.34	8	2	0.26	-1.944	0.00094667	0.0213214	0.0704	0.1143	FBgn0262570	CG43110		CG43110-RA
FBtr0113726	329	466	505	638	430	463	352	329	323	357	468	503	424	502	514	342	357	372	426.65	461	357	0.774	-0.369	0.000950131	0.0213535	0.0091	0.0073	FBgn0039944	CG17162		CG17162-RC
FBtr0343932	329	466	505	638	430	463	352	329	323	357	468	503	424	502	514	342	357	372	426.65	461	357	0.774	-0.369	0.000949526	0.0213535	0.0091	0.0073	FBgn0039944	CG17162		CG17162-RG
FBtr0330637	81	94	88	137	88	93	63	72	56	88	94	88	91	103	103	61	78	64	85.66	94	68	0.72	-0.473	0.000962991	0.0215273	0.0063	0.0135	FBgn0002931	net		net-RC
FBtr0333756	1041	1348	1598	1716	1391	1583	986	1044	895	1131	1353	1593	1141	1625	1756	959	1133	1030	1302.31	1433	1041	0.726	-0.461	0.000964076	0.0215286	0.0172	0.0107	FBgn0011837	Tis11	Tis11 zinc finger protein	Tis11-RC
FBtr0070476	562	719	815	1002	611	729	544	544	513	610	722	812	666	714	809	529	590	590	671.46	722	570	0.789	-0.342	0.000975488	0.0217603	0.0084	0.0084	FBgn0003371	sgg	shaggy	sgg-RK
FBtr0113825	282	354	377	504	359	365	274	273	260	306	355	376	335	419	405	266	296	299	339.87	366	287	0.786	-0.348	0.000994619	0.0220465	0.0072	0.0071	FBgn0058191	CG40191		CG40191-RA
FBtr0084320	137	135	134	165	96	110	109	73	76	149	135	134	110	112	122	106	79	87	114.94	127	91	0.721	-0.471	0.00102079	0.0224529	0.0095	0.0113	FBgn0086253	rumi		rumi-RA
FBtr0310040	137	135	134	165	96	110	109	73	76	149	135	134	110	112	122	106	79	87	114.94	127	91	0.721	-0.471	0.00102122	0.0224529	0.0095	0.0113	FBgn0086253	rumi		rumi-RB
FBtr0333313	90	101	186	189	191	177	94	80	82	98	101	185	126	223	196	91	87	94	133.59	155	91	0.588	-0.765	0.00102151	0.0224529	0.0402	0.0103	FBgn0000479	dnc	dunce	dnc-RQ
FBtr0081004	7	13	71	72	54	63	12	15	10	8	13	71	48	63	70	12	16	12	34.64	46	13	0.292	-1.777	0.00103384	0.0225987	0.1977	0.0256	FBgn0032638	SPH93	Serine protease homolog 93	SPH93-RA
FBtr0100316	130	172	146	235	145	175	125	126	92	141	173	146	156	169	194	122	137	106	149.26	163	122	0.747	-0.422	0.00105052	0.0228987	0.0081	0.0096	FBgn0015609	CadN	Cadherin-N	CadN-RL
FBtr0301966	662	832	925	1133	714	873	644	619	592	719	835	922	754	834	968	626	672	681	779.06	839	660	0.787	-0.346	0.00105452	0.0229145	0.009	0.0089	FBgn0003371	sgg	shaggy	sgg-RN
FBtr0070471	686	851	974	1212	753	872	664	651	623	745	854	971	806	880	967	646	706	717	810.27	870	690	0.792	-0.336	0.00105792	0.0229646	0.0085	0.0091	FBgn0003371	sgg	shaggy	sgg-RD
FBtr0300902	1	2	26	28	27	31	4	3	1	1	2	26	19	32	34	4	3	1	13.54	19	3	0.154	-2.7	0.00106943	0.0231428	0.3756	0.064	FBgn0032639	CG18563		CG18563-RB
FBtr0305049	312	423	466	655	391	449	344	337	277	339	425	465	436	457	498	334	366	319	404.16	437	340	0.779	-0.361	0.00106936	0.0231428	0.0087	0.0072	FBgn0039431	plum		plum-RD
FBtr0307598	26	37	53	49	33	41	20	15	25	28	37	53	33	39	45	19	16	29	33.26	39	21	0.55	-0.863	0.0010848	0.0234512	0.0276	0.0269	FBgn0259108	futsch		futsch-RF
FBtr0321261	92	90	100	170	77	89	82	64	57	100	90	100	113	90	99	80	69	66	89.61	99	72	0.724	-0.466	0.00109506	0.0236242	0.0068	0.0131	FBgn0043455	CG5986		CG5986-RB
FBtr0070466	647	820	921	1115	710	850	635	608	587	703	823	918	742	830	943	617	660	676	767.85	826	651	0.788	-0.344	0.00110229	0.0236828	0.0089	0.0089	FBgn0003371	sgg	shaggy	sgg-RB
FBtr0334298	282	375	341	538	286	362	293	261	246	306	376	340	358	334	402	285	283	283	329.71	353	284	0.804	-0.314	0.00110186	0.0236828	0.0054	0.0071	FBgn0264493	rdx	roadkill	rdx-RF
FBtr0075536	156	206	172	240	169	176	146	134	111	169	207	171	160	197	195	142	145	128	168.34	183	138	0.759	-0.397	0.00110463	0.023694	0.0073	0.009	FBgn0036538	CG15715		CG15715-RA
FBtr0305897	949	1394	1680	2001	1445	1556	1035	1082	890	1031	1399	1675	1331	1688	1726	1006	1174	1024	1339.4	1475	1068	0.724	-0.465	0.00110507	0.023694	0.018	0.0108	FBgn0010415	Sdc	Syndecan	Sdc-RG
FBtr0346537	96	100	164	170	119	143	79	98	63	104	100	163	113	139	159	77	106	73	114.95	130	85	0.659	-0.603	0.00111649	0.0238902	0.0215	0.0113	FBgn0025676	CkIIalpha-i3	CKII-alpha subunit interactor-3	CkIIalpha-i3-RC
FBtr0307508	8	14	21	31	15	15	6	5	8	9	14	21	21	18	17	6	5	9	13.21	17	7	0.411	-1.283	0.00112124	0.0239673	0.0426	0.0642	FBgn0028899	CG31817		CG31817-RB
FBtr0080086	291	438	408	615	412	462	344	290	278	316	440	407	409	481	512	334	315	320	392.71	428	323	0.757	-0.402	0.00113803	0.024154	0.0114	0.0072	FBgn0032200	CG5676		CG5676-RA
FBtr0100543	325	498	504	681	502	491	342	357	331	353	500	502	453	587	545	333	387	381	448.92	490	367	0.749	-0.416	0.0011504	0.0243247	0.0128	0.0074	FBgn0039924	PIP4K	Phosphatidylinositol 5-phosphate 4-kinase	PIP4K-RA
FBtr0100544	325	498	504	681	501	490	342	357	331	353	500	502	453	585	544	333	387	381	448.66	490	367	0.75	-0.415	0.00115051	0.0243247	0.0127	0.0074	FBgn0039924	PIP4K	Phosphatidylinositol 5-phosphate 4-kinase	PIP4K-RB
FBtr0333316	90	109	182	213	188	179	95	84	93	98	109	181	142	220	199	92	91	107	137.67	158	97	0.614	-0.704	0.00116498	0.024597	0.0342	0.0101	FBgn0000479	dnc	dunce	dnc-RT
FBtr0072528	199	208	232	288	196	179	175	148	147	216	209	231	192	229	199	170	161	169	197.25	213	167	0.787	-0.345	0.00117698	0.0247614	0.0051	0.0082	FBgn0027587	CG7028		CG7028-RA
FBtr0331407	199	208	232	288	196	179	175	148	147	216	209	231	192	229	199	170	161	169	197.25	213	167	0.787	-0.345	0.00117606	0.0247614	0.0051	0.0082	FBgn0027587	CG7028		CG7028-RB
FBtr0344840	199	208	232	288	196	179	175	148	147	216	209	231	192	229	199	170	161	169	197.25	213	167	0.787	-0.345	0.00117931	0.0247662	0.0051	0.0082	FBgn0027587	CG7028		CG7028-RC
FBtr0344841	199	208	232	288	196	179	175	148	147	216	209	231	192	229	199	170	161	169	197.25	213	167	0.787	-0.345	0.00117985	0.0247662	0.0051	0.0082	FBgn0027587	CG7028		CG7028-RD
FBtr0070472	666	845	937	1145	729	871	655	626	601	723	848	934	762	852	966	637	679	692	788.09	848	669	0.79	-0.34	0.00118524	0.0248545	0.0089	0.009	FBgn0003371	sgg	shaggy	sgg-RH
FBtr0306739	17	15	8	8	8	11	3	3	3	18	15	8	5	9	12	3	3	3	8.67	11	3	0.294	-1.765	0.00119016	0.0249329	0.0879	0.0952	FBgn0086675	fne	found in neurons	fne-RD
FBtr0070470	666	845	936	1145	728	871	655	625	602	723	848	933	762	851	966	637	678	693	787.86	847	669	0.79	-0.339	0.00120357	0.0251544	0.0089	0.009	FBgn0003371	sgg	shaggy	sgg-RC
FBtr0076596	8	7	8	15	12	7	2	2	4	9	7	8	10	14	8	2	2	5	7.13	9	3	0.318	-1.654	0.00120407	0.0251544	0.0382	0.107	FBgn0003149	Prm	Paramyosin	Prm-RD
FBtr0302582	29	59	50	66	64	54	26	31	27	31	59	50	44	75	60	25	34	31	45.46	53	30	0.567	-0.819	0.00120433	0.0251544	0.0318	0.0207	FBgn0087011	CG41520		CG41520-RD
FBtr0079466	13	14	102	135	81	69	16	24	15	14	14	102	90	95	77	16	26	17	49.97	65	20	0.302	-1.728	0.00121255	0.0252216	0.2044	0.0188	FBgn0031913	CG5958		CG5958-RA
FBtr0337066	1951	2631	5726	6524	4997	5313	2309	2450	2116	2119	2641	5708	4339	5839	5893	2245	2659	2435	3764.21	4423	2446	0.553	-0.854	0.00121356	0.0252216	0.0618	0.0139	FBgn0019661	roX1	RNA on the X 1
FBtr0306006	7	13	56	36	43	46	11	11	7	8	13	56	24	50	51	11	12	8	25.82	34	10	0.309	-1.695	0.00121967	0.0253235	0.1725	0.0345	FBgn0034140	Lst	Limostatin	Lst-RC
FBtr0070634	1934	2609	5681	6476	4965	5264	2292	2433	2103	2101	2618	5663	4307	5802	5839	2229	2640	2420	3735.43	4388	2430	0.554	-0.853	0.00124208	0.025662	0.0618	0.0138	FBgn0019661	roX1	RNA on the X 1
FBtr0308859	568	665	904	1030	802	875	530	579	512	617	667	901	685	937	971	515	628	589	723.46	796	577	0.726	-0.463	0.00124749	0.0257484	0.0174	0.0087	FBgn0052423	shep	alan shepard	shep-RF
FBtr0089210	268	408	594	728	555	548	323	331	286	291	409	592	484	649	608	314	359	329	448.41	506	334	0.661	-0.597	0.0012491	0.0257562	0.0287	0.0074	FBgn0011642	Zyx	Zyxin	Zyx-RA
FBtr0083379	3	5	9	18	15	9	3	0	3	3	5	9	12	18	10	3	0	3	7.01	10	2	0.235	-2.091	0.00126571	0.0260731	0.1353	0.1071	FBgn0015011	AhcyL2	Adenosylhomocysteinase like 2	AhcyL2-RD
FBtr0070475	595	759	857	1041	637	761	583	566	541	646	762	854	692	744	844	567	614	623	705.2	757	601	0.794	-0.333	0.00127187	0.0261487	0.0084	0.0086	FBgn0003371	sgg	shaggy	sgg-RG
FBtr0071533	61	57	55	79	43	53	35	39	32	66	57	55	53	50	59	34	42	37	50.34	57	38	0.668	-0.583	0.00128601	0.0263639	0.0081	0.019	FBgn0034579	mRpL54	mitochondrial ribosomal protein L54	mRpL54-RA
FBtr0076754	778	970	1217	1514	1095	1083	799	814	695	845	974	1213	1007	1279	1201	777	883	800	997.72	1086	820	0.755	-0.405	0.00129603	0.026433	0.0137	0.0098	FBgn0011817	nmo	nemo	nmo-RA
FBtr0113717	326	461	502	631	424	456	353	327	321	354	463	500	420	495	506	343	355	369	422.85	456	356	0.78	-0.358	0.00129955	0.026433	0.009	0.0073	FBgn0039945	CG17159		CG17159-RB
FBtr0113723	326	461	502	631	424	456	353	327	321	354	463	500	420	495	506	343	355	369	422.85	456	356	0.78	-0.358	0.00129908	0.026433	0.009	0.0073	FBgn0039944	CG17162		CG17162-RB
FBtr0290130	6	6	55	34	31	34	10	5	5	7	6	55	23	36	38	10	5	6	20.54	28	7	0.261	-1.939	0.00129747	0.026433	0.2213	0.0429	FBgn0036262	CG6910		CG6910-RB
FBtr0345172	461	589	782	716	705	743	412	442	426	501	591	780	476	824	824	401	480	490	596.23	666	457	0.687	-0.542	0.0012962	0.026433	0.0242	0.0081	FBgn0266707	CR45197
FBtr0073515	91	120	118	187	93	120	87	93	63	99	120	118	124	109	133	85	101	73	106.79	117	86	0.733	-0.448	0.00130305	0.0264553	0.0078	0.0118	FBgn0019660	roX2	RNA on the X 2
FBtr0331257	311	423	510	656	457	471	323	318	328	338	425	508	436	534	522	314	345	377	422.23	460	345	0.75	-0.415	0.00130317	0.0264553	0.0128	0.0073	FBgn0264270	Sxl	Sex lethal	Sxl-RN
FBtr0070635	1894	2566	5616	6419	4902	5201	2261	2397	2082	2057	2575	5598	4269	5728	5769	2198	2601	2396	3688.08	4333	2398	0.554	-0.853	0.00131612	0.0266153	0.0625	0.0138	FBgn0019661	roX1	RNA on the X 1
FBtr0077431	1	6	16	22	12	16	4	3	0	1	6	16	15	14	18	4	3	0	8.51	12	2	0.219	-2.19	0.00131493	0.0266153	0.1966	0.0922	FBgn0027560	Tps1	Trehalose-6-phosphate synthase 1	Tps1-RA
FBtr0333314	83	98	171	185	183	167	90	76	80	90	98	170	123	214	185	88	82	92	127.02	147	87	0.597	-0.744	0.00131478	0.0266153	0.0393	0.0106	FBgn0000479	dnc	dunce	dnc-RR
FBtr0343000	3	0	16	18	15	15	0	3	1	3	0	16	12	18	17	0	3	1	7.75	11	1	0.142	-2.816	0.00133455	0.0268845	0.3427	0.1006	FBgn0034741	CG4269		CG4269-RB
FBtr0301450	244	267	370	496	302	329	246	235	222	265	268	369	330	353	365	239	255	255	299.91	325	250	0.769	-0.379	0.0013386	0.0269402	0.0094	0.0072	FBgn0030505	NFAT	NFAT nuclear factor	NFAT-RD
FBtr0347219	15	16	5	17	7	5	4	3	1	16	16	5	11	8	6	4	3	1	7.85	10	3	0.279	-1.843	0.00134026	0.0269476	0.1015	0.0986	FBgn0040565	CG7606		CG7606-RC
FBtr0290323	90	116	108	156	106	105	79	86	66	98	116	108	104	124	116	77	93	76	101.33	111	82	0.742	-0.431	0.00135042	0.0270484	0.006	0.0122	FBgn0002931	net		net-RB
FBtr0070473	671	854	941	1150	736	875	664	631	607	729	857	938	765	860	971	646	685	699	794.26	853	677	0.793	-0.335	0.00136579	0.0273041	0.0088	0.009	FBgn0003371	sgg	shaggy	sgg-RI
FBtr0077342	56	67	80	120	66	59	49	49	42	61	67	80	80	77	65	48	53	48	64.37	72	50	0.689	-0.536	0.0013705	0.0273722	0.0089	0.016	FBgn0000719	fog	folded gastrulation	fog-RA
FBtr0074296	64	85	92	141	78	86	55	63	57	70	85	92	94	91	95	53	68	66	79.37	88	62	0.707	-0.5	0.00137404	0.0274167	0.0088	0.0141	FBgn0030757	CG9902		CG9902-RA
FBtr0070468	669	850	941	1148	736	875	662	631	605	727	853	938	764	860	971	644	685	696	792.95	852	675	0.793	-0.335	0.00138193	0.0275219	0.0089	0.009	FBgn0003371	sgg	shaggy	sgg-RE
FBtr0332210	930	1150	1209	1739	1175	1216	879	949	821	1010	1154	1205	1157	1373	1349	855	1030	945	1119.69	1208	943	0.781	-0.357	0.00138736	0.0276038	0.0107	0.0102	FBgn0015399	kek1	kekkon-1	kek1-RB
FBtr0082687	12	18	13	22	18	22	8	8	5	13	18	13	15	21	24	8	9	6	14.04	17	8	0.438	-1.19	0.00138992	0.0276287	0.0345	0.0624	FBgn0038088	CG10126		CG10126-RB
FBtr0083644	297	344	429	555	376	389	311	272	278	323	345	428	369	439	431	302	295	320	361.44	389	306	0.787	-0.346	0.00141121	0.0279987	0.008	0.0071	FBgn0004652	fru	fruitless	fru-RF
FBtr0073212	167	212	213	302	184	210	151	165	143	181	213	212	201	215	233	147	179	165	193.97	209	164	0.781	-0.356	0.00142187	0.0281836	0.0061	0.0083	FBgn0003206	Ras64B	Ras oncogene at 64B	Ras64B-RA
FBtr0089214	241	376	545	660	501	490	294	303	260	262	377	543	439	585	544	286	329	299	407.13	458	305	0.665	-0.589	0.00147217	0.0289971	0.0286	0.0072	FBgn0011642	Zyx	Zyxin	Zyx-RG
FBtr0342895	1089	1567	1857	2245	1595	1721	1196	1211	1025	1183	1573	1851	1493	1864	1909	1163	1314	1180	1503.24	1646	1219	0.741	-0.433	0.00147258	0.0289971	0.0164	0.0111	FBgn0010415	Sdc	Syndecan	Sdc-RK
FBtr0080390	74	97	164	169	138	144	80	63	82	80	97	163	112	161	160	78	68	94	112.79	129	80	0.622	-0.685	0.00148029	0.029003	0.032	0.0114	FBgn0043841	vir-1	virus-induced RNA 1	vir-1-RA
FBtr0306738	16	15	8	8	8	10	3	3	3	17	15	8	5	9	11	3	3	3	8.42	11	3	0.304	-1.718	0.00147975	0.029003	0.0831	0.0971	FBgn0086675	fne	found in neurons	fne-RC
FBtr0333289	437	522	696	763	623	676	423	451	378	475	524	694	507	728	750	411	489	435	557.04	613	445	0.727	-0.459	0.00148058	0.029003	0.0173	0.0079	FBgn0052423	shep	alan shepard	shep-RI
FBtr0333344	444	400	489	785	445	406	331	373	355	482	401	487	522	520	450	322	405	409	444.31	477	379	0.791	-0.339	0.00147888	0.029003	0.0082	0.0074	FBgn0264562	Hr4	Hormone receptor 4	Hr4-RJ
FBtr0334626	481	627	644	836	543	586	494	451	437	522	629	642	556	634	650	480	489	503	567.43	606	491	0.811	-0.302	0.00148117	0.029003	0.0066	0.0079	FBgn0052016	4E-T	eIF4E-Transporter	4E-T-RH
FBtr0337067	1765	2418	5266	5984	4518	4857	2106	2271	1970	1917	2427	5250	3980	5279	5387	2048	2464	2267	3446.58	4040	2260	0.559	-0.838	0.00150194	0.0292833	0.0618	0.0136	FBgn0019661	roX1	RNA on the X 1
FBtr0342893	1264	1741	2039	2525	1725	1869	1344	1364	1177	1373	1747	2033	1679	2016	2073	1307	1480	1355	1673.61	1820	1381	0.759	-0.399	0.00150246	0.0292833	0.014	0.0115	FBgn0010415	Sdc	Syndecan	Sdc-RI
FBtr0089211	268	410	597	733	559	551	325	335	289	291	411	595	488	653	611	316	364	333	451.3	508	338	0.664	-0.591	0.00152374	0.0296155	0.0292	0.0074	FBgn0011642	Zyx	Zyxin	Zyx-RB
FBtr0309099	1	6	18	12	11	23	1	4	1	1	6	18	8	13	26	1	4	1	8.65	12	2	0.19	-2.399	0.00154457	0.0299649	0.2602	0.0944	FBgn0037635	CG9837		CG9837-RE
FBtr0081013	129	172	144	237	145	175	126	127	92	140	173	144	158	169	194	123	138	106	149.3	163	122	0.752	-0.411	0.00155811	0.0301719	0.0084	0.0096	FBgn0015609	CadN	Cadherin-N	CadN-RA
FBtr0077174	571	681	903	1050	814	880	544	604	507	620	683	900	698	951	976	529	655	583	733.03	805	589	0.733	-0.449	0.00156337	0.0302458	0.0171	0.0087	FBgn0052423	shep	alan shepard	shep-RB
FBtr0089069	346	500	606	865	566	587	402	403	352	376	502	604	575	661	651	391	437	405	511.42	562	411	0.732	-0.45	0.00157065	0.0303307	0.0166	0.0077	FBgn0016126	CaMKI	Calcium/calmodulin-dependent protein kinase I	CaMKI-RB
FBtr0076525	13	24	76	89	71	81	25	18	19	14	24	76	59	83	90	24	20	22	45.74	58	22	0.382	-1.388	0.00157783	0.0304413	0.1353	0.0204	FBgn0023479	teq	Tequila	teq-RD
FBtr0081020	129	172	143	237	144	177	127	127	89	140	173	143	158	168	196	123	138	102	149.03	163	121	0.747	-0.421	0.00158866	0.0305863	0.0092	0.0096	FBgn0015609	CadN	Cadherin-N	CadN-RB
FBtr0089065	352	517	622	893	583	611	416	414	358	382	519	620	594	681	678	404	449	412	526.65	579	422	0.729	-0.457	0.00158904	0.0305863	0.0172	0.0077	FBgn0016126	CaMKI	Calcium/calmodulin-dependent protein kinase I	CaMKI-RG
FBtr0089441	161	232	289	382	238	231	167	179	166	175	233	288	254	278	256	162	194	191	225.76	247	182	0.737	-0.441	0.00159263	0.0305863	0.0132	0.0077	FBgn0005427	ewg	erect wing	ewg-RB
FBtr0308209	161	232	289	382	238	231	167	179	166	175	233	288	254	278	256	162	194	191	225.76	247	182	0.737	-0.441	0.00159229	0.0305863	0.0132	0.0077	FBgn0005427	ewg	erect wing	ewg-RK
FBtr0332978	161	232	289	382	238	231	167	179	166	175	233	288	254	278	256	162	194	191	225.76	247	182	0.737	-0.441	0.00159193	0.0305863	0.0132	0.0077	FBgn0005427	ewg	erect wing	ewg-RN
FBtr0332080	60	93	102	113	82	82	58	64	44	65	93	102	75	96	91	56	69	51	77.62	87	59	0.68	-0.557	0.00160508	0.0307973	0.0144	0.0143	FBgn0016694	Pdp1	PAR-domain protein 1	Pdp1-RL
FBtr0333412	166	204	230	291	192	198	162	153	145	180	205	229	194	224	220	158	166	167	193.58	209	164	0.785	-0.349	0.00160691	0.0308042	0.0059	0.0083	FBgn0024248	chico		chico-RC
FBtr0333382	5	6	49	32	29	33	9	5	5	5	6	49	21	34	37	9	5	6	19.11	25	7	0.268	-1.9	0.00161544	0.0309396	0.2182	0.0461	FBgn0036262	CG6910		CG6910-RC
FBtr0345219	9	9	6	12	19	22	3	4	3	10	9	6	8	22	24	3	4	3	10.01	13	3	0.281	-1.831	0.00162088	0.0310154	0.1366	0.0857	FBgn0038294	Mf	Myofilin	Mf-RP
FBtr0073712	9	9	2	6	5	8	0	0	3	10	9	2	4	6	9	0	0	3	4.77	7	1	0.182	-2.455	0.00163021	0.0310868	0.1478	0.1395	FBgn0086675	fne	found in neurons	fne-RA
FBtr0080610	24	26	32	74	28	31	19	19	14	26	26	32	49	33	34	18	21	16	28.4	33	18	0.544	-0.878	0.00163	0.0310868	0.0296	0.0303	FBgn0003255	rk	rickets	rk-RA
FBtr0309869	12	14	52	76	32	41	14	13	13	13	14	52	51	37	45	14	14	15	28.34	35	14	0.401	-1.317	0.0016284	0.0310868	0.1055	0.0303	FBgn0037146	CG7470		CG7470-RB
FBtr0343314	175	208	268	351	235	261	189	170	155	190	209	267	233	275	290	184	184	178	223.35	244	182	0.749	-0.418	0.00163054	0.0310868	0.0115	0.0078	FBgn0004101	bs	blistered	bs-RC
FBtr0082827	12	7	16	9	22	15	2	6	3	13	7	16	6	26	17	2	7	3	10.69	14	4	0.292	-1.777	0.00164536	0.0311231	0.1319	0.0818	FBgn0038181	CG9297		CG9297-RA
FBtr0082828	12	7	16	9	22	15	2	6	3	13	7	16	6	26	17	2	7	3	10.69	14	4	0.292	-1.777	0.00164527	0.0311231	0.1319	0.0818	FBgn0038181	CG9297		CG9297-RB
FBtr0089067	318	461	570	801	531	548	382	374	319	345	463	568	533	620	608	371	406	367	475.75	523	381	0.73	-0.455	0.00164576	0.0311231	0.017	0.0075	FBgn0016126	CaMKI	Calcium/calmodulin-dependent protein kinase I	CaMKI-RA
FBtr0333191	12	7	16	9	22	15	2	6	3	13	7	16	6	26	17	2	7	3	10.69	14	4	0.292	-1.777	0.00164451	0.0311231	0.1318	0.0818	FBgn0038181	CG9297		CG9297-RC
FBtr0333192	12	7	16	9	22	15	2	6	3	13	7	16	6	26	17	2	7	3	10.69	14	4	0.292	-1.777	0.00164578	0.0311231	0.1319	0.0818	FBgn0038181	CG9297		CG9297-RD
FBtr0333193	12	7	16	9	22	15	2	6	3	13	7	16	6	26	17	2	7	3	10.69	14	4	0.292	-1.777	0.00164566	0.0311231	0.1319	0.0818	FBgn0038181	CG9297		CG9297-RE
FBtr0336835	131	141	180	228	129	146	93	123	108	142	142	179	152	151	162	90	133	124	141.75	155	116	0.747	-0.42	0.00163727	0.0311231	0.0088	0.0099	FBgn0000286	Cf2	Chorion factor 2	Cf2-RF
FBtr0340056	154	199	220	288	209	188	165	150	127	167	200	219	192	244	209	160	163	146	188.88	205	156	0.766	-0.385	0.00165396	0.0312495	0.0082	0.0084	FBgn0284435	tyn	trynity	tyn-RC
FBtr0086559	109	130	151	187	117	113	105	93	86	118	130	151	124	137	125	102	101	99	120.87	131	101	0.771	-0.376	0.00165571	0.0312544	0.0044	0.0109	FBgn0034433	EndoB	Endophilin B	EndoB-RB
FBtr0333670	342	498	605	862	566	586	400	401	350	371	500	603	573	661	650	389	435	403	509.55	560	409	0.731	-0.453	0.00166144	0.0313345	0.017	0.0076	FBgn0016126	CaMKI	Calcium/calmodulin-dependent protein kinase I	CaMKI-RI
FBtr0308208	151	210	268	358	219	215	159	168	150	164	211	267	238	256	238	155	182	173	209.33	229	170	0.74	-0.434	0.00167949	0.0316464	0.0125	0.008	FBgn0005427	ewg	erect wing	ewg-RJ
FBtr0076457	7	6	10	17	19	12	2	4	4	8	6	10	11	22	13	2	4	5	9.03	12	4	0.315	-1.668	0.00170512	0.0319573	0.0886	0.091	FBgn0023129	aay	astray	aay-RA
FBtr0345298	256	395	579	733	553	544	315	324	284	278	396	577	488	646	603	306	352	327	441.5	498	328	0.659	-0.601	0.00170426	0.0319573	0.031	0.0073	FBgn0011642	Zyx	Zyxin	Zyx-RL
FBtr0309882	228	357	527	655	493	480	281	290	255	248	358	525	436	576	532	273	315	293	395.2	446	294	0.659	-0.601	0.00172895	0.0323174	0.0308	0.0072	FBgn0011642	Zyx	Zyxin	Zyx-RH
FBtr0079896	195	202	259	342	222	242	208	162	149	212	203	258	227	259	268	202	176	171	219.73	238	183	0.773	-0.372	0.00173395	0.032382	0.0082	0.0078	FBgn0051712	CG31712		CG31712-RA
FBtr0089492	20	17	27	53	32	39	17	16	9	22	17	27	35	37	43	17	17	10	25.09	30	15	0.492	-1.023	0.00174437	0.0325477	0.0473	0.0348	FBgn0035976	PGRP-LC	Peptidoglycan recognition protein LC	PGRP-LC-RC
FBtr0343762	54	75	114	133	101	109	61	51	57	59	75	114	88	118	121	59	55	66	83.91	96	60	0.629	-0.67	0.0017461	0.032551	0.0281	0.0137	FBgn0266181	CRG	CASK regulatory gene
FBtr0073416	996	1359	1896	2137	1596	1826	1046	1153	958	1082	1364	1890	1421	1865	2025	1017	1251	1103	1446.47	1608	1124	0.699	-0.517	0.00175981	0.0326904	0.0243	0.011	FBgn0285926	Imp	IGF-II mRNA-binding protein	Imp-RD
FBtr0301634	276	368	334	529	273	353	290	255	241	300	369	333	352	319	392	282	277	277	322.28	344	279	0.809	-0.305	0.00175923	0.0326904	0.0056	0.0071	FBgn0264493	rdx	roadkill	rdx-RC
FBtr0078968	196	222	386	494	319	326	241	192	178	213	223	385	329	373	362	234	208	205	281.21	314	216	0.688	-0.539	0.00177575	0.0327258	0.0234	0.0072	FBgn0010225	Gel	Gelsolin	Gel-RB
FBtr0078969	196	222	386	494	319	326	241	192	178	213	223	385	329	373	362	234	208	205	281.21	314	216	0.688	-0.539	0.00177536	0.0327258	0.0234	0.0072	FBgn0010225	Gel	Gelsolin	Gel-RD
FBtr0078973	196	222	386	494	319	326	241	192	178	213	223	385	329	373	362	234	208	205	281.21	314	216	0.688	-0.539	0.00177507	0.0327258	0.0234	0.0072	FBgn0010225	Gel	Gelsolin	Gel-RF
FBtr0309256	196	222	386	494	319	326	241	192	178	213	223	385	329	373	362	234	208	205	281.21	314	216	0.688	-0.539	0.00177485	0.0327258	0.0234	0.0072	FBgn0010225	Gel	Gelsolin	Gel-RJ
FBtr0321259	10	11	72	84	59	57	16	12	15	11	11	72	56	69	63	16	13	17	36.39	47	15	0.327	-1.613	0.00177207	0.0327258	0.183	0.0244	FBgn0032253	LManI	Lysosomal alpha-mannosidase I	LManI-RB
FBtr0080042	10	11	71	84	59	57	16	12	15	11	11	71	56	69	63	16	13	17	36.28	47	15	0.328	-1.608	0.00178977	0.0329552	0.1821	0.0245	FBgn0032253	LManI	Lysosomal alpha-mannosidase I	LManI-RA
FBtr0336707	186	209	366	479	299	312	226	185	168	202	210	365	319	349	346	220	201	193	267.17	298	205	0.686	-0.544	0.00179181	0.0329573	0.0237	0.0073	FBgn0010225	Gel	Gelsolin	Gel-RL
FBtr0076782	60	94	104	114	83	83	59	65	44	65	94	104	76	97	92	57	71	51	78.51	88	60	0.68	-0.557	0.00180459	0.033141	0.0151	0.0142	FBgn0016694	Pdp1	PAR-domain protein 1	Pdp1-RC
FBtr0345714	1827	2497	5368	6125	4632	4958	2196	2359	2052	1984	2506	5351	4074	5412	5499	2135	2560	2362	3542.66	4138	2352	0.568	-0.815	0.00180772	0.0331694	0.0606	0.0137	FBgn0019661	roX1	RNA on the X 1
FBtr0332976	161	230	289	381	238	229	167	179	166	175	231	288	253	278	254	162	194	191	225.22	246	182	0.739	-0.436	0.00181143	0.0332085	0.0133	0.0077	FBgn0005427	ewg	erect wing	ewg-RL
FBtr0086558	109	130	151	187	118	113	106	93	86	118	130	151	124	138	125	103	101	99	121.11	131	101	0.772	-0.373	0.00182086	0.0333523	0.0045	0.0109	FBgn0034433	EndoB	Endophilin B	EndoB-RA
FBtr0076946	1	5	19	16	20	11	3	2	2	1	5	19	11	23	12	3	2	2	8.74	12	2	0.218	-2.198	0.00182734	0.0334126	0.2218	0.0928	FBgn0041194	Prat2	Phosphoribosylamidotransferase 2	Prat2-RA
FBtr0290089	251	303	389	521	298	357	282	249	225	273	304	388	347	348	396	274	270	259	317.62	343	268	0.782	-0.355	0.00185228	0.0337218	0.0087	0.0071	FBgn0004101	bs	blistered	bs-RB
FBtr0100136	149	187	215	279	205	176	160	144	119	162	188	214	186	240	195	156	156	137	181.44	198	150	0.761	-0.394	0.00187562	0.0340286	0.009	0.0086	FBgn0284435	tyn	trynity	tyn-RB
FBtr0300231	116	188	225	323	202	238	130	135	137	126	189	224	215	236	264	126	146	158	187.15	209	143	0.686	-0.544	0.0018875	0.0341555	0.0222	0.0084	FBgn0083123	Uhg5
FBtr0309257	183	209	357	474	287	301	228	182	162	199	210	356	315	335	334	222	197	186	261.61	292	202	0.693	-0.529	0.00191982	0.0346211	0.0225	0.0074	FBgn0010225	Gel	Gelsolin	Gel-RK
FBtr0078971	183	209	355	470	286	298	227	182	162	199	210	354	313	334	331	221	197	186	260.49	290	201	0.696	-0.524	0.00192862	0.0346904	0.022	0.0074	FBgn0010225	Gel	Gelsolin	Gel-RA
FBtr0089229	494	631	654	839	552	591	503	462	444	537	633	652	558	645	656	489	501	511	575.75	614	500	0.817	-0.292	0.0019275	0.0346904	0.0065	0.008	FBgn0052016	4E-T	eIF4E-Transporter	4E-T-RB
FBtr0310651	497	632	658	840	553	591	505	465	444	540	634	656	559	646	656	491	505	511	577.45	615	502	0.817	-0.291	0.00194276	0.0347217	0.0064	0.008	FBgn0052016	4E-T	eIF4E-Transporter	4E-T-RG
FBtr0073414	1210	1643	2263	2644	1896	2172	1272	1390	1189	1314	1649	2256	1758	2215	2409	1237	1508	1368	1746.2	1934	1371	0.709	-0.496	0.00196265	0.0349665	0.023	0.0116	FBgn0285926	Imp	IGF-II mRNA-binding protein	Imp-RH
FBtr0100674	434	429	528	620	404	470	387	354	335	471	431	526	412	472	521	376	384	386	442.23	472	382	0.81	-0.303	0.0019656	0.0349665	0.0066	0.0073	FBgn0267378	sau	sauron	sau-RE
FBtr0110876	1873	2254	2703	3311	2170	2490	1814	1832	1657	2034	2262	2695	2202	2536	2762	1764	1988	1907	2238.84	2415	1886	0.781	-0.356	0.00196563	0.0349665	0.0119	0.0123	FBgn0265276	l(3)neo38	lethal (3) neo38	l(3)neo38-RB
FBtr0344158	558	737	831	1166	706	767	618	564	546	606	740	828	775	825	851	601	612	628	718.52	771	614	0.796	-0.329	0.00196199	0.0349665	0.0091	0.0087	FBgn0086686	l(3)L1231	lethal (3) L1231	l(3)L1231-RD
FBtr0342807	396	463	763	1086	596	606	461	423	373	430	465	761	722	696	672	448	459	429	564.76	624	445	0.713	-0.488	0.00197931	0.0351504	0.021	0.0079	FBgn0284408	trol	terribly reduced optic lobes	trol-RAG
FBtr0079640	177	192	230	358	220	204	165	161	161	192	193	229	238	257	226	160	175	185	206.23	222	173	0.777	-0.363	0.00198252	0.0351626	0.0076	0.008	FBgn0031992	CG8498		CG8498-RA
FBtr0346463	177	192	230	358	220	204	165	161	161	192	193	229	238	257	226	160	175	185	206.23	222	173	0.777	-0.363	0.00198335	0.0351626	0.0076	0.008	FBgn0031992	CG8498		CG8498-RB
FBtr0332977	159	227	281	378	235	229	165	178	165	173	228	280	251	275	254	160	193	190	222.68	244	181	0.743	-0.429	0.00200846	0.0355074	0.013	0.0078	FBgn0005427	ewg	erect wing	ewg-RM
FBtr0078458	93	108	117	178	102	90	85	81	72	101	108	117	118	119	100	83	88	83	101.87	110	85	0.761	-0.394	0.00203029	0.0357832	0.0046	0.0121	FBgn0037120	CG11247		CG11247-RB
FBtr0080734	238	241	210	331	199	234	180	178	170	259	242	209	220	233	260	175	193	196	220.64	237	188	0.794	-0.332	0.00203902	0.0358682	0.006	0.0078	FBgn0001981	esg	escargot	esg-RA
FBtr0081016	148	207	188	281	177	223	149	159	110	161	208	187	187	207	247	145	173	127	182.33	200	148	0.744	-0.426	0.0020414	0.0358682	0.0118	0.0086	FBgn0015609	CadN	Cadherin-N	CadN-RE
FBtr0306005	7	11	54	33	41	41	10	11	7	8	11	54	22	48	45	10	12	8	24.17	31	10	0.321	-1.64	0.00204195	0.0358682	0.1777	0.0369	FBgn0034140	Lst	Limostatin	Lst-RB
FBtr0081015	148	209	191	283	181	227	153	160	108	161	210	190	188	211	252	149	174	124	184.34	202	149	0.739	-0.436	0.00205471	0.036002	0.0126	0.0085	FBgn0015609	CadN	Cadherin-N	CadN-RD
FBtr0330198	66	75	92	129	84	92	74	42	54	72	75	92	86	98	102	72	46	62	78.26	88	60	0.689	-0.537	0.00206012	0.0360067	0.0138	0.0142	FBgn0031897	CG13784		CG13784-RE
FBtr0452140	94	129	152	223	125	166	100	110	77	102	129	152	148	146	184	97	119	89	129.65	144	102	0.709	-0.496	0.00206268	0.0360214	0.0155	0.0105	FBgn0000448	Hr3	Hormone receptor 3	Hr3-RI
FBtr0330199	66	76	92	130	84	93	74	42	55	72	76	92	86	98	103	72	46	63	78.7	88	60	0.69	-0.536	0.00207024	0.0361234	0.0138	0.0142	FBgn0031897	CG13784		CG13784-RF
FBtr0070469	926	1182	1416	1554	1165	1290	910	905	847	1006	1186	1412	1034	1361	1431	885	982	975	1141.23	1238	947	0.765	-0.386	0.00209255	0.0364363	0.0137	0.0102	FBgn0003371	sgg	shaggy	sgg-RF
FBtr0077842	60	76	53	92	58	61	46	39	41	65	76	53	61	68	68	45	42	47	58.35	65	45	0.69	-0.536	0.00209809	0.0364363	0.0091	0.0172	FBgn0040715	CG15386		CG15386-RA
FBtr0086027	273	275	262	407	224	210	241	185	179	297	276	261	271	262	233	234	201	206	248.91	267	214	0.803	-0.317	0.00209013	0.0364363	0.0056	0.0075	FBgn0033052	SCAP	SREBP cleavage activating protein	SCAP-RA
FBtr0088272	192	270	314	352	233	262	202	187	183	209	271	313	234	272	291	196	203	211	244.39	265	203	0.768	-0.38	0.0020945	0.0364363	0.0098	0.0075	FBgn0001122	Galphao	G protein alpha o subunit	Galphao-RI
FBtr0299970	60	76	53	92	58	61	46	39	41	65	76	53	61	68	68	45	42	47	58.35	65	45	0.69	-0.536	0.00209785	0.0364363	0.0091	0.0172	FBgn0259717	CG42371		CG42371-RA
FBtr0301632	273	367	336	526	274	351	290	256	241	297	368	335	350	320	389	282	278	277	321.81	343	279	0.813	-0.299	0.00210766	0.0365636	0.0056	0.0071	FBgn0264493	rdx	roadkill	rdx-RA
FBtr0086840	77	92	103	149	90	92	81	68	55	84	92	103	99	105	102	79	74	63	88.98	98	72	0.741	-0.432	0.00211241	0.0366156	0.0062	0.0132	FBgn0034261	HPS4	Hermansky-Pudlak Syndrome 4	HPS4-RA
FBtr0333340	428	379	463	750	413	389	322	362	333	465	380	462	499	483	431	313	393	383	423.2	453	363	0.799	-0.324	0.00213281	0.0369083	0.0079	0.0073	FBgn0264562	Hr4	Hormone receptor 4	Hr4-RD
FBtr0342823	409	474	820	1147	625	643	475	440	390	444	476	817	763	730	713	462	477	449	592.44	657	463	0.704	-0.507	0.0021502	0.0371175	0.0233	0.0081	FBgn0284408	trol	terribly reduced optic lobes	trol-RAX
FBtr0083378	3	5	7	17	14	9	3	0	3	3	5	7	11	16	10	3	0	3	6.59	9	2	0.251	-1.992	0.00215218	0.0371212	0.1321	0.1118	FBgn0015011	AhcyL2	Adenosylhomocysteinase like 2	AhcyL2-RC
FBtr0333288	563	680	900	1039	813	871	545	603	509	612	682	897	691	950	966	530	654	586	729.82	800	590	0.738	-0.438	0.00215471	0.0371342	0.0174	0.0087	FBgn0052423	shep	alan shepard	shep-RH
FBtr0082051	304	353	383	599	338	302	316	250	276	330	354	382	398	395	335	307	271	318	343.42	366	299	0.815	-0.295	0.00218475	0.0374484	0.0056	0.0071	FBgn0000723	FER	FER tyrosine kinase	FER-RB
FBtr0110799	71	79	93	132	84	95	76	42	59	77	79	93	88	98	105	74	46	68	80.87	90	63	0.697	-0.52	0.00218543	0.0374484	0.013	0.0139	FBgn0031897	CG13784		CG13784-RC
FBtr0334735	160	196	225	314	219	192	152	163	143	174	197	224	209	256	213	148	177	165	195.75	212	163	0.769	-0.379	0.00218771	0.0374569	0.0087	0.0083	FBgn0058191	CG40191		CG40191-RE
FBtr0333295	305	355	386	605	340	305	319	252	277	331	356	385	402	397	338	310	273	319	345.86	368	301	0.815	-0.295	0.00219518	0.0375236	0.0056	0.0071	FBgn0000723	FER	FER tyrosine kinase	FER-RE
FBtr0333296	305	355	386	605	340	305	319	252	277	331	356	385	402	397	338	310	273	319	345.86	368	301	0.815	-0.295	0.00219361	0.0375236	0.0056	0.0071	FBgn0000723	FER	FER tyrosine kinase	FER-RF
FBtr0077572	8	5	17	24	19	27	6	4	5	9	5	17	16	22	30	6	4	6	12.74	16	5	0.33	-1.599	0.00220275	0.0375613	0.1249	0.0679	FBgn0031538	CG3246		CG3246-RA
FBtr0081018	132	173	150	237	148	174	129	132	93	143	174	150	158	173	193	125	143	107	151.76	165	125	0.762	-0.392	0.0022002	0.0375613	0.0081	0.0095	FBgn0015609	CadN	Cadherin-N	CadN-RG
FBtr0086839	87	94	106	153	96	98	85	74	60	94	94	106	102	112	109	83	80	69	94.35	103	77	0.756	-0.403	0.00220534	0.0375749	0.0047	0.0127	FBgn0034261	HPS4	Hermansky-Pudlak Syndrome 4	HPS4-RB
FBtr0345519	6	13	65	62	48	42	6	14	13	7	13	65	41	56	47	6	15	15	29.36	38	12	0.315	-1.665	0.00221842	0.0377616	0.197	0.0299	FBgn0034200	Gbp2	Growth-blocking peptide 2	Gbp2-RB
FBtr0081017	132	173	149	237	147	176	130	132	90	143	174	149	158	172	195	126	143	104	151.49	165	124	0.757	-0.401	0.00224094	0.0380271	0.0089	0.0095	FBgn0015609	CadN	Cadherin-N	CadN-RF
FBtr0300251	114	186	223	319	201	236	129	134	136	124	187	222	212	235	262	125	145	157	185.44	207	142	0.688	-0.54	0.00224676	0.038095	0.0227	0.0085	FBgn0083123	Uhg5
FBtr0075208	207	269	284	400	235	273	240	182	186	225	270	283	266	275	303	233	197	214	251.81	270	215	0.797	-0.327	0.0022526	0.0381075	0.0065	0.0074	FBgn0036735	Edc3	Enhancer of decapping 3	Edc3-RB
FBtr0085192	186	223	232	315	236	237	178	172	161	202	224	231	210	276	263	173	187	185	216.7	234	182	0.778	-0.362	0.00225974	0.0381918	0.0081	0.0079	FBgn0039532	Mtl	Mig-2-like	Mtl-RB
FBtr0113701	118	167	153	226	190	189	100	130	104	128	168	153	150	222	210	97	141	120	154.25	172	119	0.696	-0.522	0.0022661	0.0382136	0.0197	0.0094	FBgn0003256	rl	rolled	rl-RA
FBtr0300379	245	402	395	666	416	420	311	286	259	266	403	394	443	486	466	302	310	298	374.34	410	303	0.741	-0.433	0.00226649	0.0382136	0.0157	0.0071	FBgn0264607	CaMKII	Calcium/calmodulin-dependent protein kinase II	CaMKII-RJ
FBtr0087122	7	11	53	32	41	40	10	11	7	8	11	53	21	48	44	10	12	8	23.86	31	10	0.326	-1.618	0.00226851	0.0382169	0.1764	0.0374	FBgn0034140	Lst	Limostatin	Lst-RA
FBtr0089233	502	637	668	850	564	601	511	470	454	545	639	666	565	659	667	497	510	522	585.65	624	510	0.818	-0.289	0.00227202	0.0382454	0.0066	0.008	FBgn0052016	4E-T	eIF4E-Transporter	4E-T-RC
FBtr0301658	1188	1129	1467	2004	1165	1418	1107	987	969	1290	1133	1462	1333	1361	1573	1076	1071	1115	1268.38	1359	1087	0.8	-0.321	0.00228241	0.0382973	0.0095	0.0106	FBgn0026160	tna	tonalli	tna-RD
FBtr0333341	428	378	459	745	412	388	320	361	333	465	379	458	495	481	430	311	392	383	421.69	451	362	0.8	-0.322	0.00228148	0.0382973	0.0079	0.0073	FBgn0264562	Hr4	Hormone receptor 4	Hr4-RC
FBtr0333342	428	378	459	745	412	388	320	361	333	465	379	458	495	481	430	311	392	383	421.69	451	362	0.8	-0.322	0.00228065	0.0382973	0.0079	0.0073	FBgn0264562	Hr4	Hormone receptor 4	Hr4-RH
FBtr0333343	428	378	459	745	412	388	320	361	333	465	379	458	495	481	430	311	392	383	421.69	451	362	0.8	-0.322	0.00228094	0.0382973	0.0079	0.0073	FBgn0264562	Hr4	Hormone receptor 4	Hr4-RI
FBtr0072721	266	310	290	373	238	263	220	227	197	289	311	289	248	278	292	214	246	227	266	284	229	0.807	-0.31	0.00228542	0.0383173	0.0056	0.0073	FBgn0035213	CG2199		CG2199-RB
FBtr0079568	984	1274	1634	1832	1263	1420	979	994	966	1069	1279	1629	1218	1476	1575	952	1079	1112	1265.32	1374	1048	0.762	-0.392	0.00230282	0.0385783	0.0145	0.0106	FBgn0261822	Bsg	Basigin	Bsg-RD
FBtr0113824	248	298	333	429	317	311	237	237	230	269	299	332	285	370	345	230	257	265	294.83	317	251	0.793	-0.335	0.00233053	0.0389802	0.0076	0.0072	FBgn0058191	CG40191		CG40191-RB
FBtr0076527	3	6	18	28	22	21	5	5	3	3	6	18	19	26	23	5	5	3	12.07	16	4	0.297	-1.753	0.00234549	0.0391368	0.1613	0.0703	FBgn0023479	teq	Tequila	teq-RC
FBtr0087006	1220	1329	1256	2277	1054	1110	1094	1010	922	1325	1334	1252	1514	1232	1231	1064	1096	1061	1234.34	1315	1074	0.816	-0.294	0.00235709	0.0392991	0.0079	0.0105	FBgn0010226	GstS1	Glutathione S transferase S1	GstS1-RA
FBtr0089106	548	679	786	1020	663	719	561	530	531	595	681	784	678	775	798	545	575	611	671.4	718	577	0.804	-0.316	0.00236156	0.0393112	0.0085	0.0084	FBgn0026869	Thd1		Thd1-RA
FBtr0333337	429	381	461	754	418	390	321	364	336	466	382	460	501	488	433	312	395	387	424.91	455	365	0.799	-0.324	0.00236388	0.0393187	0.0081	0.0073	FBgn0264562	Hr4	Hormone receptor 4	Hr4-RG
FBtr0100579	109	137	169	243	161	142	114	111	102	118	137	168	162	188	158	111	120	117	142.26	155	116	0.748	-0.419	0.00237357	0.0394486	0.01	0.0099	FBgn0005427	ewg	erect wing	ewg-RE
FBtr0340396	268	304	452	557	355	401	275	273	256	291	305	451	370	415	445	267	296	295	348.34	380	286	0.754	-0.407	0.00237708	0.0394757	0.0136	0.0071	FBgn0030505	NFAT	NFAT nuclear factor	NFAT-RG
FBtr0346103	78	105	88	125	67	82	58	64	58	85	105	88	83	78	91	56	69	67	80.31	88	64	0.725	-0.464	0.00239496	0.0397098	0.0081	0.014	FBgn0038279	Sdr	Secreted decoy of InR	Sdr-RB
FBtr0345911	1782	2219	2609	3147	2226	2412	1863	1693	1623	1936	2227	2601	2093	2601	2675	1811	1837	1868	2183.27	2356	1839	0.781	-0.357	0.002401	0.0397786	0.0124	0.0123	FBgn0086680	vvl	ventral veins lacking	vvl-RD
FBtr0076661	1412	1754	2119	2614	1912	1960	1388	1490	1271	1534	1760	2112	1739	2234	2174	1350	1617	1463	1775.82	1926	1477	0.767	-0.383	0.00240675	0.0398289	0.0142	0.0116	FBgn0263352	Unr	Upstream of N-ras	Unr-RA
FBtr0081516	8	21	16	20	11	8	6	6	3	9	21	16	13	13	9	6	7	3	10.73	14	5	0.398	-1.33	0.00241821	0.0399691	0.0526	0.0775	FBgn0023090	dtr	defective transmitter release	dtr-RA
FBtr0078459	93	108	117	178	102	90	85	82	72	101	108	117	118	119	100	83	89	83	101.99	110	85	0.764	-0.388	0.00242347	0.0400245	0.0047	0.0121	FBgn0037120	CG11247		CG11247-RA
FBtr0076775	57	89	100	110	80	80	58	62	42	62	89	100	73	93	89	56	67	48	75.37	84	57	0.683	-0.549	0.00243012	0.0400713	0.0155	0.0146	FBgn0016694	Pdp1	PAR-domain protein 1	Pdp1-RF
FBtr0332083	57	89	100	110	80	80	58	62	42	62	89	100	73	93	89	56	67	48	75.37	84	57	0.683	-0.549	0.00242957	0.0400713	0.0155	0.0146	FBgn0016694	Pdp1	PAR-domain protein 1	Pdp1-RO
FBtr0343001	11	13	38	51	36	31	13	12	10	12	13	38	34	42	34	13	13	12	23.38	29	13	0.432	-1.212	0.00243797	0.0401691	0.0863	0.0373	FBgn0034741	CG4269		CG4269-RC
FBtr0334964	1	0	18	11	17	10	2	0	1	1	0	18	7	20	11	2	0	1	6.71	10	1	0.122	-3.03	0.00248483	0.040789	0.4558	0.1128	FBgn0264907	CG44098		CG44098-RB
FBtr0334965	1	0	18	11	17	10	2	0	1	1	0	18	7	20	11	2	0	1	6.71	10	1	0.122	-3.03	0.00248531	0.040789	0.4558	0.1128	FBgn0264907	CG44098		CG44098-RC
FBtr0334966	1	0	18	11	17	10	2	0	1	1	0	18	7	20	11	2	0	1	6.71	10	1	0.122	-3.03	0.00248421	0.040789	0.4557	0.1128	FBgn0264907	CG44098		CG44098-RD
FBtr0345143	1	0	18	11	17	10	2	0	1	1	0	18	7	20	11	2	0	1	6.71	10	1	0.122	-3.03	0.00248369	0.040789	0.4557	0.1128	FBgn0264907	CG44098		CG44098-RE
FBtr0082052	321	372	408	637	358	323	331	268	297	349	373	407	424	418	358	322	291	342	364.83	388	318	0.818	-0.29	0.00248753	0.0407936	0.0057	0.0071	FBgn0000723	FER	FER tyrosine kinase	FER-RA
FBtr0072195	99	131	139	152	127	142	96	88	81	108	131	139	101	148	158	93	95	93	118.51	131	94	0.724	-0.465	0.0024932	0.0408422	0.0126	0.0111	FBgn0034958	CG3907		CG3907-RB
FBtr0079571	972	1253	1627	1812	1250	1408	963	988	955	1056	1258	1622	1205	1461	1562	936	1072	1099	1252.25	1361	1036	0.761	-0.393	0.00249439	0.0408422	0.0148	0.0105	FBgn0261822	Bsg	Basigin	Bsg-RF
FBtr0070396	132	160	161	227	136	146	111	111	123	143	161	160	151	159	162	108	120	142	145.14	156	123	0.788	-0.344	0.00250809	0.0410025	0.0047	0.0098	FBgn0000810	fs(1)K10	female sterile (1) K10	fs(1)K10-RA
FBtr0080391	45	52	117	121	100	114	53	38	49	49	52	117	80	117	126	52	41	56	76.74	90	50	0.553	-0.855	0.00251475	0.0410593	0.0563	0.0144	FBgn0043841	vir-1	virus-induced RNA 1	vir-1-RC
FBtr0344842	187	198	226	279	185	171	166	146	144	203	199	225	186	216	190	161	158	166	189.34	203	162	0.799	-0.323	0.00253311	0.0412831	0.005	0.0084	FBgn0027587	CG7028		CG7028-RE
FBtr0333551	1217	1325	1255	2276	1053	1107	1093	1010	922	1322	1330	1251	1514	1230	1228	1063	1096	1061	1232.74	1312	1073	0.817	-0.292	0.00254923	0.0414813	0.0079	0.0105	FBgn0010226	GstS1	Glutathione S transferase S1	GstS1-RD
FBtr0342765	7	9	32	35	31	31	9	6	9	8	9	32	23	36	34	9	7	10	18.67	24	9	0.364	-1.459	0.00255446	0.0415212	0.1285	0.0472	FBgn0023549	Mct1	Monocarboxylate transporter 1	Mct1-RB
FBtr0345812	3	3	13	20	12	6	3	1	2	3	3	13	13	14	7	3	1	2	6.61	9	2	0.247	-2.019	0.00255564	0.0415212	0.1549	0.1096	FBgn0036806	Cyp12c1		Cyp12c1-RB
FBtr0088863	3	7	8	12	9	7	2	1	3	3	7	8	8	11	8	2	1	3	5.67	8	2	0.299	-1.743	0.00256647	0.0416327	0.0507	0.1237	FBgn0013307	Odc1	Ornithine decarboxylase 1	Odc1-RA
FBtr0080643	492	612	571	870	536	574	507	482	394	534	614	569	579	626	637	493	523	453	558.77	593	490	0.827	-0.275	0.00258408	0.041886	0.0059	0.0079	FBgn0005771	noc	no ocelli	noc-RA
FBtr0089897	47	43	92	100	85	86	54	34	34	51	43	92	67	99	95	53	37	39	63.96	74	43	0.58	-0.786	0.00258756	0.0419101	0.0433	0.0162	FBgn0025456	CREG	Cellular Repressor of E1A-stimulated Genes	CREG-RB
FBtr0343995	236	294	344	431	294	316	251	248	197	256	295	343	287	344	351	244	269	227	290.55	313	247	0.791	-0.338	0.00259163	0.0419113	0.008	0.0072	FBgn0262733	Src64B	Src oncogene at 64B	Src64B-RK
FBtr0091472	22	44	52	73	42	41	27	20	27	24	44	52	49	49	45	26	22	31	38	44	26	0.598	-0.742	0.0025954	0.0419401	0.0252	0.0236	FBgn0250819	CG33521		CG33521-RA
FBtr0332498	568	716	931	987	710	782	548	525	575	617	719	928	656	830	867	533	570	662	709.04	770	588	0.764	-0.388	0.00260323	0.0420342	0.0139	0.0086	FBgn0261822	Bsg	Basigin	Bsg-RJ
FBtr0080088	162	199	229	287	191	196	162	151	144	176	200	228	191	223	217	158	164	166	191.39	206	163	0.79	-0.34	0.00260662	0.0420565	0.0063	0.0084	FBgn0024248	chico		chico-RA
FBtr0302209	265	341	368	513	303	332	285	268	241	288	342	367	341	354	368	277	291	277	322.86	343	282	0.821	-0.285	0.0026165	0.0421511	0.0051	0.0071	FBgn0039431	plum		plum-RB
FBtr0305991	47	43	92	100	85	85	54	34	34	51	43	92	67	99	94	53	37	39	63.84	74	43	0.581	-0.783	0.00264816	0.0426284	0.0431	0.0162	FBgn0025456	CREG	Cellular Repressor of E1A-stimulated Genes	CREG-RD
FBtr0074243	260	271	336	419	281	284	259	210	218	282	272	335	279	328	315	252	228	251	282.44	302	244	0.809	-0.306	0.00265884	0.0427676	0.0059	0.0072	FBgn0030734	CG9911		CG9911-RA
FBtr0100313	147	207	186	283	177	223	150	160	110	160	208	185	188	207	247	146	174	127	182.37	199	149	0.749	-0.418	0.00268843	0.0430456	0.012	0.0086	FBgn0015609	CadN	Cadherin-N	CadN-RI
FBtr0344120	265	341	369	513	304	332	285	268	242	288	342	368	341	355	368	277	291	279	323.23	344	282	0.821	-0.285	0.00268792	0.0430456	0.0051	0.0071	FBgn0039431	plum		plum-RE
FBtr0072722	268	312	296	374	241	263	223	227	202	291	313	295	249	282	292	217	246	232	268.56	287	232	0.81	-0.304	0.00269296	0.0430854	0.0056	0.0073	FBgn0035213	CG2199		CG2199-RA
FBtr0074961	9	13	25	43	28	21	10	11	6	10	13	25	29	33	23	10	12	7	17.88	22	10	0.434	-1.203	0.00271933	0.0432347	0.0726	0.0483	FBgn0022774	Oat	Ornithine aminotransferase precursor	Oat-RA
FBtr0300628	11	12	5	16	7	5	4	3	1	12	12	5	11	8	6	4	3	1	6.85	9	3	0.324	-1.626	0.0027172	0.0432347	0.0641	0.1083	FBgn0040565	CG7606		CG7606-RB
FBtr0100578	110	141	174	251	167	152	117	118	103	119	142	173	167	195	169	114	128	119	147.27	161	120	0.746	-0.422	0.00273273	0.0432974	0.011	0.0097	FBgn0005427	ewg	erect wing	ewg-RD
FBtr0083004	74	101	82	118	63	76	56	59	54	80	101	82	78	74	84	54	64	62	75.61	83	60	0.721	-0.471	0.00274175	0.0433755	0.0085	0.0145	FBgn0038279	Sdr	Secreted decoy of InR	Sdr-RA
FBtr0305963	46	55	56	97	53	58	43	43	28	50	55	56	65	62	64	42	47	32	52.5	59	40	0.687	-0.542	0.00274462	0.0433828	0.0094	0.0184	FBgn0250839	CG2016		CG2016-RC
FBtr0078477	11	13	48	74	30	40	13	13	13	12	13	48	49	35	44	13	14	15	27.02	34	14	0.413	-1.277	0.00274753	0.0433961	0.1104	0.0317	FBgn0037146	CG7470		CG7470-RA
FBtr0332671	1176	1519	1666	1873	1450	1591	1113	1173	1036	1277	1525	1661	1246	1694	1765	1082	1273	1192	1412.75	1528	1182	0.774	-0.369	0.00276132	0.0435222	0.0134	0.0109	FBgn0004636	Rap1	Rap1 GTPase	Rap1-RC
FBtr0308954	1702	2194	2591	3193	2379	2407	1700	1825	1549	1849	2202	2583	2124	2780	2670	1653	1980	1783	2180.32	2368	1805	0.763	-0.391	0.00277882	0.0436931	0.0154	0.0123	FBgn0263352	Unr	Upstream of N-ras	Unr-RC
FBtr0304989	234	293	342	431	293	316	249	248	197	254	294	341	287	342	351	242	269	227	289.63	312	246	0.792	-0.337	0.00278179	0.0437071	0.0081	0.0072	FBgn0262733	Src64B	Src oncogene at 64B	Src64B-RI
FBtr0100538	54	64	77	117	62	55	47	47	42	59	64	77	78	72	61	46	51	48	61.77	68	48	0.7	-0.514	0.00280942	0.0440751	0.0096	0.0164	FBgn0000719	fog	folded gastrulation	fog-RB
FBtr0304990	239	320	366	477	322	349	268	263	214	260	321	365	317	376	387	261	285	246	313.17	338	264	0.783	-0.352	0.00281737	0.0441338	0.0095	0.0071	FBgn0262733	Src64B	Src oncogene at 64B	Src64B-RJ
FBtr0344902	173	272	269	382	237	277	189	191	181	188	273	268	254	277	307	184	207	208	240.74	261	200	0.764	-0.387	0.00282689	0.04425	0.0112	0.0076	FBgn0266619	CR45126
FBtr0078847	46	53	54	96	52	58	43	41	28	50	53	54	64	61	64	42	44	32	51.61	58	39	0.686	-0.543	0.00284664	0.0444267	0.0094	0.0186	FBgn0250839	CG2016		CG2016-RB
FBtr0086059	654	891	1040	1448	866	921	744	700	647	710	894	1037	963	1012	1022	723	760	745	873.95	940	743	0.79	-0.34	0.00284196	0.0444267	0.0109	0.0093	FBgn0267978	ap	apterous	ap-RB
FBtr0335404	46	53	54	96	52	58	43	41	28	50	53	54	64	61	64	42	44	32	51.61	58	39	0.686	-0.543	0.00284468	0.0444267	0.0094	0.0186	FBgn0250839	CG2016		CG2016-RE
FBtr0078114	49	59	206	318	180	190	80	70	57	53	59	205	211	210	211	78	76	66	129.97	158	73	0.462	-1.114	0.00289384	0.0449959	0.1122	0.0104	FBgn0001142	Gs1	Glutamine synthetase 1	Gs1-RB
FBtr0331865	268	312	292	374	240	263	222	227	202	291	313	291	249	280	292	216	246	232	267.88	286	231	0.811	-0.302	0.00289201	0.0449959	0.0056	0.0073	FBgn0035213	CG2199		CG2199-RC
FBtr0073145	236	319	429	556	326	361	250	289	221	256	320	428	370	381	400	243	314	254	329.59	359	270	0.752	-0.411	0.00289924	0.0450466	0.0144	0.0071	FBgn0014388	sty	sprouty	sty-RC
FBtr0072867	1211	1551	1697	1906	1484	1625	1142	1204	1056	1315	1557	1692	1268	1734	1802	1110	1306	1215	1444.45	1561	1210	0.776	-0.366	0.00292437	0.0452775	0.0134	0.011	FBgn0004636	Rap1	Rap1 GTPase	Rap1-RA
FBtr0114592	1528	1967	2332	2916	2119	2137	1526	1660	1395	1660	1974	2325	1939	2476	2370	1484	1801	1605	1959.43	2124	1630	0.768	-0.382	0.00292083	0.0452775	0.0147	0.0119	FBgn0263352	Unr	Upstream of N-ras	Unr-RB
FBtr0299969	10	5	46	54	31	31	10	12	4	11	5	46	36	36	34	10	13	5	21.73	28	9	0.329	-1.604	0.0029267	0.0452775	0.1809	0.0396	FBgn0259716	CG42370		CG42370-RA
FBtr0112379	95	144	125	198	120	119	84	93	97	103	145	125	132	140	132	82	101	112	118.94	130	98	0.754	-0.407	0.00293564	0.0453104	0.0083	0.011	FBgn0262954	Rpb12		Rpb12-RA
FBtr0303154	1213	1553	1697	1908	1486	1627	1144	1205	1058	1318	1559	1692	1269	1736	1805	1112	1308	1218	1446.16	1563	1213	0.776	-0.366	0.00294872	0.0454453	0.0133	0.011	FBgn0004636	Rap1	Rap1 GTPase	Rap1-RB
FBtr0078115	49	59	209	318	180	193	80	71	57	53	59	208	211	210	214	78	77	66	130.79	159	74	0.461	-1.117	0.00296375	0.0455767	0.1133	0.0104	FBgn0001142	Gs1	Glutamine synthetase 1	Gs1-RC
FBtr0332769	88	105	111	168	96	81	80	77	67	96	105	111	112	112	90	78	84	77	95.98	104	80	0.76	-0.397	0.00296025	0.0455767	0.0054	0.0126	FBgn0037120	CG11247		CG11247-RD
FBtr0074904	299	395	390	502	377	434	284	300	276	325	396	389	334	441	481	276	326	318	365.01	394	307	0.778	-0.361	0.00297682	0.0456465	0.0108	0.0071	FBgn0036929	CG7668		CG7668-RA
FBtr0088366	92	122	142	212	121	156	99	106	75	100	122	142	141	141	173	96	115	86	124.11	136	99	0.727	-0.46	0.00297882	0.0456465	0.0134	0.0107	FBgn0000448	Hr3	Hormone receptor 3	Hr3-RC
FBtr0339429	92	122	142	212	121	156	99	106	75	100	122	142	141	141	173	96	115	86	124.11	136	99	0.727	-0.46	0.00297555	0.0456465	0.0134	0.0107	FBgn0033497	CG12912		CG12912-RB
FBtr0075914	366	465	475	652	421	489	369	362	337	398	467	474	434	492	542	359	393	388	438.35	468	380	0.813	-0.299	0.00300404	0.0458936	0.007	0.0073	FBgn0014007	Ptp69D	Protein tyrosine phosphatase 69D	Ptp69D-RB
FBtr0087530	563	722	982	1248	804	986	615	622	560	612	725	979	830	939	1094	598	675	644	788.41	863	639	0.741	-0.433	0.00300389	0.0458936	0.0183	0.009	FBgn0050069	CG30069		CG30069-RA
FBtr0075913	366	465	475	652	421	489	369	362	337	398	467	474	434	492	542	359	393	388	438.35	468	380	0.813	-0.299	0.00300841	0.0459269	0.007	0.0073	FBgn0014007	Ptp69D	Protein tyrosine phosphatase 69D	Ptp69D-RA
FBtr0075091	3	3	12	20	11	6	3	1	2	3	3	12	13	13	7	3	1	2	6.37	8	2	0.256	-1.964	0.00302194	0.0460664	0.1457	0.1121	FBgn0036806	Cyp12c1		Cyp12c1-RA
FBtr0343812	46	81	92	111	79	101	55	48	49	50	81	92	74	92	112	53	52	56	73.68	84	54	0.649	-0.624	0.00302124	0.0460664	0.0252	0.0148	FBgn0001992	Cyp303a1		Cyp303a1-RB
FBtr0100577	109	136	168	241	159	139	114	111	102	118	136	167	160	186	154	111	120	117	141.26	154	116	0.755	-0.405	0.0030419	0.0462231	0.0097	0.0099	FBgn0005427	ewg	erect wing	ewg-RC
FBtr0347205	0	1	20	8	17	23	2	1	1	0	1	20	5	20	26	2	1	1	8.42	12	1	0.128	-2.965	0.00304322	0.0462231	0.5083	0.098	FBgn0267695	CR46031
FBtr0076944	1705	2112	2498	2973	2121	2270	1787	1616	1559	1852	2120	2490	1977	2478	2518	1738	1754	1794	2080.08	2239	1762	0.787	-0.346	0.00306598	0.0463914	0.0122	0.0121	FBgn0086680	vvl	ventral veins lacking	vvl-RA
FBtr0330059	1705	2112	2498	2973	2121	2270	1787	1616	1559	1852	2120	2490	1977	2478	2518	1738	1754	1794	2080.08	2239	1762	0.787	-0.346	0.00306511	0.0463914	0.0122	0.0121	FBgn0086680	vvl	ventral veins lacking	vvl-RC
FBtr0344383	175	164	188	260	154	186	155	122	132	190	165	187	173	180	206	151	132	152	170.7	184	145	0.793	-0.335	0.00306757	0.0463914	0.0057	0.0089	FBgn0262127	kibra		kibra-RB
FBtr0346998	1705	2112	2498	2973	2121	2270	1787	1616	1559	1852	2120	2490	1977	2478	2518	1738	1754	1794	2080.08	2239	1762	0.787	-0.346	0.00306221	0.0463914	0.0122	0.0121	FBgn0086680	vvl	ventral veins lacking	vvl-RE
FBtr0346999	1705	2112	2498	2973	2121	2270	1787	1616	1559	1852	2120	2490	1977	2478	2518	1738	1754	1794	2080.08	2239	1762	0.787	-0.346	0.00306445	0.0463914	0.0122	0.0121	FBgn0086680	vvl	ventral veins lacking	vvl-RF
FBtr0307489	5	5	34	41	23	38	8	7	5	5	5	34	27	27	42	8	8	6	17.97	23	7	0.305	-1.713	0.00307769	0.0464776	0.2003	0.0483	FBgn0052698	CG32698		CG32698-RB
FBtr0079569	967	1256	1607	1812	1238	1394	971	985	961	1050	1261	1602	1205	1447	1546	944	1069	1106	1247.76	1352	1040	0.769	-0.379	0.0030836	0.0465333	0.0144	0.0105	FBgn0261822	Bsg	Basigin	Bsg-RC
FBtr0345595	1692	2187	2578	3182	2373	2395	1696	1822	1548	1838	2195	2570	2116	2773	2657	1649	1977	1782	2172.9	2358	1803	0.765	-0.387	0.00308793	0.0465652	0.0154	0.0122	FBgn0263352	Unr	Upstream of N-ras	Unr-RE
FBtr0300524	568	624	709	735	703	725	496	502	438	617	626	707	489	821	804	482	545	504	621.73	677	510	0.755	-0.406	0.00309606	0.0466543	0.0157	0.0082	FBgn0259176	bun	bunched	bun-RH
FBtr0081014	131	173	148	239	148	174	130	133	93	142	174	148	159	173	193	126	144	107	151.79	165	126	0.767	-0.382	0.0031331	0.0470879	0.0085	0.0095	FBgn0015609	CadN	Cadherin-N	CadN-RC
FBtr0100314	131	173	148	239	148	174	130	133	93	142	174	148	159	173	193	126	144	107	151.79	165	126	0.767	-0.382	0.00313251	0.0470879	0.0085	0.0095	FBgn0015609	CadN	Cadherin-N	CadN-RJ
FBtr0302243	385	629	667	752	623	594	403	437	408	418	631	665	500	728	659	392	474	470	548.55	600	445	0.742	-0.43	0.00313381	0.0470879	0.0177	0.0078	FBgn0040022	Set1	SET domain containing 1	Set1-RD
FBtr0113869	384	629	667	751	623	593	402	437	407	417	631	665	499	728	658	391	474	468	548	600	444	0.742	-0.431	0.00314602	0.0471028	0.0178	0.0078	FBgn0040022	Set1	SET domain containing 1	Set1-RA
FBtr0113870	386	632	669	753	626	597	403	438	410	419	634	667	501	731	662	392	475	472	550.44	602	446	0.741	-0.432	0.003144	0.0471028	0.0178	0.0078	FBgn0040022	Set1	SET domain containing 1	Set1-RC
FBtr0113871	386	632	669	753	626	597	403	438	410	419	634	667	501	731	662	392	475	472	550.44	602	446	0.741	-0.432	0.00314319	0.0471028	0.0178	0.0078	FBgn0040022	Set1	SET domain containing 1	Set1-RB
FBtr0081019	131	173	147	239	147	176	131	133	90	142	174	147	159	172	195	127	144	104	151.52	165	125	0.762	-0.391	0.00316996	0.0472976	0.0092	0.0095	FBgn0015609	CadN	Cadherin-N	CadN-RH
FBtr0300006	13	12	17	17	10	10	5	7	4	14	12	17	11	12	11	5	8	5	10.47	13	6	0.449	-1.156	0.00316935	0.0472976	0.0215	0.0801	FBgn0259736	CG42390		CG42390-RB
FBtr0334157	214	284	298	353	225	278	208	198	194	232	285	297	235	263	308	202	215	223	251.22	270	213	0.792	-0.337	0.00316831	0.0472976	0.0079	0.0074	FBgn0000384	cta	concertina	cta-RB
FBtr0336711	13	12	17	17	10	10	5	7	4	14	12	17	11	12	11	5	8	5	10.47	13	6	0.449	-1.156	0.0031703	0.0472976	0.0215	0.0801	FBgn0259736	CG42390		CG42390-RE
FBtr0084729	2	1	19	11	16	13	2	3	0	2	1	19	7	19	14	2	3	0	7.53	10	2	0.18	-2.474	0.00318252	0.0473015	0.3294	0.1045	FBgn0039239	CG13641		CG13641-RA
FBtr0302244	384	629	667	752	623	594	402	437	408	417	631	665	500	728	659	391	474	470	548.32	600	445	0.742	-0.431	0.00318633	0.0473015	0.0178	0.0078	FBgn0040022	Set1	SET domain containing 1	Set1-RE
FBtr0445734	12	2	30	40	29	26	12	4	3	13	2	30	27	34	29	12	4	3	17.08	22	6	0.299	-1.743	0.00317532	0.0473015	0.2079	0.0507	FBgn0040532	CG8369		CG8369-RE
FBtr0302248	384	629	667	752	623	593	402	437	408	417	631	665	500	728	658	391	474	470	548.2	600	445	0.742	-0.43	0.0031997	0.0474664	0.0178	0.0078	FBgn0040022	Set1	SET domain containing 1	Set1-RI
FBtr0301054	107	144	169	197	101	143	109	90	96	116	145	168	131	118	159	106	98	110	127.89	140	105	0.751	-0.414	0.00320683	0.0475193	0.0098	0.0106	FBgn0260941	app	approximated	app-RJ
FBtr0301055	107	144	169	197	101	143	109	90	96	116	145	168	131	118	159	106	98	110	127.89	140	105	0.751	-0.414	0.0032078	0.0475193	0.0098	0.0106	FBgn0260941	app	approximated	app-RK
FBtr0076805	66	89	85	120	102	103	68	50	61	72	89	85	80	119	114	66	54	70	83.29	93	63	0.687	-0.543	0.00321383	0.0475457	0.0178	0.0137	FBgn0052373	CG32373		CG32373-RA
FBtr0334059	66	89	85	120	102	103	68	50	61	72	89	85	80	119	114	66	54	70	83.29	93	63	0.687	-0.543	0.00321411	0.0475457	0.0178	0.0137	FBgn0052373	CG32373		CG32373-RC
FBtr0336901	6	7	41	39	24	25	9	7	6	7	7	41	26	28	28	9	8	7	17.71	23	8	0.346	-1.533	0.00321898	0.0475842	0.1539	0.0488	FBgn0052687	CG32687		CG32687-RB
FBtr0332720	301	396	392	503	379	436	285	302	278	327	397	391	335	443	484	277	328	320	366.77	396	308	0.78	-0.359	0.00323259	0.0477183	0.0109	0.0071	FBgn0036929	CG7668		CG7668-RC
FBtr0331265	390	447	445	664	377	480	377	333	347	424	449	444	442	441	532	367	361	399	428.63	455	376	0.826	-0.276	0.00325046	0.0478474	0.0058	0.0073	FBgn0264270	Sxl	Sex lethal	Sxl-RQ
FBtr0072196	97	129	135	150	126	142	94	87	81	105	129	135	100	147	158	91	94	93	116.99	129	93	0.726	-0.461	0.00328004	0.0481779	0.0134	0.0112	FBgn0034958	CG3907		CG3907-RA
FBtr0089196	2	8	7	14	7	3	0	1	3	2	8	7	9	8	3	0	1	3	4.73	6	1	0.236	-2.084	0.00328209	0.0481779	0.1177	0.1348	FBgn0039925	Kif3C	Kinesin family member 3C	Kif3C-RA
FBtr0086080	270	377	448	595	472	420	272	303	293	293	378	447	396	552	466	264	329	337	384.65	422	310	0.735	-0.444	0.00329775	0.048374	0.0182	0.0072	FBgn0033010	Atf6		Atf6-RB
FBtr0070147	22	24	42	82	42	37	22	24	14	24	24	42	55	49	41	21	26	16	33.12	39	21	0.54	-0.888	0.0033016	0.0483876	0.0469	0.0264	FBgn0025620	CG13360		CG13360-RA
FBtr0080389	79	101	171	169	144	146	87	65	90	86	101	170	112	168	162	85	71	104	117.66	133	87	0.648	-0.626	0.00330329	0.0483876	0.0318	0.0111	FBgn0043841	vir-1	virus-induced RNA 1	vir-1-RB
FBtr0080070	103	141	132	211	121	127	86	102	102	112	142	132	140	141	141	84	111	117	124.36	135	104	0.767	-0.384	0.00331578	0.0484873	0.0072	0.0107	FBgn0032210	CYLD	Cylindromatosis	CYLD-RD
FBtr0080071	103	141	132	211	121	127	86	102	102	112	142	132	140	141	141	84	111	117	124.36	135	104	0.767	-0.384	0.00331703	0.0484873	0.0072	0.0107	FBgn0032210	CYLD	Cylindromatosis	CYLD-RE
FBtr0085630	4	1	10	3	13	13	0	2	1	4	1	10	2	15	14	0	2	1	5.58	8	1	0.155	-2.694	0.00333827	0.048561	0.3335	0.1307	FBgn0027544	CG2217		CG2217-RA
FBtr0300522	568	630	708	739	705	726	498	505	442	617	632	706	491	824	805	484	548	509	624.05	679	514	0.758	-0.4	0.00333294	0.048561	0.0155	0.0082	FBgn0259176	bun	bunched	bun-RE
FBtr0303200	4	1	10	3	13	13	0	2	1	4	1	10	2	15	14	0	2	1	5.58	8	1	0.155	-2.694	0.00333665	0.048561	0.3334	0.1307	FBgn0027544	CG2217		CG2217-RB
FBtr0303201	4	1	10	3	13	13	0	2	1	4	1	10	2	15	14	0	2	1	5.58	8	1	0.155	-2.694	0.00333689	0.048561	0.3334	0.1307	FBgn0261704	CG42740		CG42740-RA
FBtr0303202	4	1	10	3	13	13	0	2	1	4	1	10	2	15	14	0	2	1	5.58	8	1	0.155	-2.694	0.00333513	0.048561	0.3333	0.1307	FBgn0261704	CG42740		CG42740-RB
FBtr0073808	256	276	384	523	313	337	258	252	239	278	277	383	348	366	374	251	273	275	313.85	338	266	0.789	-0.342	0.00334357	0.0485708	0.0093	0.0071	FBgn0030505	NFAT	NFAT nuclear factor	NFAT-RA
FBtr0071386	5	5	34	41	22	37	8	7	5	5	5	34	27	26	41	8	8	6	17.72	23	7	0.31	-1.69	0.00336399	0.0487326	0.1982	0.0489	FBgn0052698	CG32698		CG32698-RA
FBtr0100315	150	208	192	283	180	222	153	165	111	163	209	191	188	210	246	149	179	128	184.83	201	152	0.757	-0.402	0.00336358	0.0487326	0.0116	0.0085	FBgn0015609	CadN	Cadherin-N	CadN-RK
FBtr0089490	14	20	20	33	25	41	16	9	8	15	20	20	22	29	45	16	10	9	20.71	25	12	0.465	-1.103	0.00338131	0.0489378	0.0663	0.0428	FBgn0035976	PGRP-LC	Peptidoglycan recognition protein LC	PGRP-LC-RA
FBtr0113419	242	201	279	313	229	256	204	164	174	263	202	278	208	268	284	198	178	200	231	250	192	0.771	-0.375	0.00338282	0.0489378	0.0106	0.0077	FBgn0052062	Rbfox1	RNA-binding Fox protein 1	Rbfox1-RF
FBtr0302245	381	625	663	751	621	587	400	437	405	414	627	661	499	726	651	389	474	466	545.28	596	443	0.743	-0.428	0.00339497	0.0489785	0.0178	0.0078	FBgn0040022	Set1	SET domain containing 1	Set1-RF
FBtr0302247	381	625	663	751	621	587	400	437	405	414	627	661	499	726	651	389	474	466	545.28	596	443	0.743	-0.428	0.00339433	0.0489785	0.0178	0.0078	FBgn0040022	Set1	SET domain containing 1	Set1-RH
FBtr0305093	411	488	683	782	580	629	450	417	382	446	490	681	520	678	698	438	452	440	538.03	586	443	0.758	-0.4	0.00339271	0.0489785	0.0153	0.0078	FBgn0052062	Rbfox1	RNA-binding Fox protein 1	Rbfox1-RH
FBtr0079573	950	1232	1581	1776	1221	1373	947	975	943	1032	1236	1576	1181	1427	1523	921	1058	1085	1226.59	1329	1021	0.768	-0.38	0.00339755	0.0489821	0.0148	0.0105	FBgn0261822	Bsg	Basigin	Bsg-RI
FBtr0086081	247	313	394	533	424	376	243	270	256	268	314	393	354	495	417	236	293	295	340.67	374	275	0.735	-0.444	0.00340382	0.0490388	0.018	0.0071	FBgn0033010	Atf6		Atf6-RC
FBtr0081193	196	195	199	288	209	173	167	162	130	213	196	198	192	244	192	162	176	150	191.38	206	163	0.794	-0.333	0.00341858	0.049184	0.0065	0.0084	FBgn0032723	ssp3	short spindle 3	ssp3-RA
FBtr0071458	6	7	41	39	23	25	9	7	6	7	7	41	26	27	28	9	8	7	17.58	23	8	0.348	-1.521	0.00343359	0.0492312	0.1535	0.0491	FBgn0052687	CG32687		CG32687-RA
FBtr0445733	12	2	29	39	29	26	12	4	3	13	2	29	26	34	29	12	4	3	16.9	22	6	0.303	-1.725	0.00342775	0.0492312	0.2065	0.0513	FBgn0040532	CG8369		CG8369-RD
FBtr0112799	94	123	145	213	122	157	100	110	74	102	123	145	142	143	174	97	119	85	125.58	138	100	0.729	-0.455	0.00344269	0.0492795	0.0137	0.0107	FBgn0000448	Hr3	Hormone receptor 3	Hr3-RD
FBtr0333181	52	63	75	115	59	54	46	45	42	56	63	75	76	69	60	45	49	48	60.19	66	47	0.704	-0.507	0.00344635	0.0492795	0.0097	0.0167	FBgn0000719	fog	folded gastrulation	fog-RE
FBtr0100245	284	403	543	678	452	499	332	336	299	308	404	541	451	528	553	323	365	344	424.26	464	344	0.74	-0.434	0.00347841	0.0495023	0.0178	0.0073	FBgn0085432	pan	pangolin	pan-RH
FBtr0113098	107	129	142	176	113	109	103	92	82	116	129	142	117	132	121	100	100	94	116.84	126	98	0.781	-0.357	0.00347385	0.0495023	0.0047	0.0112	FBgn0034433	EndoB	Endophilin B	EndoB-RD
FBtr0333677	167	273	289	327	270	290	180	192	170	181	274	288	217	315	322	175	208	196	241.9	266	193	0.726	-0.462	0.00346513	0.0495023	0.0185	0.0075	FBgn0039889	Arl4	ADP ribosylation factor-like 4	Arl4-RC
FBtr0339381	137	200	178	281	160	169	159	134	109	149	201	177	187	187	187	155	145	125	168.19	181	142	0.783	-0.352	0.00347253	0.0495023	0.0072	0.0089	FBgn0259234	Camta	Calmodulin-binding transcription activator	Camta-RH
FBtr0073415	524	713	968	1123	820	909	561	616	527	569	716	965	747	958	1008	545	668	607	753.72	827	607	0.734	-0.447	0.00354043	0.0497058	0.0202	0.0088	FBgn0285926	Imp	IGF-II mRNA-binding protein	Imp-RG
FBtr0075918	47	100	83	133	100	72	65	54	40	51	100	83	88	117	80	63	59	46	76.35	86	56	0.649	-0.623	0.00352381	0.0497058	0.0271	0.0144	FBgn0052109	CG32109		CG32109-RA
FBtr0079566	945	1228	1553	1748	1195	1344	956	956	933	1026	1232	1548	1163	1396	1491	930	1037	1074	1210.83	1309	1014	0.774	-0.369	0.00353561	0.0497058	0.014	0.0104	FBgn0261822	Bsg	Basigin	Bsg-RB
FBtr0079572	953	1233	1591	1780	1224	1378	950	976	948	1035	1237	1586	1184	1430	1528	924	1059	1091	1230.56	1333	1025	0.768	-0.38	0.00351088	0.0497058	0.0149	0.0105	FBgn0261822	Bsg	Basigin	Bsg-RH
FBtr0080007	141	175	160	210	160	151	123	118	117	153	176	160	140	187	167	120	128	135	151.63	164	128	0.782	-0.355	0.00352948	0.0497058	0.0067	0.0095	FBgn0032236	mRpS7	mitochondrial ribosomal protein S7	mRpS7-RA
FBtr0302210	259	339	368	512	301	328	283	266	241	281	340	367	341	352	364	275	289	277	320.63	341	280	0.823	-0.282	0.00354246	0.0497058	0.0054	0.0071	FBgn0039431	plum		plum-RC
FBtr0302246	382	626	664	751	622	587	401	438	406	415	628	662	499	727	651	390	475	467	546.11	597	444	0.744	-0.426	0.00350729	0.0497058	0.0177	0.0078	FBgn0040022	Set1	SET domain containing 1	Set1-RG
FBtr0303904	158	192	224	277	176	186	157	147	138	172	193	223	184	206	206	153	160	159	183.87	197	157	0.797	-0.327	0.00352943	0.0497058	0.0059	0.0085	FBgn0024248	chico		chico-RB
FBtr0310437	252	391	443	518	364	409	269	294	264	274	392	442	345	425	454	262	319	304	357.3	389	295	0.759	-0.398	0.00353191	0.0497058	0.0142	0.0071	FBgn0053978	CG33978		CG33978-RF
FBtr0332194	141	176	161	210	160	152	123	119	117	153	177	160	140	187	169	120	129	135	152.1	164	128	0.782	-0.356	0.00354133	0.0497058	0.0067	0.0095	FBgn0032236	mRpS7	mitochondrial ribosomal protein S7	mRpS7-RB
FBtr0334300	252	391	443	518	364	409	269	294	264	274	392	442	345	425	454	262	319	304	357.3	389	295	0.759	-0.398	0.00353159	0.0497058	0.0142	0.0071	FBgn0053978	CG33978		CG33978-RG
FBtr0336728	388	443	442	664	374	475	377	331	345	421	445	441	442	437	527	367	359	397	426.11	452	374	0.828	-0.272	0.00351529	0.0497058	0.0057	0.0073	FBgn0264270	Sxl	Sex lethal	Sxl-RAA
FBtr0072256	84	115	89	127	78	89	57	64	71	91	115	89	84	91	99	55	69	82	86.25	95	69	0.723	-0.467	0.00355298	0.0497838	0.011	0.0134	FBgn0015544	spag	spaghetti	spag-RA
FBtr0079567	946	1231	1558	1756	1196	1347	960	959	934	1028	1235	1553	1168	1398	1494	933	1041	1075	1213.85	1313	1016	0.774	-0.369	0.00356387	0.0497838	0.014	0.0104	FBgn0261822	Bsg	Basigin	Bsg-RA
FBtr0081920	12	2	29	38	29	26	12	4	3	13	2	29	25	34	29	12	4	3	16.82	22	6	0.304	-1.717	0.00356854	0.0497838	0.2064	0.0516	FBgn0040532	CG8369		CG8369-RA
FBtr0300475	197	277	315	358	225	258	219	200	168	214	278	314	238	263	286	213	217	193	246.28	266	208	0.784	-0.351	0.00355941	0.0497838	0.0091	0.0075	FBgn0053100	eIF4EHP	eukaryotic translation initiation factor 4E homologous protein	eIF4EHP-RB

## Sheet: MudvsYW.down
Id	YWR1	YWR2	YWR3	YWR4	YWR5	YWR6	MudR1	MudR2	MudR3	norm.YWR1	norm.YWR2	norm.YWR3	norm.YWR4	norm.YWR5	norm.YWR6	norm.MudR1	norm.MudR2	norm.MudR3	baseMean	YW	Mud	FoldChange	log2FoldChange	pvalue	padj	dispGeneEst	dispFit	dispMAP	dispersion	betaConv	maxCooks	Gene.stable.ID	Gene.name	Gene.description	Transcript.name
FBtr0080074	1358	1667	1786	2720	1613	1671	942	853	808	1442	1641	1750	1767	1849	1824	901	908	915	1444.13	1712	908	0.53	-0.915	4.38543e-28	1.01746e-23	0.0053	0.0063	0.0057	0.0057	TRUE	0.0728	FBgn0032208	Ufd4	Ubiquitin fusion-degradation 4-like	Ufd4-RA
FBtr0088591	310	458	533	702	439	456	175	157	161	329	451	522	456	503	498	167	167	182	364.02	460	172	0.374	-1.417	2.04134e-24	8.79609e-21	0.0175	0.0094	0.0138	0.0138	TRUE	0.2255	FBgn0033395	Cyp4p2		Cyp4p2-RA
FBtr0086160	98	99	108	137	79	96	35	25	29	104	97	106	89	91	105	33	27	33	76.07	99	31	0.315	-1.665	9.72979e-17	2.25741e-13	0	0.0253	0.0128	0.0128	TRUE	0.0993	FBgn0033108	CG15236		CG15236-RB
FBtr0086161	98	99	108	137	79	96	35	25	29	104	97	106	89	91	105	33	27	33	76.07	99	31	0.315	-1.665	9.72979e-17	2.25741e-13	0	0.0253	0.0128	0.0128	TRUE	0.0993	FBgn0033108	CG15236		CG15236-RA
FBtr0086904	4793	6028	5984	13722	5043	5352	3003	2801	2529	5090	5935	5864	8914	5780	5843	2871	2982	2865	5126.93	6238	2906	0.466	-1.102	9.71813e-16	1.6105e-12	0.0332	0.0055	0.0178	0.0178	TRUE	0.5523	FBgn0034246	Dcr-2	Dicer-2	Dcr-2-RA
FBtr0340217	4793	6027	5983	13721	5043	5352	3003	2800	2529	5090	5934	5863	8913	5780	5843	2871	2981	2865	5126.53	6237	2906	0.466	-1.102	9.62343e-16	1.6105e-12	0.0332	0.0055	0.0178	0.0178	TRUE	0.5523	FBgn0034246	Dcr-2	Dicer-2	Dcr-2-RB
FBtr0346232	42	36	84	111	65	69	2	1	2	45	35	82	72	74	75	2	1	2	43.28	64	2	0.027	-5.2	7.34194e-14	1.002e-10	0	0.0405	0.059	0.059	TRUE	0.1153	FBgn0267160	CR45600
FBtr0081578	200	234	202	355	181	190	116	123	99	212	230	198	231	207	207	111	131	112	182.24	214	118	0.549	-0.866	1.74388e-12	1.83908e-09	0	0.0136	0.007	0.007	TRUE	0.0915	FBgn0028400	Syt4	Synaptotagmin 4	Syt4-RA
FBtr0076496	410	451	529	715	410	394	296	272	284	435	444	518	464	470	430	283	290	322	406.28	460	298	0.646	-0.63	1.5564e-11	1.28964e-08	0.0023	0.009	0.0053	0.0053	TRUE	0.0524	FBgn0001225	Hsp26	Heat shock protein 26	Hsp26-RA
FBtr0346539	410	451	529	715	410	394	296	272	284	435	444	518	464	470	430	283	290	322	406.28	460	298	0.646	-0.63	1.5564e-11	1.28964e-08	0.0023	0.009	0.0053	0.0053	TRUE	0.0524	FBgn0001225	Hsp26	Heat shock protein 26	Hsp26-RB
FBtr0078179	42	69	88	139	66	63	25	20	17	45	68	86	90	76	69	24	21	19	55.33	72	21	0.297	-1.753	8.53326e-11	6.59934e-08	0.0335	0.0329	0.0332	0.0332	TRUE	0.2612	FBgn0036975	CG5618		CG5618-RA
FBtr0331820	39	66	85	135	64	56	22	19	14	41	65	83	88	73	61	21	20	16	52.11	68	19	0.277	-1.853	1.07799e-10	8.0679e-08	0.0416	0.0346	0.0379	0.0379	TRUE	0.1979	FBgn0036975	CG5618		CG5618-RE
FBtr0331819	44	71	95	153	74	67	30	22	17	47	70	93	99	85	73	29	23	19	59.82	78	24	0.306	-1.709	3.15717e-10	2.21968e-07	0.0451	0.0308	0.0376	0.0376	TRUE	0.2189	FBgn0036975	CG5618		CG5618-RD
FBtr0083025	31	18	56	68	41	48	2	0	2	33	18	55	44	47	52	2	0	2	28.14	42	1	0.034	-4.896	4.32696e-10	2.95264e-07	0	0.0595	0.0828	0.0828	TRUE	0.3977	FBgn0038291	CG3984		CG3984-RA
FBtr0071519	116	109	158	287	119	147	73	59	53	123	107	155	186	136	160	70	63	60	117.92	144	64	0.442	-1.177	7.0459e-10	4.54088e-07	0.0253	0.0182	0.0219	0.0219	TRUE	0.1579	FBgn0000044	Act57B	Actin 57B	Act57B-RA
FBtr0304161	41	40	33	61	30	32	9	8	6	44	39	32	40	34	35	9	9	7	27.57	37	8	0.214	-2.225	8.00579e-10	4.88795e-07	0	0.0607	0.0302	0.0302	TRUE	0.0437	FBgn0039152	Root	Rootletin	Root-RD
FBtr0339244	41	40	33	61	30	32	9	8	6	44	39	32	40	34	35	9	9	7	27.57	37	8	0.214	-2.225	8.00579e-10	4.88795e-07	0	0.0607	0.0302	0.0302	TRUE	0.0437	FBgn0039152	Root	Rootletin	Root-RE
FBtr0339245	41	40	33	61	30	31	9	8	6	44	39	32	40	34	34	9	9	7	27.45	37	8	0.215	-2.218	9.59121e-10	5.70579e-07	0	0.0609	0.0306	0.0306	TRUE	0.0466	FBgn0039152	Root	Rootletin	Root-RF
FBtr0077524	53	60	156	149	112	141	23	26	27	56	59	153	97	128	154	22	28	31	80.84	108	27	0.248	-2.014	1.49043e-09	8.64488e-07	0.1355	0.0241	0.0774	0.0774	TRUE	0.0564	FBgn0261560	Thor		Thor-RA
FBtr0345289	46	54	140	145	105	118	21	21	26	49	53	137	94	120	129	20	22	29	72.72	97	24	0.246	-2.023	2.41945e-09	1.33651e-06	0.1345	0.0263	0.0778	0.0778	TRUE	0.0683	FBgn0261560	Thor		Thor-RB
FBtr0083038	11	34	34	47	30	27	0	0	0	12	33	33	31	34	29	0	0	0	19.21	29	0	0.007	-7.225	3.08631e-09	1.66524e-06	0.0808	0.0848	0.0834	0.0834	TRUE	0.5349	FBgn0038290	CG6912		CG6912-RA
FBtr0088592	67	71	112	132	60	84	22	33	34	71	70	110	86	69	92	21	35	39	65.74	83	32	0.377	-1.408	4.41355e-09	2.27553e-06	0.0298	0.0285	0.029	0.029	TRUE	0.6289	FBgn0015037	Cyp4p1	Cytochrome P450-4p1	Cyp4p1-RA
FBtr0303023	222	249	289	445	218	221	165	154	147	236	245	283	289	250	241	158	164	167	225.83	257	163	0.629	-0.668	7.09915e-09	3.4314e-06	0	0.012	0.0072	0.0072	TRUE	0.0476	FBgn0034462	CG15905		CG15905-RB
FBtr0336983	222	249	289	445	218	221	165	154	147	236	245	283	289	250	241	158	164	167	225.83	257	163	0.629	-0.668	7.09915e-09	3.4314e-06	0	0.012	0.0072	0.0072	TRUE	0.0476	FBgn0034462	CG15905		CG15905-RC
FBtr0308065	26	33	50	65	49	58	12	9	10	28	32	49	42	56	63	11	10	11	33.69	45	11	0.24	-2.057	1.11404e-08	5.27488e-06	0.0552	0.0506	0.0527	0.0527	TRUE	0.0795	FBgn0040099	lectin-28C		lectin-28C-RB
FBtr0073141	6570	6707	7166	10529	5830	6570	5941	5422	5219	6977	6603	7022	6840	6682	7172	5681	5772	5912	6517.8	6883	5788	0.841	-0.25	5.08165e-08	2.35799e-05	0.0006	0.0055	0.0019	0.0019	TRUE	0.0052	FBgn0001254	ImpE2	Ecdysone-inducible gene E2	ImpE2-RA
FBtr0070650	336	429	585	666	465	506	305	277	237	357	422	573	433	533	552	292	295	268	413.93	478	285	0.596	-0.745	1.89759e-07	8.32273e-05	0.0231	0.0089	0.0165	0.0165	TRUE	0.1484	FBgn0262738	norpA	no receptor potential A	norpA-RB
FBtr0301475	337	432	586	668	465	508	306	277	241	358	425	574	434	533	555	293	295	273	415.48	480	287	0.599	-0.741	1.90123e-07	8.32273e-05	0.0227	0.0089	0.0163	0.0163	TRUE	0.1508	FBgn0262738	norpA	no receptor potential A	norpA-RE
FBtr0100671	335	432	588	665	464	503	306	280	236	356	425	576	432	532	549	293	298	267	414.24	478	286	0.599	-0.74	2.4444e-07	0.000105023	0.0233	0.0089	0.0166	0.0166	TRUE	0.1524	FBgn0262738	norpA	no receptor potential A	norpA-RD
FBtr0083250	241	234	293	413	207	280	196	161	129	256	230	287	268	237	306	187	171	146	232.17	264	168	0.639	-0.647	2.96234e-07	0.000124962	0.008	0.0118	0.0099	0.0099	TRUE	0.1359	FBgn0003319	Sb	Stubble	Sb-RA
FBtr0290042	48	37	23	54	22	22	10	7	5	51	36	23	35	25	24	10	7	6	24.1	32	8	0.235	-2.088	5.0751e-07	0.000210263	0.0594	0.0686	0.0645	0.0645	TRUE	0.3147	FBgn0032891	Oseg5	Outer segment 5	Oseg5-RB
FBtr0308326	398	416	467	709	416	419	329	319	305	423	410	458	461	477	457	315	340	345	409.36	448	333	0.744	-0.427	9.07547e-07	0.00034518	0	0.009	0.0044	0.0044	TRUE	0.0284	FBgn0002873	mud	mushroom body defect	mud-RG
FBtr0332621	397	416	466	709	416	419	329	319	305	422	410	457	461	477	457	315	340	345	409.13	447	333	0.744	-0.426	9.9272e-07	0.000365589	0	0.009	0.0045	0.0045	TRUE	0.0284	FBgn0002873	mud	mushroom body defect	mud-RK
FBtr0343599	300	395	553	613	428	466	285	253	221	319	389	542	398	491	509	273	269	250	382.11	441	264	0.599	-0.739	9.91687e-07	0.000365589	0.0267	0.0092	0.0185	0.0185	TRUE	0.1543	FBgn0262738	norpA	no receptor potential A	norpA-RF
FBtr0307492	35	38	62	56	46	46	22	12	13	37	37	61	36	53	50	21	13	15	35.91	46	16	0.358	-1.481	1.12517e-06	0.000407892	0.028	0.0478	0.0389	0.0389	TRUE	0.307	FBgn0264695	Mhc	Myosin heavy chain	Mhc-RQ
FBtr0070651	297	392	547	611	428	468	284	249	224	315	386	536	397	491	511	272	265	254	380.67	439	264	0.6	-0.736	1.21692e-06	0.000426427	0.0271	0.0093	0.0187	0.0187	TRUE	0.1603	FBgn0262738	norpA	no receptor potential A	norpA-RA
FBtr0100670	296	391	548	606	427	465	283	252	217	314	385	537	394	489	508	271	268	246	379.07	438	262	0.598	-0.741	1.26434e-06	0.000426427	0.0279	0.0093	0.0191	0.0191	TRUE	0.1556	FBgn0262738	norpA	no receptor potential A	norpA-RC
FBtr0307494	35	38	62	55	46	46	22	12	13	37	37	61	36	53	50	21	13	15	35.84	46	16	0.359	-1.477	1.31665e-06	0.000426427	0.0295	0.0479	0.0396	0.0396	TRUE	0.2961	FBgn0264695	Mhc	Myosin heavy chain	Mhc-RS
FBtr0346712	35	38	62	55	46	46	22	12	13	37	37	61	36	53	50	21	13	15	35.84	46	16	0.359	-1.477	1.31665e-06	0.000426427	0.0295	0.0479	0.0396	0.0396	TRUE	0.2961	FBgn0264695	Mhc	Myosin heavy chain	Mhc-RV
FBtr0339094	95	108	117	155	117	105	66	65	54	101	106	115	101	134	115	63	69	61	96.08	112	64	0.579	-0.788	1.52452e-06	0.000477979	0	0.0212	0.0121	0.0121	TRUE	0.09	FBgn0265180	CG44245		CG44245-RA
FBtr0080895	35	38	62	56	46	46	22	12	14	37	37	61	36	53	50	21	13	16	36.04	46	17	0.366	-1.449	1.58018e-06	0.000482393	0.0274	0.0476	0.0385	0.0385	TRUE	0.2548	FBgn0264695	Mhc	Myosin heavy chain	Mhc-RG
FBtr0301828	35	38	62	56	46	46	22	12	14	37	37	61	36	53	50	21	13	16	36.04	46	17	0.366	-1.449	1.58018e-06	0.000482393	0.0274	0.0476	0.0385	0.0385	TRUE	0.2548	FBgn0264695	Mhc	Myosin heavy chain	Mhc-RO
FBtr0080899	35	38	62	56	45	46	22	12	14	37	37	61	36	52	50	21	13	16	35.91	46	17	0.368	-1.443	1.6672e-06	0.000499538	0.0264	0.0478	0.0382	0.0382	TRUE	0.2765	FBgn0264695	Mhc	Myosin heavy chain	Mhc-RE
FBtr0307493	33	38	62	56	46	46	22	12	13	35	37	61	36	53	50	21	13	15	35.67	45	16	0.361	-1.47	1.67941e-06	0.000499538	0.0313	0.0481	0.0405	0.0405	TRUE	0.2789	FBgn0264695	Mhc	Myosin heavy chain	Mhc-RR
FBtr0080896	35	38	63	55	47	46	22	12	14	37	37	62	36	54	50	21	13	16	36.2	46	17	0.364	-1.457	1.79047e-06	0.00051926	0.0319	0.0475	0.0404	0.0404	TRUE	0.2279	FBgn0264695	Mhc	Myosin heavy chain	Mhc-RA
FBtr0301827	35	38	63	55	47	46	22	12	14	37	37	62	36	54	50	21	13	16	36.2	46	17	0.364	-1.457	1.79047e-06	0.00051926	0.0319	0.0475	0.0404	0.0404	TRUE	0.2279	FBgn0264695	Mhc	Myosin heavy chain	Mhc-RN
FBtr0080902	35	38	63	55	46	46	22	12	14	37	37	62	36	53	50	21	13	16	36.07	46	17	0.366	-1.451	1.87324e-06	0.000536555	0.0308	0.0476	0.04	0.04	TRUE	0.2465	FBgn0264695	Mhc	Myosin heavy chain	Mhc-RH
FBtr0307495	33	38	63	55	47	46	22	12	13	35	37	62	36	54	50	21	13	15	35.84	46	16	0.359	-1.478	1.90151e-06	0.000538011	0.0359	0.0479	0.0424	0.0424	TRUE	0.2546	FBgn0264695	Mhc	Myosin heavy chain	Mhc-RT
FBtr0086889	27	36	40	67	45	37	16	14	12	29	35	39	44	52	40	15	15	14	31.4	40	15	0.367	-1.445	2.00689e-06	0.000560986	0	0.0539	0.0329	0.0329	TRUE	0.136	FBgn0034262	swi2		swi2-RA
FBtr0080897	33	38	63	54	47	46	22	12	13	35	37	62	35	54	50	21	13	15	35.77	46	16	0.36	-1.474	2.22e-06	0.000576066	0.0375	0.048	0.0432	0.0432	TRUE	0.2496	FBgn0264695	Mhc	Myosin heavy chain	Mhc-RB
FBtr0080898	33	38	64	57	46	46	22	12	14	35	37	63	37	53	50	21	13	16	36.09	46	17	0.365	-1.453	2.09911e-06	0.000576066	0.0333	0.0476	0.0411	0.0411	TRUE	0.2369	FBgn0264695	Mhc	Myosin heavy chain	Mhc-RC
FBtr0080907	33	38	63	54	47	46	22	12	13	35	37	62	35	54	50	21	13	15	35.77	46	16	0.36	-1.474	2.22e-06	0.000576066	0.0375	0.048	0.0432	0.0432	TRUE	0.2496	FBgn0264695	Mhc	Myosin heavy chain	Mhc-RM
FBtr0301829	33	38	63	54	47	46	22	12	13	35	37	62	35	54	50	21	13	15	35.77	46	16	0.36	-1.474	2.22e-06	0.000576066	0.0375	0.048	0.0432	0.0432	TRUE	0.2496	FBgn0264695	Mhc	Myosin heavy chain	Mhc-RP
FBtr0080901	33	38	63	56	47	46	22	12	14	35	37	62	36	54	50	21	13	16	36.04	46	17	0.366	-1.45	2.28096e-06	0.000577409	0.0337	0.0476	0.0413	0.0413	TRUE	0.2149	FBgn0264695	Mhc	Myosin heavy chain	Mhc-RF
FBtr0080905	33	38	63	54	46	46	22	12	13	35	37	62	35	53	50	21	13	15	35.64	45	16	0.361	-1.468	2.31451e-06	0.000577409	0.0363	0.0481	0.0427	0.0427	TRUE	0.2692	FBgn0264695	Mhc	Myosin heavy chain	Mhc-RL
FBtr0080906	33	38	63	54	46	46	22	12	13	35	37	62	35	53	50	21	13	15	35.64	45	16	0.361	-1.468	2.31451e-06	0.000577409	0.0363	0.0481	0.0427	0.0427	TRUE	0.2692	FBgn0264695	Mhc	Myosin heavy chain	Mhc-RK
FBtr0080900	33	38	65	56	47	46	22	12	14	35	37	64	36	54	50	21	13	16	36.25	46	17	0.363	-1.461	2.37019e-06	0.000578849	0.0378	0.0474	0.043	0.043	TRUE	0.2165	FBgn0264695	Mhc	Myosin heavy chain	Mhc-RD
FBtr0307496	33	38	65	56	47	46	22	12	14	35	37	64	36	54	50	21	13	16	36.25	46	17	0.363	-1.461	2.37019e-06	0.000578849	0.0378	0.0474	0.043	0.043	TRUE	0.2165	FBgn0264695	Mhc	Myosin heavy chain	Mhc-RU
FBtr0080903	33	38	65	56	46	46	22	12	14	35	37	64	36	53	50	21	13	16	36.13	46	17	0.365	-1.455	2.48132e-06	0.000593497	0.0368	0.0475	0.0426	0.0426	TRUE	0.2337	FBgn0264695	Mhc	Myosin heavy chain	Mhc-RI
FBtr0075320	1	2	530	333	504	518	1	1	0	1	2	519	216	578	565	1	1	0	209.32	314	1	0.002	-8.843	2.91674e-06	0.000676713	2.4105	0.0125	0.8141	2.4105	TRUE	0.0794	FBgn0043577	PGRP-SB2	Peptidoglycan recognition protein SB2	PGRP-SB2-RA
FBtr0333627	1	2	530	333	504	518	1	1	0	1	2	519	216	578	565	1	1	0	209.32	314	1	0.002	-8.843	2.91674e-06	0.000676713	2.4105	0.0125	0.8141	2.4105	TRUE	0.0794	FBgn0043577	PGRP-SB2	Peptidoglycan recognition protein SB2	PGRP-SB2-RB
FBtr0087746	5	7	44	32	34	47	1	2	2	5	7	43	21	39	51	1	2	2	19.08	28	2	0.064	-3.976	3.21732e-06	0.000731182	0.5373	0.0853	0.291	0.291	TRUE	0.0529	FBgn0033820	CG4716		CG4716-RB
FBtr0308325	436	451	493	781	454	447	370	348	339	463	444	483	507	520	488	354	370	384	446	484	369	0.762	-0.393	3.24606e-06	0.000731182	0	0.0087	0.0043	0.0043	TRUE	0.0199	FBgn0002873	mud	mushroom body defect	mud-RF
FBtr0340577	474	480	503	815	407	482	400	361	343	503	473	493	529	466	526	382	384	389	460.69	498	385	0.771	-0.375	3.757e-06	0.000822322	0	0.0086	0.0038	0.0038	TRUE	0.0126	FBgn0032666	CG5758		CG5758-RF
FBtr0344008	239	232	280	406	195	271	203	158	134	254	228	274	264	223	296	194	168	152	228.19	256	171	0.669	-0.58	3.81698e-06	0.000827643	0.0076	0.0119	0.0098	0.0098	TRUE	0.1484	FBgn0003319	Sb	Stubble	Sb-RB
FBtr0081036	474	478	508	813	408	487	403	362	345	503	471	498	528	468	532	385	385	391	462.29	500	387	0.773	-0.371	5.08457e-06	0.00106277	0	0.0086	0.0039	0.0039	TRUE	0.0113	FBgn0032666	CG5758		CG5758-RA
FBtr0308328	470	476	535	842	479	470	402	376	363	499	469	524	547	549	513	384	400	411	477.43	517	398	0.77	-0.377	5.53665e-06	0.00114693	0.0011	0.0085	0.0042	0.0042	TRUE	0.0252	FBgn0002873	mud	mushroom body defect	mud-RI
FBtr0340575	474	478	509	816	409	489	405	362	346	503	471	499	530	469	534	387	385	392	463.33	501	388	0.774	-0.37	5.73449e-06	0.00114695	0	0.0085	0.0039	0.0039	TRUE	0.0112	FBgn0032666	CG5758		CG5758-RD
FBtr0332622	463	474	530	838	477	467	396	375	360	492	467	519	544	547	510	379	399	408	473.8	513	395	0.769	-0.379	6.01637e-06	0.00119304	0.0013	0.0085	0.0043	0.0043	TRUE	0.0238	FBgn0002873	mud	mushroom body defect	mud-RL
FBtr0081037	476	481	510	823	410	493	407	362	349	505	474	500	535	470	538	389	385	395	465.71	504	390	0.773	-0.371	6.08624e-06	0.00119526	0	0.0085	0.004	0.004	TRUE	0.0124	FBgn0032666	CG5758		CG5758-RB
FBtr0340576	479	482	506	816	407	483	406	364	346	509	475	496	530	466	527	388	387	392	463.39	500	389	0.776	-0.365	6.23365e-06	0.00119526	0	0.0085	0.0038	0.0038	TRUE	0.0126	FBgn0032666	CG5758		CG5758-RE
FBtr0308329	461	471	528	829	472	465	392	373	360	490	464	517	539	541	508	375	397	408	470.83	510	393	0.77	-0.377	6.59709e-06	0.00125458	0.0012	0.0085	0.0043	0.0043	TRUE	0.0235	FBgn0002873	mud	mushroom body defect	mud-RJ
FBtr0308327	468	476	534	842	479	470	402	376	364	497	469	523	547	549	513	384	400	412	477.21	516	399	0.772	-0.374	6.82022e-06	0.00128647	0.0012	0.0085	0.0043	0.0043	TRUE	0.0248	FBgn0002873	mud	mushroom body defect	mud-RH
FBtr0081035	478	479	506	812	405	482	405	363	346	508	472	496	527	464	526	387	386	392	462.05	499	388	0.778	-0.363	7.6338e-06	0.00142832	0	0.0086	0.0039	0.0039	TRUE	0.0131	FBgn0032666	CG5758		CG5758-RC
FBtr0345220	25	36	47	65	66	68	13	21	11	27	35	46	42	76	74	12	22	12	38.6	50	15	0.316	-1.662	8.03778e-06	0.00149188	0.1251	0.0448	0.0822	0.0822	TRUE	0.1383	FBgn0038294	Mf	Myofilin	Mf-RQ
FBtr0336896	28	29	41	53	45	46	17	10	14	30	29	40	34	52	50	16	11	16	30.83	39	14	0.367	-1.445	8.72326e-06	0.00160626	0.0302	0.0548	0.0441	0.0441	TRUE	0.1161	FBgn0283471	wupA	wings up A	wupA-RL
FBtr0345933	10	5	31	24	43	41	2	2	3	11	5	30	16	49	45	2	2	3	18.11	26	2	0.095	-3.39	9.29824e-06	0.00169865	0.4627	0.0896	0.2649	0.2649	TRUE	0.0625	FBgn0034512	CG18067		CG18067-RB
FBtr0086216	10	5	31	24	43	39	2	2	3	11	5	30	16	49	43	2	2	3	17.87	26	2	0.097	-3.37	9.81019e-06	0.00177817	0.453	0.0908	0.2609	0.2609	TRUE	0.0716	FBgn0034512	CG18067		CG18067-RA
FBtr0076497	14	10	76	42	76	60	1	0	4	15	10	74	27	87	65	1	0	5	31.62	46	2	0.039	-4.698	1.003e-05	0.00180393	0.6896	0.0536	0.2915	0.6896	TRUE	0.3718	FBgn0001229	Hsp67Bc	Heat shock gene 67Bc	Hsp67Bc-RA
FBtr0071112	340	443	474	621	379	454	304	305	282	361	436	464	403	434	496	291	325	319	392.21	432	312	0.721	-0.473	1.047e-05	0.00183713	0.0072	0.0091	0.0081	0.0081	TRUE	0.0744	FBgn0029996	UbcE2H	Ubiquitin conjugating enzyme E2H	UbcE2H-RA
FBtr0074520	27	29	41	53	45	46	17	10	14	29	29	40	34	52	50	16	11	16	30.71	39	14	0.369	-1.438	1.07689e-05	0.00183713	0.0327	0.055	0.0453	0.0453	TRUE	0.1119	FBgn0283471	wupA	wings up A	wupA-RA
FBtr0100187	14	15	51	66	47	53	12	5	8	15	15	50	43	54	58	11	5	9	28.9	39	8	0.222	-2.171	1.06487e-05	0.00183713	0.2457	0.0581	0.1444	0.1444	TRUE	0.0711	FBgn0000056	Adhr	Adh-related	Adhr-RB
FBtr0100593	14	15	51	66	47	53	12	5	8	15	15	50	43	54	58	11	5	9	28.9	39	8	0.222	-2.171	1.06487e-05	0.00183713	0.2457	0.0581	0.1444	0.1444	TRUE	0.0711	FBgn0000055	Adh	Alcohol dehydrogenase	Adh-RH
FBtr0336895	27	29	41	53	45	46	17	10	14	29	29	40	34	52	50	16	11	16	30.71	39	14	0.369	-1.438	1.07689e-05	0.00183713	0.0327	0.055	0.0453	0.0453	TRUE	0.1119	FBgn0283471	wupA	wings up A	wupA-RK
FBtr0336897	27	29	41	53	45	46	17	10	14	29	29	40	34	52	50	16	11	16	30.71	39	14	0.369	-1.438	1.07689e-05	0.00183713	0.0327	0.055	0.0453	0.0453	TRUE	0.1119	FBgn0283471	wupA	wings up A	wupA-RM
FBtr0339095	57	72	97	117	79	81	45	46	31	61	71	95	76	91	88	43	49	35	67.62	80	42	0.53	-0.915	1.08606e-05	0.00183925	0.0124	0.0278	0.0211	0.0211	TRUE	0.1549	FBgn0265180	CG44245		CG44245-RB
FBtr0100590	14	15	51	65	47	53	12	5	8	15	15	50	42	54	58	11	5	9	28.82	39	8	0.223	-2.167	1.10415e-05	0.00185633	0.2453	0.0583	0.1443	0.1443	TRUE	0.0706	FBgn0000055	Adh	Alcohol dehydrogenase	Adh-RE
FBtr0100594	15	16	56	68	49	54	14	5	8	16	16	55	44	56	59	13	5	9	30.4	41	9	0.228	-2.135	1.14349e-05	0.00189501	0.2507	0.0555	0.1444	0.1444	TRUE	0.1061	FBgn0000055	Adh	Alcohol dehydrogenase	Adh-RI
FBtr0006151	15	16	55	69	48	53	14	5	8	16	16	54	45	55	58	13	5	9	30.12	41	9	0.23	-2.12	1.1794e-05	0.00191351	0.2448	0.056	0.1419	0.1419	TRUE	0.1103	FBgn0000056	Adhr	Adh-related	Adhr-RA
FBtr0100591	15	16	55	69	48	53	14	5	8	16	16	54	45	55	58	13	5	9	30.12	41	9	0.23	-2.12	1.1794e-05	0.00191351	0.2448	0.056	0.1419	0.1419	TRUE	0.1103	FBgn0000055	Adh	Alcohol dehydrogenase	Adh-RF
FBtr0100589	15	16	55	68	48	53	14	5	8	16	16	54	44	55	58	13	5	9	30.04	40	9	0.231	-2.116	1.22063e-05	0.00196665	0.2443	0.0561	0.1418	0.1418	TRUE	0.1095	FBgn0000055	Adh	Alcohol dehydrogenase	Adh-RC
FBtr0343515	30	65	51	77	54	68	27	21	20	32	64	50	50	62	74	26	22	23	44.76	55	24	0.429	-1.221	1.30134e-05	0.00206797	0.0406	0.0394	0.0399	0.0399	TRUE	0.2009	FBgn0050428	CG30428		CG30428-RB
FBtr0343842	1	3	23	13	21	14	0	0	0	1	3	23	8	24	15	0	0	0	8.26	12	0	0.016	-5.998	1.33066e-05	0.00210018	0.9658	0.1902	0.4628	0.4628	TRUE	0.0528	FBgn0263321	CG43402		CG43402-RB
FBtr0308745	1	3	22	13	21	14	0	0	0	1	3	22	8	24	15	0	0	0	8.15	12	0	0.016	-5.978	1.38918e-05	0.00217773	0.9497	0.1927	0.4585	0.4585	TRUE	0.0537	FBgn0263321	CG43402		CG43402-RA
FBtr0071113	301	393	408	562	341	384	265	280	250	320	387	400	365	391	419	253	298	283	346.23	380	278	0.731	-0.451	1.68237e-05	0.00255115	0.005	0.0097	0.0072	0.0072	TRUE	0.0714	FBgn0029996	UbcE2H	Ubiquitin conjugating enzyme E2H	UbcE2H-RC
FBtr0071114	301	393	408	562	341	384	265	280	250	320	387	400	365	391	419	253	298	283	346.23	380	278	0.731	-0.451	1.68237e-05	0.00255115	0.005	0.0097	0.0072	0.0072	TRUE	0.0714	FBgn0029996	UbcE2H	Ubiquitin conjugating enzyme E2H	UbcE2H-RB
FBtr0076093	797	1104	999	1349	973	1013	656	771	604	846	1087	979	876	1115	1106	627	821	684	904.63	1002	711	0.71	-0.494	1.66598e-05	0.00255115	0.0143	0.0069	0.0114	0.0114	TRUE	0.217	FBgn0036165	chrb	charybde	chrb-RC
FBtr0075587	1	2	468	254	472	457	0	3	1	1	2	459	165	541	499	0	3	1	185.65	278	1	0.005	-7.599	1.72447e-05	0.00259802	2.5142	0.0135	0.8342	2.5142	TRUE	0.1497	FBgn0004588	Eig71Ea	Ecdysone-induced gene 71Ea	Eig71Ea-RA
FBtr0082225	11	5	32	51	32	23	4	4	2	12	5	31	33	37	25	4	4	2	17.02	24	3	0.145	-2.781	1.8275e-05	0.00271794	0.3045	0.095	0.19	0.19	TRUE	0.1173	FBgn0037801	CG3999		CG3999-RA
FBtr0343241	12	11	181	105	159	167	5	2	7	13	11	177	68	182	182	5	2	8	72.06	106	5	0.047	-4.42	1.85581e-05	0.00274246	0.8788	0.0265	0.3838	0.8788	TRUE	0.0559	FBgn0259950	CG42460		CG42460-RB
FBtr0072451	34	69	52	79	54	70	30	22	23	36	68	51	51	62	76	29	23	26	46.98	57	26	0.456	-1.133	2.08319e-05	0.00302537	0.0331	0.0378	0.0357	0.0357	TRUE	0.1441	FBgn0050428	CG30428		CG30428-RA
FBtr0074521	26	28	39	53	44	44	17	10	14	28	28	38	34	50	48	16	11	16	29.89	38	14	0.381	-1.393	2.0702e-05	0.00302537	0.0307	0.0564	0.0453	0.0453	TRUE	0.1185	FBgn0283471	wupA	wings up A	wupA-RB
FBtr0074522	26	28	39	53	43	44	17	10	14	28	28	38	34	49	48	16	11	16	29.77	38	14	0.383	-1.386	2.09941e-05	0.00302537	0.028	0.0566	0.0444	0.0444	TRUE	0.1178	FBgn0283471	wupA	wings up A	wupA-RC
FBtr0074524	26	28	39	53	43	44	17	10	14	28	28	38	34	49	48	16	11	16	29.77	38	14	0.383	-1.386	2.09941e-05	0.00302537	0.028	0.0566	0.0444	0.0444	TRUE	0.1178	FBgn0283471	wupA	wings up A	wupA-RG
FBtr0074820	6	8	7	12	9	7	0	0	0	6	8	7	8	10	8	0	0	0	5.21	8	0	0.025	-5.336	2.29687e-05	0.00328949	0	0.2987	0.1512	0.1512	TRUE	0.075	FBgn0036945	Ssk	Snakeskin	Ssk-RB
FBtr0074821	6	8	7	12	8	7	0	0	0	6	8	7	8	9	8	0	0	0	5.08	8	0	0.025	-5.303	2.5921e-05	0.00368953	0	0.306	0.151	0.151	TRUE	0.075	FBgn0036945	Ssk	Snakeskin	Ssk-RA
FBtr0303220	14	7	17	16	24	17	1	1	2	15	7	17	10	28	19	1	1	2	11.02	16	1	0.09	-3.478	2.6163e-05	0.00370126	0	0.1439	0.1381	0.1381	TRUE	0.1702	FBgn0032382	Mal-B2	Maltase B2	Mal-B2-RC
FBtr0077160	147	172	178	350	167	164	122	123	102	156	169	174	227	191	179	117	131	116	162.31	183	121	0.658	-0.603	2.90958e-05	0.00401816	0.0106	0.0147	0.0124	0.0124	TRUE	0.1796	FBgn0016031	lama	lamina ancestor	lama-RB
FBtr0333595	147	172	178	350	167	164	122	123	102	156	169	174	227	191	179	117	131	116	162.31	183	121	0.658	-0.603	2.90958e-05	0.00401816	0.0106	0.0147	0.0124	0.0124	TRUE	0.1796	FBgn0016031	lama	lamina ancestor	lama-RD
FBtr0300294	12	9	177	101	150	162	5	2	7	13	9	173	66	172	177	5	2	8	69.36	102	5	0.049	-4.363	2.95672e-05	0.0040591	0.9034	0.0273	0.3953	0.9034	TRUE	0.0559	FBgn0259950	CG42460		CG42460-RA
FBtr0344910	644	937	862	1118	822	858	518	646	498	684	922	845	726	942	937	495	688	564	755.91	843	582	0.691	-0.533	3.20268e-05	0.0043709	0.0191	0.0073	0.0142	0.0142	TRUE	0.2942	FBgn0036165	chrb	charybde	chrb-RE
FBtr0303221	14	7	15	16	22	16	1	1	2	15	7	15	10	25	17	1	1	2	10.42	15	1	0.095	-3.394	3.70559e-05	0.00502768	0	0.1518	0.13	0.13	TRUE	0.1708	FBgn0032382	Mal-B2	Maltase B2	Mal-B2-RD
FBtr0073219	7	10	17	24	17	15	0	2	2	7	10	17	16	19	16	0	2	2	9.98	14	1	0.099	-3.341	3.78725e-05	0.00507907	0	0.1584	0.1122	0.1122	TRUE	0.5297	FBgn0003710	tipE	temperature-induced paralytic E	tipE-RA
FBtr0080276	14	7	15	16	22	15	1	1	2	15	7	15	10	25	16	1	1	2	10.3	15	1	0.096	-3.377	4.0511e-05	0.00527084	0	0.1535	0.1295	0.1295	TRUE	0.2032	FBgn0032382	Mal-B2	Maltase B2	Mal-B2-RA
FBtr0088957	393	345	509	533	428	403	304	271	253	417	340	499	346	491	440	291	288	287	377.58	422	289	0.685	-0.545	4.29973e-05	0.00554211	0.0176	0.0093	0.0139	0.0139	TRUE	0.0845	FBgn0033188	Drat	Death resistor Adh domain containing target	Drat-RC
FBtr0083034	17	15	26	21	35	38	6	7	4	18	15	25	14	40	41	6	7	5	19.03	26	6	0.234	-2.094	4.36922e-05	0.00554223	0.159	0.0855	0.1213	0.1213	TRUE	0.075	FBgn0038294	Mf	Myofilin	Mf-RE
FBtr0332219	8	13	56	36	49	49	7	5	7	8	13	55	23	56	53	7	5	8	25.46	35	7	0.191	-2.387	4.37148e-05	0.00554223	0.3768	0.0653	0.213	0.213	TRUE	0.0594	FBgn0004242	Syt1	Synaptotagmin 1	Syt1-RF
FBtr0075572	1	0	354	196	386	379	0	0	0	1	0	347	127	442	414	0	0	0	147.93	222	0	0.001	-10.168	4.39543e-05	0.00554231	4.6166	0.0156	0.9768	4.6166	TRUE	0.0461	FBgn0004591	Eig71Ed	Ecdysone-induced gene 71Ed	Eig71Ed-RA
FBtr0308237	23	23	40	48	42	45	15	9	13	24	23	39	31	48	49	14	10	15	28.15	36	13	0.362	-1.464	4.41963e-05	0.0055427	0.0608	0.0595	0.0601	0.0601	TRUE	0.0748	FBgn0283471	wupA	wings up A	wupA-RJ
FBtr0073220	7	10	17	29	17	16	1	2	3	7	10	17	19	19	17	1	2	3	10.69	15	2	0.14	-2.836	4.44752e-05	0.00554768	0	0.1482	0.1102	0.1102	TRUE	0.2126	FBgn0003710	tipE	temperature-induced paralytic E	tipE-RB
FBtr0083460	32	48	10	69	9	8	3	5	3	34	47	10	45	10	9	3	5	3	18.5	26	4	0.148	-2.758	4.66597e-05	0.00578905	0.4185	0.0878	0.2468	0.2468	TRUE	0.0543	FBgn0038523	CG7587		CG7587-RA
FBtr0074523	27	28	39	53	43	44	18	11	15	29	28	38	34	49	48	17	12	17	30.23	38	15	0.409	-1.29	4.76515e-05	0.00588053	0.0246	0.0558	0.0425	0.0425	TRUE	0.1103	FBgn0283471	wupA	wings up A	wupA-RD
FBtr0302144	17	16	26	22	37	39	6	8	4	18	16	25	14	42	43	6	9	5	19.7	26	7	0.24	-2.058	4.7904e-05	0.00588053	0.1644	0.0828	0.1222	0.1222	TRUE	0.0695	FBgn0038294	Mf	Myofilin	Mf-RH
FBtr0087747	5	7	46	36	35	52	1	2	2	5	7	45	23	40	57	1	2	2	20.32	30	2	0.06	-4.067	5.24069e-05	0.00633277	0.5638	0.0804	0.2996	0.5638	TRUE	0.0633	FBgn0033820	CG4716		CG4716-RA
FBtr0337048	9	3	32	49	31	23	3	4	2	10	3	31	32	36	25	3	4	2	16.19	23	3	0.138	-2.861	5.21654e-05	0.00633277	0.4196	0.0996	0.2432	0.2432	TRUE	0.1175	FBgn0037801	CG3999		CG3999-RB
FBtr0345471	5	7	46	36	35	52	1	2	2	5	7	45	23	40	57	1	2	2	20.32	30	2	0.06	-4.067	5.24069e-05	0.00633277	0.5638	0.0804	0.2996	0.5638	TRUE	0.0633	FBgn0033820	CG4716		CG4716-RC
FBtr0077547	4	8	31	29	29	32	3	1	4	4	8	30	19	33	35	3	1	5	15.33	22	3	0.13	-2.941	5.28719e-05	0.00635586	0.4212	0.1049	0.2439	0.2439	TRUE	0.1018	FBgn0031560	CG16713		CG16713-RA
FBtr0334482	18	27	55	44	42	38	10	17	7	19	27	54	29	48	41	10	18	8	28.15	36	12	0.328	-1.607	5.5673e-05	0.00662395	0.1162	0.0595	0.0849	0.0849	TRUE	0.2567	FBgn0005666	bt	bent	bt-RH
FBtr0344988	18	27	55	44	42	38	10	17	7	19	27	54	29	48	41	10	18	8	28.15	36	12	0.328	-1.607	5.5673e-05	0.00662395	0.1162	0.0595	0.0849	0.0849	TRUE	0.2567	FBgn0005666	bt	bent	bt-RJ
FBtr0339467	405	490	588	733	490	541	367	391	320	430	482	576	476	562	591	351	416	362	471.85	520	376	0.725	-0.463	6.08478e-05	0.0072027	0.0118	0.0085	0.0103	0.0103	TRUE	0.0973	FBgn0027499	wde	windei	wde-RB
FBtr0343429	279	373	1356	1969	1185	1234	233	222	167	296	367	1329	1279	1358	1347	223	236	189	736.1	996	216	0.217	-2.205	6.3286e-05	0.00745329	0.2883	0.0073	0.123	0.2883	TRUE	0.0961	FBgn0000640	Fbp2	Fat body protein 2	Fbp2-RC
FBtr0333658	2	3	121	69	114	136	2	1	2	2	3	119	45	131	148	2	1	2	50.31	75	2	0.023	-5.416	6.423e-05	0.00752626	1.3596	0.0356	0.5858	1.3596	TRUE	0.0416	FBgn0015010	Ag5r	Antigen 5-related	Ag5r-RC
FBtr0343428	281	379	1366	1994	1194	1242	236	224	172	298	373	1339	1295	1368	1356	226	238	195	743.18	1005	220	0.219	-2.194	6.55034e-05	0.00758368	0.2867	0.0073	0.1223	0.2867	TRUE	0.0974	FBgn0000640	Fbp2	Fat body protein 2	Fbp2-RB
FBtr0079808	280	376	1364	1983	1191	1239	235	224	171	297	370	1337	1288	1365	1353	225	238	194	740.75	1002	219	0.219	-2.194	6.76741e-05	0.00768493	0.2877	0.0073	0.1228	0.2877	TRUE	0.0967	FBgn0000640	Fbp2	Fat body protein 2	Fbp2-RA
FBtr0083032	21	22	40	49	48	60	10	16	10	22	22	39	32	55	65	10	17	11	30.38	39	13	0.323	-1.63	6.83625e-05	0.00768493	0.1436	0.0555	0.0973	0.0973	TRUE	0.1335	FBgn0038294	Mf	Myofilin	Mf-RC
FBtr0089145	753	964	1047	1459	860	1020	730	740	654	800	949	1026	948	986	1113	698	788	741	894.24	970	742	0.765	-0.387	6.81792e-05	0.00768493	0.0078	0.007	0.0078	0.0078	TRUE	0.0889	FBgn0051998	CG31998		CG31998-RA
FBtr0306642	21	22	40	49	48	60	10	16	10	22	22	39	32	55	65	10	17	11	30.38	39	13	0.323	-1.63	6.83625e-05	0.00768493	0.1436	0.0555	0.0973	0.0973	TRUE	0.1335	FBgn0038294	Mf	Myofilin	Mf-RK
FBtr0083033	18	16	26	23	36	39	7	7	6	19	16	25	15	41	43	7	7	7	20.01	26	7	0.266	-1.908	7.06785e-05	0.00769864	0.1372	0.0816	0.109	0.109	TRUE	0.0798	FBgn0038294	Mf	Myofilin	Mf-RD
FBtr0306643	18	16	26	23	37	39	7	7	6	19	16	25	15	42	43	7	7	7	20.13	27	7	0.264	-1.919	6.95399e-05	0.00769864	0.1418	0.0811	0.111	0.111	TRUE	0.0716	FBgn0038294	Mf	Myofilin	Mf-RL
FBtr0306644	18	16	26	23	37	39	7	7	6	19	16	25	15	42	43	7	7	7	20.13	27	7	0.264	-1.919	6.95399e-05	0.00769864	0.1418	0.0811	0.111	0.111	TRUE	0.0716	FBgn0038294	Mf	Myofilin	Mf-RM
FBtr0334928	18	16	26	23	36	39	7	7	6	19	16	25	15	41	43	7	7	7	20.01	26	7	0.266	-1.908	7.06785e-05	0.00769864	0.1372	0.0816	0.109	0.109	TRUE	0.0798	FBgn0038294	Mf	Myofilin	Mf-RO
FBtr0345331	6	13	55	35	49	46	6	5	7	6	13	54	23	56	50	6	5	8	24.57	34	6	0.188	-2.412	7.05775e-05	0.00769864	0.4203	0.0674	0.2333	0.2333	TRUE	0.0663	FBgn0004242	Syt1	Synaptotagmin 1	Syt1-RI
FBtr0089103	466	604	694	911	628	653	484	450	383	495	595	680	592	720	713	463	479	434	574.4	632	459	0.726	-0.462	7.24745e-05	0.00782981	0.0134	0.0079	0.011	0.011	TRUE	0.1333	FBgn0039914	mav	maverick	mav-RA
FBtr0083031	18	17	26	24	38	40	7	8	6	19	17	25	16	44	44	7	9	7	20.68	28	8	0.271	-1.883	7.36324e-05	0.00790901	0.1405	0.0791	0.1093	0.1093	TRUE	0.0737	FBgn0038294	Mf	Myofilin	Mf-RB
FBtr0302142	18	17	26	24	37	40	7	8	6	19	17	25	16	42	44	7	9	7	20.56	27	8	0.273	-1.872	7.46802e-05	0.00794796	0.1359	0.0796	0.1072	0.1072	TRUE	0.0821	FBgn0038294	Mf	Myofilin	Mf-RF
FBtr0302146	18	17	26	24	37	40	7	8	6	19	17	25	16	42	44	7	9	7	20.56	27	8	0.273	-1.872	7.46802e-05	0.00794796	0.1359	0.0796	0.1072	0.1072	TRUE	0.0821	FBgn0038294	Mf	Myofilin	Mf-RJ
FBtr0301340	19	27	59	47	43	39	10	19	7	20	27	58	31	49	43	10	20	8	29.41	38	13	0.333	-1.585	7.78483e-05	0.00820559	0.132	0.0572	0.0903	0.0903	TRUE	0.3705	FBgn0005666	bt	bent	bt-RF
FBtr0304604	19	21	9	17	19	20	5	1	4	20	21	9	11	22	22	5	1	5	12.74	18	4	0.203	-2.303	7.81619e-05	0.00820559	0.0808	0.1251	0.1069	0.1069	TRUE	0.3804	FBgn0004595	pros	prospero	pros-RI
FBtr0334483	19	27	59	47	43	39	10	19	7	20	27	58	31	49	43	10	20	8	29.41	38	13	0.333	-1.585	7.78483e-05	0.00820559	0.132	0.0572	0.0903	0.0903	TRUE	0.3705	FBgn0005666	bt	bent	bt-RI
FBtr0073937	2	1	118	69	111	132	1	1	0	2	1	116	45	127	144	1	1	0	48.54	72	1	0.009	-6.725	8.00879e-05	0.0083699	1.7682	0.0367	0.679	1.7682	TRUE	0.0762	FBgn0015010	Ag5r	Antigen 5-related	Ag5r-RA
FBtr0074525	23	25	33	49	41	40	15	9	14	24	25	32	32	47	44	14	10	16	27.07	34	13	0.392	-1.35	8.09652e-05	0.00842365	0.0353	0.0617	0.0504	0.0504	TRUE	0.1353	FBgn0283471	wupA	wings up A	wupA-RF
FBtr0088253	420	508	615	754	509	562	380	407	335	446	500	603	490	583	614	363	433	379	490.17	539	392	0.728	-0.459	8.45536e-05	0.00875771	0.0126	0.0084	0.0107	0.0107	TRUE	0.0973	FBgn0027499	wde	windei	wde-RA
FBtr0070597	200	263	329	409	300	325	185	193	170	212	259	322	266	344	355	177	205	193	259.21	293	192	0.655	-0.611	8.68093e-05	0.00895139	0.0254	0.0111	0.0185	0.0185	TRUE	0.1623	FBgn0029676	HIP-R	Hsc/Hsp70-interacting protein related	HIP-R-RB
FBtr0070598	200	263	328	409	300	325	185	193	170	212	259	321	266	344	355	177	205	193	259.11	293	192	0.655	-0.61	8.73335e-05	0.00896559	0.0253	0.0111	0.0185	0.0185	TRUE	0.1613	FBgn0029676	HIP-R	Hsc/Hsp70-interacting protein related	HIP-R-RA
FBtr0077726	6	12	55	35	48	45	6	5	7	6	12	54	23	55	49	6	5	8	24.22	33	6	0.191	-2.389	9.01223e-05	0.00913069	0.4265	0.0683	0.2368	0.2368	TRUE	0.064	FBgn0004242	Syt1	Synaptotagmin 1	Syt1-RA
FBtr0077727	6	12	55	35	48	45	6	5	7	6	12	54	23	55	49	6	5	8	24.22	33	6	0.191	-2.389	9.01223e-05	0.00913069	0.4265	0.0683	0.2368	0.2368	TRUE	0.064	FBgn0004242	Syt1	Synaptotagmin 1	Syt1-RB
FBtr0343993	6	12	55	35	48	45	6	5	7	6	12	54	23	55	49	6	5	8	24.22	33	6	0.191	-2.389	9.01223e-05	0.00913069	0.4265	0.0683	0.2368	0.2368	TRUE	0.064	FBgn0004242	Syt1	Synaptotagmin 1	Syt1-RH
FBtr0085326	121	141	132	187	115	121	96	89	71	128	139	129	121	132	132	92	95	80	116.55	130	89	0.686	-0.545	9.24348e-05	0.00916488	0	0.0184	0.0083	0.0083	TRUE	0.0622	FBgn0039602	CG1647		CG1647-RA
FBtr0304603	18	20	9	17	22	18	5	1	4	19	20	9	11	25	20	5	1	5	12.66	17	4	0.204	-2.291	9.17177e-05	0.00916488	0.0868	0.126	0.1098	0.1098	TRUE	0.3193	FBgn0004595	pros	prospero	pros-RH
FBtr0308235	22	22	38	47	40	43	15	9	13	23	22	37	31	46	47	14	10	15	27.14	34	13	0.378	-1.402	9.21799e-05	0.00916488	0.0574	0.0615	0.0597	0.0597	TRUE	0.0773	FBgn0283471	wupA	wings up A	wupA-RH
FBtr0308249	816	1004	1123	1560	911	1072	804	799	695	867	988	1100	1013	1044	1170	769	851	787	954.42	1030	802	0.778	-0.361	9.15694e-05	0.00916488	0.0067	0.0069	0.007	0.007	TRUE	0.0729	FBgn0051998	CG31998		CG31998-RB
FBtr0336764	121	141	132	187	115	121	96	89	71	128	139	129	121	132	132	92	95	80	116.55	130	89	0.686	-0.545	9.24348e-05	0.00916488	0	0.0184	0.0083	0.0083	TRUE	0.0622	FBgn0039602	CG1647		CG1647-RB
FBtr0072463	244	285	3564	3082	2939	3125	196	211	196	259	281	3492	2002	3368	3411	187	225	222	1494.23	2136	211	0.099	-3.337	9.50692e-05	0.00938596	0.699	0.0063	0.2688	0.699	TRUE	0.0558	FBgn0002564	Lsp1gamma	Larval serum protein 1 gamma	Lsp1gamma-RA
FBtr0089793	19	27	59	45	42	39	10	19	7	20	27	58	29	48	43	10	20	8	29.14	38	13	0.337	-1.569	9.67756e-05	0.00948753	0.133	0.0577	0.0912	0.0912	TRUE	0.3851	FBgn0005666	bt	bent	bt-RC
FBtr0333764	200	261	328	408	299	324	185	193	170	212	257	321	265	343	354	177	205	193	258.57	292	192	0.657	-0.606	9.69159e-05	0.00948753	0.0252	0.0112	0.0185	0.0185	TRUE	0.1577	FBgn0029676	HIP-R	Hsc/Hsp70-interacting protein related	HIP-R-RD
FBtr0310156	3	4	22	27	24	22	1	2	1	3	4	22	18	28	24	1	2	1	11.33	16	1	0.086	-3.54	0.00010594	0.0101988	0	0.1401	0.2815	0.2815	TRUE	0.0601	FBgn0036782	CG7320		CG7320-RB
FBtr0305582	2	1	120	69	113	135	1	1	2	2	1	118	45	130	147	1	1	2	49.63	74	1	0.019	-5.7	0.000110057	0.010508	1.5895	0.036	0.6612	1.5895	TRUE	0.0412	FBgn0015010	Ag5r	Antigen 5-related	Ag5r-RB
FBtr0306335	140	180	216	286	183	171	137	126	110	149	177	212	186	210	187	131	134	125	167.72	187	130	0.697	-0.521	0.000111211	0.0105746	0.0062	0.0144	0.0104	0.0104	TRUE	0.1041	FBgn0085423	CG34394		CG34394-RG
FBtr0100308	10	15	69	58	59	50	11	10	9	11	15	68	38	68	55	11	11	10	31.58	42	11	0.249	-2.008	0.000117557	0.0110422	0.336	0.0536	0.1866	0.1866	TRUE	0.068	FBgn0031220	CG4822		CG4822-RF
FBgn0263493	6	14	16	27	10	18	4	1	2	6	14	16	18	11	20	4	1	2	10.18	14	2	0.171	-2.547	0.000121696	0.0113849	0	0.1553	0.1118	0.1118	TRUE	0.2887	NA	NA	NA	NA
FBtr0078157	10	15	69	57	59	50	11	10	9	11	15	68	37	68	55	11	11	10	31.51	42	11	0.249	-2.004	0.000122723	0.011435	0.3366	0.0537	0.187	0.187	TRUE	0.0673	FBgn0031220	CG4822		CG4822-RC
FBtr0345650	20	13	20	20	15	26	7	4	3	21	13	20	13	17	28	7	4	3	14.06	19	5	0.263	-1.93	0.00012594	0.0116411	0	0.1139	0.0819	0.0819	TRUE	0.2376	FBgn0262570	CG43110		CG43110-RB
FBtr0070599	2	11	8	6	5	7	0	0	0	2	11	8	4	6	8	0	0	0	4.23	6	0	0.031	-5.031	0.00013015	0.0119352	0.1238	0.3665	0.2761	0.2761	TRUE	0.0981	FBgn0021738	Crg-1	Circadianly Regulated Gene	Crg-1-RB
FBtr0329920	175	232	273	333	259	263	152	169	147	186	228	268	216	297	287	145	180	167	219.31	247	164	0.664	-0.59	0.000133192	0.0121312	0.0221	0.0122	0.0173	0.0173	TRUE	0.1424	FBgn0003256	rl	rolled	rl-RH
FBgn0263093	35	53	58	83	51	45	32	22	24	37	52	57	54	58	49	31	23	27	43.21	51	27	0.528	-0.92	0.000135414	0.0122259	0	0.0406	0.0238	0.0238	TRUE	0.1431	NA	NA	NA	NA
FBtr0073062	2	4	20	40	16	7	1	0	0	2	4	20	26	18	8	1	0	0	8.73	13	0	0.029	-5.122	0.000135428	0.0122259	0.648	0.1802	0.3727	0.3727	TRUE	0.2216	FBgn0035434	Drsl5	Drosomycin-like 5	Drsl5-RA
FBtr0290306	158	226	298	464	243	255	171	158	147	168	222	292	301	279	278	164	168	167	226.53	257	166	0.646	-0.631	0.000141834	0.012608	0.0295	0.012	0.021	0.021	TRUE	0.323	FBgn0250867	CG42238		CG42238-RB
FBtr0332144	341	372	463	550	370	404	305	277	280	362	366	454	357	424	441	292	295	317	367.57	401	301	0.753	-0.41	0.000143715	0.0127264	0.0069	0.0094	0.008	0.008	TRUE	0.0511	FBgn0268063	ltl	larval translucida	ltl-RB
FBtr0076593	21	20	26	33	30	31	8	7	12	22	20	25	21	34	34	8	7	14	20.65	26	10	0.365	-1.455	0.000147016	0.012823	0.0195	0.0792	0.0548	0.0548	TRUE	0.2978	FBgn0003149	Prm	Paramyosin	Prm-RA
FBtr0078159	10	15	69	58	59	52	11	10	10	11	15	68	38	68	57	11	11	11	31.95	43	11	0.255	-1.971	0.000150744	0.0130501	0.3388	0.0531	0.1875	0.1875	TRUE	0.0694	FBgn0031220	CG4822		CG4822-RB
FBtr0089414	1260	1326	1296	1986	1190	1208	1168	1107	971	1338	1305	1270	1290	1364	1319	1117	1178	1100	1253.48	1314	1132	0.862	-0.215	0.00015341	0.0132315	0	0.0065	0.0022	0.0022	TRUE	0.0154	FBgn0038535	alt	aluminum tubes	alt-RG
FBtr0113703	158	215	252	321	239	244	142	154	139	168	212	247	209	274	266	136	164	157	203.6	229	152	0.665	-0.588	0.000156016	0.0133078	0.0215	0.0128	0.0172	0.0172	TRUE	0.1865	FBgn0003256	rl	rolled	rl-RC
FBtr0330646	9	15	66	57	54	47	10	10	9	10	15	65	37	62	51	10	11	10	29.96	40	10	0.254	-1.975	0.000155915	0.0133078	0.3297	0.0562	0.1848	0.1848	TRUE	0.0748	FBgn0031220	CG4822		CG4822-RI
FBtr0089415	1270	1338	1299	1985	1195	1209	1169	1113	973	1349	1317	1273	1289	1370	1320	1118	1185	1102	1258.05	1320	1135	0.861	-0.217	0.000162221	0.0137864	0	0.0065	0.0023	0.0023	TRUE	0.0175	FBgn0038535	alt	aluminum tubes	alt-RA
FBtr0078156	9	15	67	55	55	46	11	9	9	10	15	66	36	63	50	11	10	10	29.92	40	10	0.254	-1.976	0.000166519	0.0140563	0.3345	0.0563	0.1873	0.1873	TRUE	0.0708	FBgn0031220	CG4822		CG4822-RA
FBtr0290305	194	255	326	496	289	288	207	181	180	206	251	319	322	331	314	198	193	204	259.87	290	198	0.681	-0.554	0.000167214	0.0140563	0.0208	0.0111	0.0162	0.0162	TRUE	0.2298	FBgn0250867	CG42238		CG42238-RA
FBtr0345351	180	222	245	308	189	241	184	141	127	191	219	240	200	217	263	176	150	144	199.94	222	157	0.71	-0.494	0.000166866	0.0140563	0.0085	0.0129	0.0106	0.0106	TRUE	0.1271	FBgn0035959	CG4911		CG4911-RC
FBtr0304608	18	20	8	17	18	17	5	1	4	19	20	8	11	21	19	5	1	5	11.92	16	4	0.218	-2.197	0.00017299	0.0144893	0.0694	0.1335	0.1078	0.1078	TRUE	0.4216	FBgn0004595	pros	prospero	pros-RM
FBtr0100307	9	15	67	58	57	48	11	10	9	10	15	66	38	65	52	11	11	10	30.75	41	11	0.256	-1.965	0.000177521	0.0147623	0.3408	0.0549	0.1891	0.1891	TRUE	0.074	FBgn0031220	CG4822		CG4822-RE
FBtr0087006	1220	1329	1256	2277	1054	1110	1094	1010	922	1296	1308	1231	1479	1208	1212	1046	1075	1044	1211.03	1289	1055	0.817	-0.291	0.000179259	0.0148535	0.004	0.0065	0.0049	0.0049	TRUE	0.0673	FBgn0010226	GstS1	Glutathione S transferase S1	GstS1-RA
FBtr0089416	1256	1323	1285	1969	1185	1200	1163	1101	966	1334	1302	1259	1279	1358	1310	1112	1172	1094	1246.78	1307	1126	0.862	-0.214	0.000185769	0.0151229	0	0.0065	0.0023	0.0023	TRUE	0.0151	FBgn0038535	alt	aluminum tubes	alt-RD
FBtr0301372	742	752	1026	1449	834	914	661	673	622	788	740	1005	941	956	998	632	716	705	831.29	905	684	0.756	-0.404	0.000185448	0.0151229	0.0118	0.0071	0.0098	0.0098	TRUE	0.0965	FBgn0033725	Cpr49Ac	Cuticular protein 49Ac	Cpr49Ac-RD
FBtr0310456	4	3	72	46	55	67	0	2	2	4	3	71	30	63	73	0	2	2	27.58	41	1	0.035	-4.82	0.000184751	0.0151229	1.1023	0.0606	0.4715	1.1023	TRUE	0.1407	FBgn0263762	CG43679		CG43679-RA
FBtr0310457	4	3	72	46	55	67	0	2	2	4	3	71	30	63	73	0	2	2	27.58	41	1	0.035	-4.82	0.000184751	0.0151229	1.1023	0.0606	0.4715	1.1023	TRUE	0.1407	FBgn0263762	CG43679		CG43679-RB
FBtr0331414	5	6	22	20	13	30	2	2	2	5	6	22	13	15	33	2	2	2	11.08	16	2	0.135	-2.887	0.00018548	0.0151229	0.3028	0.1431	0.2188	0.2188	TRUE	0.1982	FBgn0035348	CG16758		CG16758-RH
FBtr0082637	375	498	461	944	365	471	337	339	309	398	490	452	613	418	514	322	361	350	435.46	481	344	0.714	-0.487	0.000188204	0.0152676	0.0166	0.0088	0.0136	0.0136	TRUE	0.228	FBgn0013278	Hsp70Bb	Heat-shock-protein-70Bb	Hsp70Bb-RA
FBtr0306577	5	6	22	20	13	29	2	2	2	5	6	22	13	15	32	2	2	2	10.96	16	2	0.137	-2.87	0.000189994	0.0153308	0.2912	0.1447	0.2138	0.2138	TRUE	0.1777	FBgn0035348	CG16758		CG16758-RG
FBtr0100309	9	15	69	57	55	47	11	10	9	10	15	68	37	63	51	11	11	10	30.52	41	11	0.258	-1.953	0.000193279	0.0154098	0.3393	0.0553	0.1888	0.1888	TRUE	0.0713	FBgn0031220	CG4822		CG4822-RG
FBtr0080031	135	183	354	380	257	277	159	127	121	143	180	347	247	295	302	152	135	137	215.39	252	141	0.561	-0.834	0.000199431	0.0158459	0.0734	0.0123	0.0421	0.0421	TRUE	0.1256	FBgn0027611	LManII	Lysosomal alpha-mannosidase II	LManII-RB
FBtr0084455	26	30	133	135	120	130	21	13	19	28	30	130	88	138	142	20	14	22	67.78	93	19	0.2	-2.322	0.000206457	0.0158806	0.3347	0.0278	0.1676	0.3347	TRUE	0.062	FBgn0039114	Lsd-1	Lipid storage droplet-1	Lsd-1-RA
FBtr0084456	26	30	134	136	119	130	21	13	19	28	30	131	88	136	142	20	14	22	67.84	92	19	0.2	-2.323	0.000203453	0.0158806	0.3344	0.0278	0.1674	0.3344	TRUE	0.0624	FBgn0039114	Lsd-1	Lipid storage droplet-1	Lsd-1-RC
FBtr0089413	1260	1324	1288	1972	1188	1204	1166	1104	970	1338	1303	1262	1281	1362	1314	1115	1175	1099	1249.95	1310	1130	0.863	-0.213	0.000202686	0.0158806	0	0.0065	0.0023	0.0023	TRUE	0.0148	FBgn0038535	alt	aluminum tubes	alt-RE
FBtr0100310	9	15	67	56	55	47	11	10	9	10	15	66	36	63	51	11	11	10	30.23	40	11	0.261	-1.937	0.000206711	0.0158806	0.3345	0.0558	0.1868	0.1868	TRUE	0.0728	FBgn0031220	CG4822		CG4822-RH
FBtr0331200	156	211	284	443	235	244	165	153	145	166	208	278	288	269	266	158	163	164	217.78	246	162	0.656	-0.608	0.000204127	0.0158806	0.0275	0.0123	0.0201	0.0201	TRUE	0.2848	FBgn0250867	CG42238		CG42238-RD
FBtr0333551	1217	1325	1255	2276	1053	1107	1093	1010	922	1292	1304	1230	1479	1207	1208	1045	1075	1044	1209.46	1287	1055	0.819	-0.289	0.000206552	0.0158806	0.004	0.0065	0.0049	0.0049	TRUE	0.0686	FBgn0010226	GstS1	Glutathione S transferase S1	GstS1-RD
FBtr0080306	869	954	1129	1488	1110	1192	815	795	678	923	939	1106	967	1272	1301	779	846	768	989.11	1085	798	0.736	-0.442	0.000213048	0.015945	0.0169	0.0068	0.0125	0.0125	TRUE	0.1109	FBgn0032400	CG6770		CG6770-RA
FBtr0083650	207	219	264	343	234	247	188	144	171	220	216	259	223	268	270	180	153	194	220.17	243	176	0.726	-0.463	0.000208709	0.015945	0.0071	0.0122	0.0096	0.0096	TRUE	0.1289	FBgn0004652	fru	fruitless	fru-RK
FBtr0084457	26	30	133	133	119	130	21	13	19	28	30	130	86	136	142	20	14	22	67.51	92	19	0.201	-2.315	0.000211623	0.015945	0.3339	0.0279	0.1673	0.3339	TRUE	0.0615	FBgn0039114	Lsd-1	Lipid storage droplet-1	Lsd-1-RB
FBtr0335002	26	30	133	133	119	130	21	13	19	28	30	130	86	136	142	20	14	22	67.51	92	19	0.201	-2.315	0.000211623	0.015945	0.3339	0.0279	0.1673	0.3339	TRUE	0.0615	FBgn0039114	Lsd-1	Lipid storage droplet-1	Lsd-1-RD
FBtr0074526	23	25	33	49	41	40	16	10	15	24	25	32	32	47	44	15	11	17	27.42	34	14	0.423	-1.24	0.000216448	0.0160614	0.0343	0.061	0.0495	0.0495	TRUE	0.1207	FBgn0283471	wupA	wings up A	wupA-RE
FBtr0113700	165	225	260	327	245	255	147	164	144	175	222	255	212	281	278	141	175	163	211.26	237	160	0.673	-0.572	0.00021796	0.0160614	0.0217	0.0125	0.0172	0.0172	TRUE	0.1779	FBgn0003256	rl	rolled	rl-RE
FBtr0113702	175	239	275	349	261	272	155	176	153	186	235	269	227	299	297	148	187	173	224.7	252	169	0.673	-0.571	0.000218065	0.0160614	0.0227	0.012	0.0175	0.0175	TRUE	0.1821	FBgn0003256	rl	rolled	rl-RD
FBtr0089412	1259	1323	1286	1970	1188	1202	1165	1104	969	1337	1302	1260	1280	1362	1312	1114	1175	1098	1248.88	1309	1129	0.863	-0.212	0.000219851	0.0161376	0	0.0065	0.0023	0.0023	TRUE	0.0152	FBgn0038535	alt	aluminum tubes	alt-RF
FBtr0089417	1259	1323	1285	1970	1187	1202	1165	1104	968	1337	1302	1259	1280	1360	1312	1114	1175	1097	1248.52	1308	1129	0.863	-0.212	0.000220768	0.0161376	0	0.0065	0.0023	0.0023	TRUE	0.0155	FBgn0038535	alt	aluminum tubes	alt-RB
FBtr0306345	149	186	226	334	193	237	151	146	112	158	183	221	217	221	259	144	155	127	187.37	210	142	0.678	-0.56	0.000225534	0.016301	0.018	0.0134	0.0157	0.0157	TRUE	0.1573	FBgn0000448	Hr3	Hormone receptor 3	Hr3-RF
FBtr0332409	175	212	250	315	207	198	164	158	132	186	209	245	205	237	216	157	168	150	196.9	216	158	0.733	-0.449	0.000226277	0.0163039	0.0035	0.013	0.0083	0.0083	TRUE	0.0498	FBgn0085423	CG34394		CG34394-RH
FBtr0310436	1035	1403	1733	2132	1550	1730	1069	1103	887	1099	1381	1698	1385	1777	1889	1022	1174	1005	1381.07	1538	1067	0.694	-0.527	0.000229547	0.0164883	0.0282	0.0064	0.0188	0.0188	TRUE	0.1836	FBgn0053978	CG33978		CG33978-RE
FBtr0074174	204	250	290	333	252	259	198	179	147	217	246	284	216	289	283	189	191	167	231.24	256	182	0.715	-0.484	0.000231513	0.0165782	0.0111	0.0119	0.0115	0.0115	TRUE	0.0735	FBgn0026076	UBL3	Ubiquitin like 3	UBL3-RA
FBtr0072963	5	6	21	18	13	30	2	2	2	5	6	21	12	15	33	2	2	2	10.83	15	2	0.139	-2.85	0.000235728	0.016828	0.3049	0.1464	0.222	0.222	TRUE	0.2365	FBgn0035348	CG16758		CG16758-RB
FBtr0080030	137	194	353	383	259	281	167	130	125	145	191	346	249	297	307	160	138	142	219.38	256	147	0.573	-0.802	0.000238123	0.0168454	0.0685	0.0122	0.0397	0.0397	TRUE	0.1477	FBgn0027611	LManII	Lysosomal alpha-mannosidase II	LManII-RA
FBtr0112641	161	188	239	304	191	190	154	144	121	171	185	234	197	219	207	147	153	137	183.52	202	146	0.722	-0.47	0.000238134	0.0168454	0.005	0.0136	0.0093	0.0093	TRUE	0.0668	FBgn0085423	CG34394		CG34394-RC
FBtr0072964	5	6	21	18	13	29	2	2	2	5	6	21	12	15	32	2	2	2	10.71	15	2	0.14	-2.832	0.000241505	0.0168505	0.2928	0.148	0.2167	0.2167	TRUE	0.2127	FBgn0035348	CG16758		CG16758-RD
FBtr0084340	8	5	42	36	35	28	7	5	2	8	5	41	23	40	31	7	5	2	18.1	25	5	0.195	-2.359	0.000242903	0.0168505	0.4182	0.0896	0.2388	0.2388	TRUE	0.0769	FBgn0039031	Gbp3	Growth-blocking peptide 3	Gbp3-RA
FBtr0308236	22	22	38	47	40	43	16	10	14	23	22	37	31	46	47	15	11	16	27.49	34	14	0.409	-1.289	0.000241316	0.0168505	0.0561	0.0608	0.0587	0.0587	TRUE	0.0683	FBgn0283471	wupA	wings up A	wupA-RI
FBtr0308251	1037	1405	1729	2130	1552	1727	1073	1105	889	1101	1383	1694	1384	1779	1885	1026	1176	1007	1381.75	1538	1070	0.696	-0.523	0.000242126	0.0168505	0.0279	0.0064	0.0186	0.0186	TRUE	0.1829	FBgn0053978	CG33978		CG33978-RC
FBtr0345337	166	225	262	328	248	257	148	166	144	176	222	257	213	284	281	142	177	163	212.64	239	161	0.673	-0.572	0.000243304	0.0168505	0.0226	0.0124	0.0176	0.0176	TRUE	0.1736	FBgn0003256	rl	rolled	rl-RI
FBtr0087638	91	106	167	129	142	145	62	74	64	97	104	164	84	163	158	59	79	72	108.89	128	70	0.549	-0.865	0.000245208	0.0168893	0.0626	0.0193	0.041	0.041	TRUE	0.0988	FBgn0033875	CG6357		CG6357-RA
FBtr0339164	8	5	44	40	40	29	7	6	2	8	5	43	26	46	32	7	6	2	19.49	27	5	0.194	-2.365	0.000245321	0.0168893	0.4556	0.0837	0.2521	0.2521	TRUE	0.0817	FBgn0039031	Gbp3	Growth-blocking peptide 3	Gbp3-RB
FBtr0088958	286	286	377	450	329	308	250	234	210	304	282	369	292	377	336	239	249	238	298.48	327	242	0.743	-0.429	0.000248207	0.0170374	0.0084	0.0104	0.0093	0.0093	TRUE	0.0642	FBgn0033188	Drat	Death resistor Adh domain containing target	Drat-RB
FBtr0339090	234	263	288	360	273	274	213	189	176	248	259	282	234	313	299	204	201	199	248.86	272	201	0.742	-0.431	0.00025161	0.0172201	0.0063	0.0114	0.0086	0.0086	TRUE	0.0631	FBgn0265191	Glycogenin		Glycogenin-RD
FBtr0304969	6	4	4	4	8	7	0	0	0	6	4	4	3	9	8	0	0	0	3.74	6	0	0.035	-4.827	0.000255398	0.0173504	0	0.414	0.282	0.282	TRUE	0.0938	FBgn0262529	CG43083		CG43083-RA
FBtr0329919	175	233	271	334	255	268	151	174	150	186	229	266	217	292	293	144	185	170	220.23	247	166	0.674	-0.568	0.000255757	0.0173504	0.0229	0.0122	0.0177	0.0177	TRUE	0.1477	FBgn0003256	rl	rolled	rl-RG
FBtr0078158	9	15	69	57	55	47	11	10	10	10	15	68	37	63	51	11	11	11	30.64	41	11	0.267	-1.903	0.000261224	0.0174325	0.3388	0.0551	0.1884	0.1884	TRUE	0.0719	FBgn0031220	CG4822		CG4822-RD
FBtr0085359	294	327	488	633	396	421	286	276	250	312	322	478	411	454	460	273	294	283	365.27	406	283	0.698	-0.519	0.000265444	0.0174325	0.0221	0.0094	0.0162	0.0162	TRUE	0.1097	FBgn0003093	Pkc98E	Protein C kinase 98E	Pkc98E-RA
FBtr0100389	274	221	253	375	190	216	200	159	155	291	218	248	244	218	236	191	169	176	221.08	242	179	0.738	-0.438	0.000272924	0.0174325	0.0053	0.0122	0.0087	0.0087	TRUE	0.1048	FBgn0035083	Tina-1	Troponin C-akin-1	Tina-1-RB
FBtr0299996	52	58	86	117	74	93	55	37	29	55	57	84	76	85	102	53	39	33	64.86	76	42	0.548	-0.868	0.000268615	0.0174325	0.0391	0.0288	0.0335	0.0335	TRUE	0.2457	FBgn0259733	tal-AA	tarsal-less AA	tal-AA-RA
FBtr0299997	52	58	86	117	74	93	55	37	29	55	57	84	76	85	102	53	39	33	64.86	76	42	0.548	-0.868	0.000268615	0.0174325	0.0391	0.0288	0.0335	0.0335	TRUE	0.2457	FBgn0259730	tal-1A	tarsal-less 1A	tal-1A-RB
FBtr0299998	52	58	86	117	74	93	55	37	29	55	57	84	76	85	102	53	39	33	64.86	76	42	0.548	-0.868	0.000268615	0.0174325	0.0391	0.0288	0.0335	0.0335	TRUE	0.2457	FBgn0259731	tal-2A	tarsal-less 2A	tal-2A-RA
FBtr0299999	52	58	86	117	74	93	55	37	29	55	57	84	76	85	102	53	39	33	64.86	76	42	0.548	-0.868	0.000268615	0.0174325	0.0391	0.0288	0.0335	0.0335	TRUE	0.2457	FBgn0259732	tal-3A	tarsal-less 3A	tal-3A-RA
FBtr0303989	296	365	389	448	306	349	274	249	227	314	359	381	291	351	381	262	265	257	317.98	346	261	0.757	-0.401	0.000272077	0.0174325	0.0065	0.0101	0.0081	0.0081	TRUE	0.0806	FBgn0033889	CG6701		CG6701-RB
FBtr0339088	232	262	286	352	270	274	210	187	174	246	258	280	229	309	299	201	199	197	246.53	270	199	0.739	-0.436	0.000272922	0.0174325	0.007	0.0114	0.009	0.009	TRUE	0.0741	FBgn0265191	Glycogenin		Glycogenin-RB
FBtr0339091	232	262	286	354	270	275	210	188	174	246	258	280	230	309	300	201	200	197	246.91	270	199	0.74	-0.435	0.000262633	0.0174325	0.0069	0.0114	0.009	0.009	TRUE	0.0707	FBgn0265191	Glycogenin		Glycogenin-RG
FBtr0306333	161	188	238	305	192	190	155	145	121	171	185	233	198	220	207	148	154	137	183.83	202	146	0.725	-0.464	0.000278419	0.0176492	0.005	0.0136	0.0093	0.0093	TRUE	0.0622	FBgn0085423	CG34394		CG34394-RE
FBtr0306897	51	69	113	166	84	120	48	57	36	54	68	111	108	96	131	46	61	41	79.48	95	49	0.518	-0.948	0.00027794	0.0176492	0.0729	0.0245	0.0476	0.0476	TRUE	0.1236	FBgn0263019	CR43314
FBtr0345472	9	9	60	63	51	55	5	6	0	10	9	59	41	58	60	5	6	0	27.53	40	4	0.095	-3.391	0.000280541	0.017687	0.6428	0.0607	0.2774	0.6428	TRUE	0.2466	FBgn0034290	CG5773		CG5773-RC
FBtr0339993	127	150	202	260	158	146	126	110	93	135	148	198	169	181	159	120	117	105	148.09	165	114	0.693	-0.528	0.000286435	0.0178593	0.0089	0.0156	0.0123	0.0123	TRUE	0.1033	FBgn0034002	CG8079		CG8079-RC
FBtr0073651	77	94	1329	2057	1202	1149	112	83	72	82	93	1302	1336	1378	1254	107	88	82	635.76	908	92	0.102	-3.297	0.000302584	0.0181001	0.7921	0.0077	0.3093	0.7921	TRUE	0.0737	FBgn0002562	Lsp1alpha	Larval serum protein 1 alpha	Lsp1alpha-RA
FBtr0076776	123	142	192	201	163	158	101	109	88	131	140	188	131	187	172	97	116	100	140.08	158	104	0.661	-0.598	0.00030479	0.0181001	0.0189	0.0162	0.0175	0.0175	TRUE	0.0758	FBgn0016694	Pdp1	PAR-domain protein 1	Pdp1-RB
FBtr0076777	123	142	192	201	163	158	101	109	88	131	140	188	131	187	172	97	116	100	140.08	158	104	0.661	-0.598	0.00030479	0.0181001	0.0189	0.0162	0.0175	0.0175	TRUE	0.0758	FBgn0016694	Pdp1	PAR-domain protein 1	Pdp1-RG
FBtr0078025	431	335	4137	4313	3345	3323	332	351	306	458	330	4054	2802	3834	3628	317	374	347	1793.57	2518	346	0.137	-2.863	0.000307564	0.0181001	0.6028	0.0061	0.2334	0.6028	TRUE	0.0692	FBgn0002563	Lsp1beta	Larval serum protein 1 beta	Lsp1beta-RA
FBtr0306898	66	80	130	191	95	130	58	67	51	70	79	127	124	109	142	55	71	58	92.85	108	61	0.566	-0.822	0.000301782	0.0181001	0.0498	0.0217	0.0354	0.0354	TRUE	0.11	FBgn0263019	CR43314
FBtr0332081	123	142	192	201	163	158	101	109	88	131	140	188	131	187	172	97	116	100	140.08	158	104	0.661	-0.598	0.00030479	0.0181001	0.0189	0.0162	0.0175	0.0175	TRUE	0.0758	FBgn0016694	Pdp1	PAR-domain protein 1	Pdp1-RM
FBtr0332082	123	142	192	201	163	158	101	109	88	131	140	188	131	187	172	97	116	100	140.08	158	104	0.661	-0.598	0.00030479	0.0181001	0.0189	0.0162	0.0175	0.0175	TRUE	0.0758	FBgn0016694	Pdp1	PAR-domain protein 1	Pdp1-RN
FBtr0339957	300	368	394	452	314	358	280	252	230	319	362	386	294	360	391	268	268	261	323.09	352	266	0.757	-0.402	0.000309717	0.0181001	0.0071	0.01	0.0084	0.0084	TRUE	0.0865	FBgn0033889	CG6701		CG6701-RE
FBtr0345738	431	335	4137	4313	3345	3323	332	351	306	458	330	4054	2802	3834	3628	317	374	347	1793.57	2518	346	0.137	-2.863	0.000307564	0.0181001	0.6028	0.0061	0.2334	0.6028	TRUE	0.0692	FBgn0002563	Lsp1beta	Larval serum protein 1 beta	Lsp1beta-RB
FBtr0088368	147	179	216	323	189	227	150	142	110	156	176	212	210	217	248	143	151	125	181.94	203	140	0.689	-0.537	0.000316438	0.018181	0.0159	0.0136	0.0148	0.0148	TRUE	0.1376	FBgn0000448	Hr3	Hormone receptor 3	Hr3-RA
FBtr0330609	147	179	216	323	189	227	150	142	110	156	176	212	210	217	248	143	151	125	181.94	203	140	0.689	-0.537	0.000316438	0.018181	0.0159	0.0136	0.0148	0.0148	TRUE	0.1376	FBgn0000448	Hr3	Hormone receptor 3	Hr3-RH
FBtr0452141	147	179	216	323	189	227	150	142	110	156	176	212	210	217	248	143	151	125	181.94	203	140	0.689	-0.537	0.000316438	0.018181	0.0159	0.0136	0.0148	0.0148	TRUE	0.1376	FBgn0284237	CG46321		CG46321-RA
FBtr0331250	484	610	717	923	617	699	470	457	451	514	601	703	600	707	763	449	486	511	592.63	648	482	0.745	-0.425	0.000319706	0.0182697	0.0144	0.0078	0.0115	0.0115	TRUE	0.1206	FBgn0264270	Sxl	Sex lethal	Sxl-RG
FBtr0084601	17	12	39	54	30	31	11	9	9	18	12	38	35	34	34	11	10	10	22.41	28	10	0.353	-1.503	0.000324997	0.0183636	0.1043	0.0734	0.0876	0.0876	TRUE	0.1854	FBgn0039178	CG6356		CG6356-RA
FBtr0083971	31	51	274	303	221	245	23	36	28	33	50	268	197	253	267	22	38	32	129.03	178	31	0.172	-2.539	0.00032757	0.0184465	0.4554	0.0171	0.205	0.4554	TRUE	0.0807	FBgn0028396	TotA	Turandot A	TotA-RA
FBtr0344131	12	20	26	33	23	19	8	4	9	13	20	25	21	26	21	8	4	10	16.51	21	7	0.348	-1.523	0.000329516	0.0185111	0	0.0978	0.0622	0.0622	TRUE	0.3486	FBgn0002772	Mlc1	Myosin alkali light chain 1	Mlc1-RD
FBtr0347554	214	280	366	541	316	316	240	200	200	227	276	359	351	362	345	229	213	227	287.68	320	223	0.696	-0.522	0.00033269	0.0185994	0.0213	0.0106	0.0162	0.0162	TRUE	0.2295	FBgn0250867	CG42238		CG42238-RE
FBtr0331199	214	281	366	541	316	316	240	201	200	227	277	359	351	362	345	229	214	227	287.9	320	223	0.697	-0.521	0.00033372	0.0186121	0.0211	0.0106	0.0161	0.0161	TRUE	0.23	FBgn0250867	CG42238		CG42238-RC
FBtr0452142	51	49	64	90	59	62	42	29	29	54	48	63	58	68	68	40	31	33	51.42	60	35	0.583	-0.779	0.000340495	0.0188091	0	0.035	0.0199	0.0199	TRUE	0.1492	FBgn0284237	CG46321		CG46321-RB
FBtr0299652	864	1075	1242	1241	1150	1244	792	769	659	918	1058	1217	806	1318	1358	757	819	747	999.72	1112	774	0.697	-0.522	0.000345871	0.0189706	0.0281	0.0068	0.0192	0.0192	TRUE	0.1414	FBgn0259176	bun	bunched	bun-RD
FBtr0333556	46	49	33	57	22	35	17	15	20	49	48	32	37	25	38	16	16	23	31.64	38	18	0.474	-1.076	0.000349491	0.0190866	0.0213	0.0535	0.0401	0.0401	TRUE	0.1486	FBgn0002533	Lcp2	Larval cuticle protein 2	Lcp2-RB
FBtr0080972	67	114	116	125	105	117	61	60	58	71	112	114	81	120	128	58	64	66	90.47	104	63	0.602	-0.732	0.000353356	0.0191996	0.03	0.0221	0.026	0.026	TRUE	0.1556	FBgn0032629	beat-IIIc		beat-IIIc-RB
FBtr0303990	307	376	401	458	324	368	287	257	236	326	370	393	298	371	402	274	274	267	330.56	360	272	0.757	-0.401	0.000358711	0.019445	0.0077	0.0099	0.0086	0.0086	TRUE	0.0946	FBgn0033889	CG6701		CG6701-RC
FBtr0087916	722	743	1020	1443	836	925	656	671	620	767	731	999	937	958	1010	627	714	702	827.43	900	681	0.756	-0.403	0.000366559	0.0196519	0.0138	0.0071	0.0109	0.0109	TRUE	0.1029	FBgn0033725	Cpr49Ac	Cuticular protein 49Ac	Cpr49Ac-RC
FBtr0339528	865	1081	1239	1244	1152	1244	794	772	663	919	1064	1214	808	1320	1358	759	822	751	1001.71	1114	777	0.699	-0.518	0.000366764	0.0196519	0.0278	0.0068	0.0191	0.0191	TRUE	0.1421	FBgn0259176	bun	bunched	bun-RO
FBtr0076607	163	147	194	287	170	173	129	126	118	173	145	190	186	195	189	123	134	134	163.24	180	130	0.725	-0.464	0.00036851	0.0196547	0.0032	0.0146	0.0091	0.0091	TRUE	0.0993	FBgn0001253	ImpE1	Ecdysone-inducible gene E1	ImpE1-RB
FBtr0075839	4	9	35	30	27	31	3	6	4	4	9	34	19	31	34	3	6	5	16.16	22	5	0.209	-2.261	0.000371106	0.0196576	0.3633	0.0998	0.2197	0.2197	TRUE	0.0873	FBgn0040813	Nplp2	Neuropeptide-like precursor 2	Nplp2-RA
FBtr0346389	4	9	35	30	27	31	3	6	4	4	9	34	19	31	34	3	6	5	16.16	22	5	0.209	-2.261	0.000371106	0.0196576	0.3633	0.0998	0.2197	0.2197	TRUE	0.0873	FBgn0040813	Nplp2	Neuropeptide-like precursor 2	Nplp2-RB
FBtr0346863	4	9	35	30	27	31	3	6	4	4	9	34	19	31	34	3	6	5	16.16	22	5	0.209	-2.261	0.000371106	0.0196576	0.3633	0.0998	0.2197	0.2197	TRUE	0.0873	FBgn0040813	Nplp2	Neuropeptide-like precursor 2	Nplp2-RC
FBtr0077942	4	3	28	28	27	24	2	3	3	4	3	27	18	31	26	2	3	3	13.16	18	3	0.154	-2.702	0.000385303	0.0201338	0.49	0.1213	0.2901	0.2901	TRUE	0.0662	FBgn0053126	NLaz	Neural Lazarillo	NLaz-RA
FBtr0302322	48	29	85	112	71	82	33	28	30	51	29	83	73	81	90	32	30	34	55.76	68	32	0.469	-1.092	0.000382848	0.0201338	0.0988	0.0327	0.064	0.064	TRUE	0.2857	FBgn0036821	CG3961		CG3961-RD
FBtr0329947	4	3	28	28	27	24	2	3	3	4	3	27	18	31	26	2	3	3	13.16	18	3	0.154	-2.702	0.000385303	0.0201338	0.49	0.1213	0.2901	0.2901	TRUE	0.0662	FBgn0053126	NLaz	Neural Lazarillo	NLaz-RB
FBtr0343844	4	3	28	28	27	24	2	3	3	4	3	27	18	31	26	2	3	3	13.16	18	3	0.154	-2.702	0.000385303	0.0201338	0.49	0.1213	0.2901	0.2901	TRUE	0.0662	FBgn0053126	NLaz	Neural Lazarillo	NLaz-RC
FBtr0085196	12	20	25	33	22	19	8	4	9	13	20	24	21	25	21	8	4	10	16.27	21	7	0.354	-1.499	0.000387307	0.0201931	0	0.0992	0.0607	0.0607	TRUE	0.3485	FBgn0002772	Mlc1	Myosin alkali light chain 1	Mlc1-RB
FBtr0089055	1	4	15	14	17	11	0	1	0	1	4	15	9	19	12	0	1	0	6.82	10	0	0.038	-4.734	0.000390915	0.0202988	0.544	0.2294	0.3466	0.3466	TRUE	0.3071	FBgn0015039	Cyp9b2	Cytochrome P450-9b2	Cyp9b2-RA
FBtr0333554	14	13	20	31	12	14	6	4	4	15	13	20	20	14	15	6	4	5	12.33	16	5	0.3	-1.737	0.000392829	0.0203438	0	0.1292	0.0676	0.0676	TRUE	0.11	FBgn0002534	Lcp3	Larval cuticle protein 3	Lcp3-RB
FBtr0112639	159	184	235	297	190	187	152	144	120	169	181	230	193	218	204	145	153	136	181.07	199	145	0.728	-0.457	0.000394443	0.0203819	0.0053	0.0137	0.0095	0.0095	TRUE	0.0659	FBgn0085423	CG34394		CG34394-RA
FBtr0303991	298	362	386	442	304	347	275	248	228	316	356	378	287	348	379	263	264	258	316.74	344	262	0.763	-0.391	0.000395816	0.0204074	0.0065	0.0101	0.0081	0.0081	TRUE	0.0872	FBgn0033889	CG6701		CG6701-RD
FBtr0075078	73	48	142	163	123	155	48	56	48	78	47	139	106	141	169	46	60	54	93.32	113	53	0.47	-1.088	0.000400775	0.0205445	0.1337	0.0216	0.0747	0.0747	TRUE	0.1399	FBgn0036821	CG3961		CG3961-RC
FBtr0088761	45	46	33	57	22	35	17	15	20	48	45	32	37	25	38	16	16	23	31.19	38	18	0.483	-1.051	0.000401135	0.0205445	0.0142	0.0542	0.0377	0.0377	TRUE	0.1784	FBgn0002533	Lcp2	Larval cuticle protein 2	Lcp2-RA
FBtr0089095	340	464	553	634	454	487	354	319	311	361	457	542	412	520	532	338	340	352	428.22	471	343	0.731	-0.453	0.000402016	0.0205445	0.0165	0.0088	0.013	0.013	TRUE	0.1501	FBgn0026199	myo	myoglianin	myo-RD
FBtr0339631	716	730	1005	1406	814	897	643	664	612	760	719	985	913	933	979	615	707	693	811.58	882	672	0.761	-0.393	0.000411928	0.0208671	0.013	0.0071	0.0105	0.0105	TRUE	0.0996	FBgn0033725	Cpr49Ac	Cuticular protein 49Ac	Cpr49Ac-RF
FBtr0345948	716	730	1006	1406	815	898	643	664	612	760	719	986	913	934	980	615	707	693	811.94	882	672	0.761	-0.394	0.000410996	0.0208671	0.0131	0.0071	0.0105	0.0105	TRUE	0.1002	FBgn0033725	Cpr49Ac	Cuticular protein 49Ac	Cpr49Ac-RG
FBtr0086813	8	9	58	56	47	50	5	6	0	8	9	57	36	54	55	5	6	0	25.58	36	4	0.103	-3.279	0.000419432	0.021109	0.6352	0.065	0.2782	0.6352	TRUE	0.2417	FBgn0034290	CG5773		CG5773-RA
FBtr0340281	8	9	58	56	47	50	5	6	0	8	9	57	36	54	55	5	6	0	25.58	36	4	0.103	-3.279	0.000419432	0.021109	0.6352	0.065	0.2782	0.6352	TRUE	0.2417	FBgn0034290	CG5773		CG5773-RB
FBtr0088743	14	13	20	30	12	14	6	4	4	15	13	20	19	14	15	6	4	5	12.26	16	5	0.302	-1.726	0.000420437	0.0211138	0	0.1299	0.0668	0.0668	TRUE	0.0836	FBgn0002534	Lcp3	Larval cuticle protein 3	Lcp3-RA
FBtr0076594	17	14	22	28	19	23	4	5	10	18	14	22	18	22	25	4	5	11	15.44	20	7	0.34	-1.556	0.000422973	0.0211515	0	0.1042	0.0661	0.0661	TRUE	0.7748	FBgn0003149	Prm	Paramyosin	Prm-RB
FBtr0085195	12	20	25	32	22	19	8	4	9	13	20	24	21	25	21	8	4	10	16.2	21	7	0.356	-1.491	0.000423012	0.0211515	0	0.0996	0.0608	0.0608	TRUE	0.3485	FBgn0002772	Mlc1	Myosin alkali light chain 1	Mlc1-RA
FBtr0075586	0	0	546	264	470	506	0	0	0	0	0	535	171	539	552	0	0	0	199.73	300	0	0.001	-10.601	0.000429488	0.0212858	7.3748	0.0129	1.1118	7.3748	TRUE	0.0472	FBgn0004590	Eig71Ec	Ecdysone-induced gene 71Ec	Eig71Ec-RA
FBtr0087917	701	718	990	1401	808	886	637	652	603	744	707	970	910	926	967	609	694	683	801.22	871	662	0.76	-0.396	0.000439316	0.0216245	0.0135	0.0072	0.0108	0.0108	TRUE	0.1034	FBgn0033725	Cpr49Ac	Cuticular protein 49Ac	Cpr49Ac-RA
FBtr0077840	558	598	726	888	569	678	507	491	450	593	589	711	577	652	740	485	523	510	597.67	644	506	0.787	-0.346	0.000448788	0.0219207	0.0072	0.0078	0.0075	0.0075	TRUE	0.0644	FBgn0267378	sau	sauron	sau-RA
FBtr0075077	73	48	142	163	123	155	48	56	49	78	47	139	106	141	169	46	60	56	93.44	113	54	0.474	-1.078	0.000451167	0.0219445	0.1338	0.0216	0.0747	0.0747	TRUE	0.1402	FBgn0036821	CG3961		CG3961-RA
FBtr0100673	558	599	727	888	569	678	507	491	451	593	590	712	577	652	740	485	523	511	598.02	644	506	0.787	-0.346	0.000455441	0.0220139	0.0072	0.0078	0.0075	0.0075	TRUE	0.0639	FBgn0267378	sau	sauron	sau-RD
FBtr0071579	28	30	47	65	42	37	25	19	12	30	30	46	42	48	40	24	20	14	32.64	39	19	0.493	-1.021	0.000462665	0.0220655	0.0153	0.052	0.0374	0.0374	TRUE	0.2494	FBgn0003162	Pu	Punch	Pu-RC
FBtr0071580	28	30	47	65	42	37	25	19	12	30	30	46	42	48	40	24	20	14	32.64	39	19	0.493	-1.021	0.000462665	0.0220655	0.0153	0.052	0.0374	0.0374	TRUE	0.2494	FBgn0003162	Pu	Punch	Pu-RA
FBtr0088956	248	254	340	416	284	255	229	205	184	263	250	333	270	326	278	219	218	208	262.92	287	215	0.752	-0.411	0.00046153	0.0220655	0.0069	0.0111	0.0089	0.0089	TRUE	0.0738	FBgn0033188	Drat	Death resistor Adh domain containing target	Drat-RA
FBtr0333712	54	34	105	129	86	100	37	34	38	57	33	103	84	99	109	35	36	43	66.65	81	38	0.472	-1.083	0.000462719	0.0220655	0.1152	0.0282	0.0695	0.0695	TRUE	0.2194	FBgn0036821	CG3961		CG3961-RE
FBtr0339630	690	697	960	1333	777	847	618	636	587	733	686	941	866	891	925	591	677	665	774.85	840	644	0.767	-0.384	0.00045847	0.0220655	0.0122	0.0072	0.01	0.01	TRUE	0.0978	FBgn0033725	Cpr49Ac	Cuticular protein 49Ac	Cpr49Ac-RE
FBtr0340254	5	5	20	28	23	16	4	1	3	5	5	20	18	26	17	4	1	3	11.13	15	3	0.182	-2.461	0.000463165	0.0220655	0.2804	0.1426	0.2021	0.2021	TRUE	0.1208	FBgn0032652	CG6870		CG6870-RB
FBtr0088838	155	135	122	240	123	108	104	89	83	165	133	120	156	141	118	99	95	94	124.45	139	96	0.692	-0.532	0.000464296	0.022074	0.0075	0.0175	0.0126	0.0126	TRUE	0.0816	FBgn0003082	phr	photorepair	phr-RA
FBgn0033997	3	2	6	10	5	5	0	0	0	3	2	6	6	6	5	0	0	0	3.19	5	0	0.04	-4.645	0.00046802	0.0222056	0	0.484	0.2935	0.2935	TRUE	0.1713	NA	NA	NA	NA
FBtr0072403	11	10	69	64	51	53	7	8	6	12	10	68	42	58	58	7	9	7	29.89	41	8	0.178	-2.489	0.000474176	0.022225	0.3838	0.0564	0.2096	0.3838	TRUE	0.0648	FBgn0035090	CG2736		CG2736-RA
FBtr0084585	8	6	16	38	19	21	5	2	4	8	6	16	25	22	23	5	2	5	12.32	17	4	0.229	-2.124	0.000472723	0.022225	0.1815	0.1292	0.1526	0.1526	TRUE	0.0947	FBgn0039151	CG13607		CG13607-RA
FBtr0110876	1873	2254	2703	3311	2170	2490	1814	1832	1657	1989	2219	2649	2151	2487	2718	1735	1950	1877	2197.18	2369	1854	0.783	-0.353	0.000472201	0.022225	0.0113	0.0059	0.0093	0.0093	TRUE	0.0757	FBgn0265276	l(3)neo38	lethal (3) neo38	l(3)neo38-RB
FBtr0304157	8	6	16	38	19	21	5	2	4	8	6	16	25	22	23	5	2	5	12.32	17	4	0.229	-2.124	0.000472723	0.022225	0.1815	0.1292	0.1526	0.1526	TRUE	0.0947	FBgn0039151	CG13607		CG13607-RC
FBtr0072853	290	316	385	466	323	371	268	239	237	308	311	377	303	370	405	256	254	268	317.04	346	259	0.753	-0.409	0.000478221	0.0223244	0.0092	0.0101	0.0096	0.0096	TRUE	0.0817	FBgn0027547	CG1927		CG1927-RA
FBtr0075571	1	0	398	265	426	423	1	5	0	1	0	390	172	488	462	1	5	0	168.83	252	2	0.008	-6.912	0.000483747	0.0224918	3.4346	0.0143	0.9736	3.4346	TRUE	0.2596	FBgn0004589	Eig71Eb	Ecdysone-induced gene 71Eb	Eig71Eb-RA
FBtr0300787	198	237	282	322	234	245	194	175	143	210	233	276	209	268	267	186	186	162	222.06	244	178	0.732	-0.45	0.000483551	0.0224918	0.0095	0.0121	0.0107	0.0107	TRUE	0.0636	FBgn0026076	UBL3	Ubiquitin like 3	UBL3-RC
FBtr0084285	90	85	98	146	62	103	59	54	58	96	84	96	95	71	112	56	57	66	81.47	92	60	0.647	-0.629	0.000486452	0.0225273	0.0055	0.024	0.0161	0.0161	TRUE	0.1112	FBgn0038983	CG5326		CG5326-RA
FBtr0303460	1	0	396	265	426	421	1	5	0	1	0	388	172	488	460	1	5	0	168.37	252	2	0.008	-6.908	0.000485965	0.0225273	3.4329	0.0143	0.9733	3.4329	TRUE	0.2594	FBgn0004589	Eig71Eb	Ecdysone-induced gene 71Eb	Eig71Eb-RB
FBtr0080989	5	5	20	27	23	16	4	1	3	5	5	20	18	26	17	4	1	3	11.05	15	3	0.183	-2.45	0.000489276	0.022613	0.2781	0.1435	0.2016	0.2016	TRUE	0.1227	FBgn0032652	CG6870		CG6870-RA
FBtr0074175	162	179	191	248	180	195	146	138	97	172	176	187	161	206	213	140	147	110	168.01	186	132	0.715	-0.484	0.000491363	0.0226642	0.0085	0.0143	0.0115	0.0115	TRUE	0.2101	FBgn0026076	UBL3	Ubiquitin like 3	UBL3-RB
FBtr0336939	249	253	339	415	284	254	229	205	184	264	249	332	270	326	277	219	218	208	262.63	286	215	0.753	-0.409	0.000495828	0.0228248	0.0069	0.0111	0.0089	0.0089	TRUE	0.0724	FBgn0033188	Drat	Death resistor Adh domain containing target	Drat-RD
FBtr0087972	5	3	13	26	18	16	3	1	1	5	3	13	17	21	17	3	1	1	9.01	13	2	0.136	-2.875	0.000501846	0.0230005	0.2952	0.1749	0.2263	0.2263	TRUE	0.143	FBgn0033708	CG8850		CG8850-RB
FBtr0088839	155	134	123	241	123	108	104	90	83	165	132	121	157	141	118	99	96	94	124.64	139	96	0.693	-0.528	0.00050361	0.0230005	0.0075	0.0175	0.0126	0.0126	TRUE	0.0807	FBgn0003082	phr	photorepair	phr-RB
FBtr0112638	179	211	252	316	206	201	170	164	132	190	208	247	205	236	219	163	175	150	199.13	218	163	0.747	-0.42	0.00050335	0.0230005	0.0035	0.0129	0.0082	0.0082	TRUE	0.0502	FBgn0085423	CG34394		CG34394-RD
FBgn0263745	25	35	46	29	37	40	12	13	17	27	34	45	19	42	44	11	14	19	28.4	35	15	0.424	-1.238	0.00051143	0.023266	0.072	0.0591	0.0653	0.0653	TRUE	0.2271	NA	NA	NA	NA
FBtr0306899	78	97	160	243	116	163	78	85	58	83	95	157	158	133	178	75	90	66	114.96	134	77	0.574	-0.802	0.000512969	0.0232904	0.0619	0.0185	0.0397	0.0397	TRUE	0.1139	FBgn0263019	CR43314
FBtr0087368	115	149	201	255	163	153	120	110	94	122	147	197	166	187	167	115	117	106	147.06	164	113	0.687	-0.541	0.00052735	0.02385	0.0148	0.0156	0.0152	0.0152	TRUE	0.1641	FBgn0034002	CG8079		CG8079-RA
FBtr0333473	446	593	769	888	648	685	409	471	417	474	584	754	577	743	748	391	501	472	582.57	647	455	0.704	-0.507	0.000543336	0.0243828	0.0281	0.0079	0.0186	0.0186	TRUE	0.2033	FBgn0026206	mei-P26	meiotic P26	mei-P26-RB
FBtr0070471	686	851	974	1212	753	872	664	651	623	728	838	954	787	863	952	635	693	706	795.18	854	678	0.794	-0.333	0.000549293	0.0245122	0.0077	0.0072	0.0075	0.0075	TRUE	0.0613	FBgn0003371	sgg	shaggy	sgg-RD
FBtr0331262	490	611	731	930	631	715	487	461	460	520	602	716	604	723	781	466	491	521	602.62	658	493	0.749	-0.417	0.000548862	0.0245122	0.0155	0.0078	0.012	0.012	TRUE	0.1233	FBgn0264270	Sxl	Sex lethal	Sxl-RD
FBtr0347210	128	160	147	191	144	157	87	115	89	136	158	144	124	165	171	83	122	101	133.82	150	102	0.684	-0.548	0.000553144	0.0245852	0.0136	0.0167	0.0152	0.0152	TRUE	0.2985	FBgn0033019	CG10395		CG10395-RE
FBtr0336727	499	626	751	955	642	742	497	470	471	530	616	736	620	736	810	475	500	534	617.49	675	503	0.746	-0.423	0.000556214	0.0246744	0.0155	0.0077	0.0126	0.0126	TRUE	0.1306	FBgn0264270	Sxl	Sex lethal	Sxl-RZ
FBtr0076793	279	319	403	487	318	349	258	252	239	296	314	395	316	364	381	247	268	271	316.97	344	262	0.761	-0.394	0.000565273	0.0249715	0.008	0.0101	0.009	0.009	TRUE	0.0614	FBgn0268063	ltl	larval translucida	ltl-RA
FBtr0332210	930	1150	1209	1739	1175	1216	879	949	821	988	1132	1185	1130	1347	1327	841	1010	930	1098.78	1185	927	0.783	-0.354	0.000566141	0.0249715	0.0105	0.0066	0.0091	0.0091	TRUE	0.0805	FBgn0015399	kek1	kekkon-1	kek1-RB
FBtr0273261	6	4	23	23	24	17	1	3	4	6	4	23	15	28	19	1	3	5	11.39	16	3	0.182	-2.461	0.000569169	0.0250575	0.332	0.1393	0.2223	0.2223	TRUE	0.1479	FBgn0035290	dsb	debris buster	dsb-RD
FBtr0307173	182	234	271	341	221	254	187	182	128	193	230	266	222	253	277	179	194	145	217.65	240	173	0.72	-0.473	0.000577692	0.0253109	0.0132	0.0123	0.0128	0.0128	TRUE	0.198	FBgn0260400	elav	embryonic lethal abnormal vision	elav-RD
FBtr0331249	498	622	745	951	640	738	497	469	469	529	612	730	618	734	806	475	499	531	614.88	672	502	0.748	-0.419	0.000589697	0.025466	0.0152	0.0077	0.0124	0.0124	TRUE	0.1277	FBgn0264270	Sxl	Sex lethal	Sxl-RF
FBtr0300523	1011	1206	1356	1425	1245	1338	934	874	796	1074	1187	1329	926	1427	1461	893	930	902	1125.34	1234	908	0.737	-0.44	0.000599162	0.0255536	0.0214	0.0066	0.0148	0.0148	TRUE	0.1881	FBgn0259176	bun	bunched	bun-RF
FBtr0306729	24	26	10	7	12	15	3	5	1	25	26	10	5	14	16	3	5	1	11.65	16	3	0.199	-2.331	0.000606659	0.0257633	0.2747	0.1363	0.2001	0.2001	TRUE	0.1805	FBgn0262972	CR43283
FBtr0343418	44	54	70	87	68	80	44	31	30	47	53	69	57	78	87	42	33	34	55.48	65	36	0.564	-0.827	0.000609986	0.0257633	0.0306	0.0328	0.0318	0.0318	TRUE	0.1395	FBgn0040099	lectin-28C		lectin-28C-RC
FBtr0345461	194	164	1226	1012	1183	1105	169	133	132	206	161	1201	657	1356	1206	162	142	150	582.34	798	151	0.189	-2.403	0.000610017	0.0257633	0.4673	0.0079	0.1909	0.4673	TRUE	0.0579	FBgn0085195	CG34166		CG34166-RD
FBtr0077550	25	26	118	124	104	139	18	22	15	27	26	116	81	119	152	17	23	17	64.1	87	19	0.222	-2.171	0.000621515	0.026071	0.3465	0.0291	0.1744	0.3465	TRUE	0.0661	FBgn0031558	CG16704		CG16704-RA
FBtr0087465	79	94	101	158	117	115	61	71	63	84	93	99	103	134	126	58	76	71	93.66	106	68	0.644	-0.635	0.000623653	0.026071	0.0177	0.0216	0.0198	0.0198	TRUE	0.1445	FBgn0001319	kn	knot	kn-RA
FBtr0301400	79	94	101	158	117	115	61	71	63	84	93	99	103	134	126	58	76	71	93.66	106	68	0.644	-0.635	0.000623653	0.026071	0.0177	0.0216	0.0198	0.0198	TRUE	0.1445	FBgn0001319	kn	knot	kn-RD
FBtr0339575	25	26	118	124	104	139	18	22	15	27	26	116	81	119	152	17	23	17	64.1	87	19	0.222	-2.171	0.000621515	0.026071	0.3465	0.0291	0.1744	0.3465	TRUE	0.0661	FBgn0031558	CG16704		CG16704-RB
FBtr0070584	356	439	506	643	393	447	342	360	286	378	432	496	418	450	488	327	383	324	410.71	444	345	0.777	-0.363	0.00062578	0.0261128	0.0073	0.009	0.0081	0.0081	TRUE	0.1079	FBgn0015286	Rala	Ras-like protein A	Rala-RC
FBtr0112357	193	163	1223	1010	1181	1103	169	133	132	205	160	1198	656	1354	1204	162	142	150	581.15	796	151	0.19	-2.399	0.000631838	0.0262711	0.4686	0.0079	0.1914	0.4686	TRUE	0.0579	FBgn0085195	CG34166		CG34166-RA
FBtr0089092	301	412	497	582	406	427	328	286	276	320	406	487	378	465	466	314	304	313	383.61	420	310	0.739	-0.436	0.000635223	0.0263646	0.0155	0.0092	0.0126	0.0126	TRUE	0.1578	FBgn0026199	myo	myoglianin	myo-RA
FBtr0079464	6	9	55	46	45	42	11	5	7	6	9	54	30	52	46	11	5	8	24.47	33	8	0.243	-2.038	0.00063644	0.026368	0.4488	0.0677	0.2442	0.2442	TRUE	0.0675	FBgn0025697	santa-maria	scavenger receptor acting in neural tissue and majority of rhodopsin is absent	santa-maria-RA
FBtr0301737	191	161	1211	998	1172	1100	168	133	130	203	159	1187	648	1343	1201	161	142	147	576.65	790	150	0.19	-2.398	0.000651178	0.0268348	0.4705	0.0079	0.1921	0.4705	TRUE	0.0579	FBgn0085195	CG34166		CG34166-RB
FBtr0289998	22	29	27	29	14	13	8	7	8	23	29	26	19	16	14	8	7	9	16.85	21	8	0.378	-1.405	0.000661496	0.0269129	0	0.0959	0.0615	0.0615	TRUE	0.0847	FBgn0016061	side	sidestep	side-RB
FBtr0074656	2674	2562	3093	4064	2501	2577	2275	2327	2116	2840	2522	3031	2640	2866	2813	2175	2477	2397	2640.2	2785	2350	0.844	-0.245	0.000669547	0.0271102	0.0037	0.0058	0.0046	0.0046	TRUE	0.0516	FBgn0001090	bnb	bangles and beads	bnb-RB
FBtr0084157	284	304	323	462	264	324	229	261	205	302	299	317	300	303	354	219	278	232	289.2	312	243	0.778	-0.362	0.000674684	0.0272706	0.0034	0.0105	0.007	0.007	TRUE	0.1743	FBgn0015229	glec	gliolectin	glec-RA
FBtr0340000	7	5	25	24	23	17	2	3	5	7	5	24	16	26	19	2	3	6	12.01	16	4	0.218	-2.197	0.000683618	0.0275837	0.2496	0.1324	0.1839	0.1839	TRUE	0.1211	FBgn0034010	CG8157		CG8157-RB
FBtr0301966	662	832	925	1133	714	873	644	619	592	703	819	906	736	818	953	616	659	671	764.58	822	649	0.789	-0.343	0.000705701	0.0281915	0.0085	0.0072	0.0084	0.0084	TRUE	0.0724	FBgn0003371	sgg	shaggy	sgg-RN
FBtr0335026	1329	1440	1414	2146	1300	1322	1295	1206	1090	1411	1418	1386	1394	1490	1443	1238	1284	1235	1366.51	1424	1252	0.88	-0.184	0.000720031	0.028459	0	0.0064	0.0021	0.0021	TRUE	0.0062	FBgn0038535	alt	aluminum tubes	alt-RH
FBtr0343708	186	150	1181	960	1124	1078	161	130	127	198	148	1157	624	1288	1177	154	138	144	558.59	765	145	0.19	-2.396	0.000726175	0.028653	0.4776	0.008	0.195	0.4776	TRUE	0.0593	FBgn0085195	CG34166		CG34166-RC
FBtr0301404	3838	4296	4773	6636	4009	4482	3639	3818	3256	4076	4229	4677	4311	4595	4893	3480	4064	3688	4223.64	4464	3744	0.839	-0.254	0.000734491	0.0288829	0.0049	0.0056	0.0052	0.0052	TRUE	0.0682	FBgn0004838	Hrb27C	Heterogeneous nuclear ribonucleoprotein at 27C	Hrb27C-RE
FBtr0085224	32	31	58	81	46	61	20	23	27	34	31	57	53	53	67	19	24	31	40.83	49	25	0.503	-0.992	0.000738448	0.0289894	0.0542	0.0427	0.0479	0.0479	TRUE	0.1093	FBgn0005659	Ets98B	Ets at 98B	Ets98B-RA
FBtr0087390	7	5	25	24	21	17	2	3	5	7	5	24	16	24	19	2	3	6	11.76	16	4	0.223	-2.164	0.00075096	0.0291355	0.2324	0.1352	0.1774	0.1774	TRUE	0.1332	FBgn0034010	CG8157		CG8157-RA
FBtr0303262	5	7	47	54	49	45	2	7	2	5	7	46	35	56	49	2	7	2	23.36	33	4	0.117	-3.097	0.00074526	0.0291355	0.6196	0.0706	0.3114	0.6196	TRUE	0.2018	FBgn0038147	CCHa2	CCHamide-2	CCHa2-RB
FBtr0303263	5	7	47	54	49	45	2	7	2	5	7	46	35	56	49	2	7	2	23.36	33	4	0.117	-3.097	0.00074526	0.0291355	0.6196	0.0706	0.3114	0.6196	TRUE	0.2018	FBgn0038147	CCHa2	CCHamide-2	CCHa2-RC
FBtr0339506	248	257	321	385	296	294	219	206	194	263	253	315	250	339	321	209	219	220	265.52	290	216	0.747	-0.421	0.000749921	0.0291355	0.0103	0.011	0.0106	0.0106	TRUE	0.0771	FBgn0031187	Usp2	Ubiquitin specific protease 2	Usp2-RH
FBtr0070472	666	845	937	1145	729	871	655	626	601	707	832	918	744	836	951	626	666	681	773.44	831	658	0.792	-0.337	0.000754119	0.0292092	0.0089	0.0072	0.0081	0.0081	TRUE	0.0631	FBgn0003371	sgg	shaggy	sgg-RH
FBtr0345911	1782	2219	2609	3147	2226	2412	1863	1693	1623	1892	2185	2557	2044	2551	2633	1781	1802	1839	2142.7	2310	1807	0.783	-0.354	0.000757518	0.029292	0.0124	0.006	0.0101	0.0101	TRUE	0.0963	FBgn0086680	vvl	ventral veins lacking	vvl-RD
FBtr0079347	3841	4299	4784	6645	4018	4491	3650	3821	3264	4079	4232	4688	4317	4605	4903	3490	4067	3697	4230.94	4471	3751	0.839	-0.253	0.00076298	0.0294541	0.0049	0.0056	0.0052	0.0052	TRUE	0.066	FBgn0004838	Hrb27C	Heterogeneous nuclear ribonucleoprotein at 27C	Hrb27C-RC
FBtr0070470	666	845	936	1145	728	871	655	625	602	707	832	917	744	834	951	626	665	682	773.21	831	658	0.792	-0.336	0.000765528	0.0294979	0.0088	0.0072	0.0081	0.0081	TRUE	0.0628	FBgn0003371	sgg	shaggy	sgg-RC
FBtr0305096	510	581	817	892	700	728	502	470	436	542	572	801	579	802	795	480	500	494	618.32	682	491	0.721	-0.471	0.000773891	0.0296321	0.0237	0.0077	0.0169	0.0169	TRUE	0.0802	FBgn0052062	Rbfox1	RNA-binding Fox protein 1	Rbfox1-RK
FBtr0071240	21	9	95	114	92	105	10	6	15	22	9	93	74	105	115	10	6	17	50.15	70	11	0.157	-2.67	0.000792032	0.0298311	0.5397	0.0357	0.2582	0.5397	TRUE	0.0979	FBgn0030041	CG12116		CG12116-RA
FBtr0301658	1188	1129	1467	2004	1165	1418	1107	987	969	1262	1111	1437	1302	1335	1548	1059	1051	1098	1244.72	1332	1069	0.802	-0.318	0.00078991	0.0298311	0.0081	0.0065	0.0077	0.0077	TRUE	0.0808	FBgn0026160	tna	tonalli	tna-RD
FBtr0345197	744	1010	1150	1437	1018	1109	746	751	726	790	994	1127	933	1167	1211	713	799	822	950.82	1037	778	0.751	-0.414	0.000790136	0.0298311	0.0186	0.0069	0.0134	0.0134	TRUE	0.164	FBgn0026869	Thd1		Thd1-RC
FBtr0332985	489	588	818	901	720	750	484	466	441	519	579	802	585	825	819	463	496	500	620.82	688	486	0.707	-0.5	0.000796283	0.0299426	0.0285	0.0077	0.0195	0.0195	TRUE	0.1025	FBgn0052062	Rbfox1	RNA-binding Fox protein 1	Rbfox1-RM
FBtr0333474	459	608	788	906	666	707	422	488	434	487	599	772	589	763	772	404	519	492	599.6	664	472	0.711	-0.493	0.000801889	0.0301046	0.0286	0.0078	0.0188	0.0188	TRUE	0.2009	FBgn0026206	mei-P26	meiotic P26	mei-P26-RC
FBtr0089219	381	621	594	950	600	637	439	428	375	405	611	582	617	688	695	420	456	425	544.27	600	434	0.723	-0.469	0.000814367	0.0303566	0.0243	0.0081	0.0167	0.0167	TRUE	0.3009	FBgn0264607	CaMKII	Calcium/calmodulin-dependent protein kinase II	CaMKII-RB
FBtr0333223	753	951	1195	1476	1066	1059	772	780	680	800	936	1171	959	1222	1156	738	830	770	953.59	1041	779	0.749	-0.416	0.000811694	0.0303566	0.018	0.0069	0.0136	0.0136	TRUE	0.1552	FBgn0011817	nmo	nemo	nmo-RH
FBtr0088656	1	0	14	4	9	9	0	0	0	1	0	14	3	10	10	0	0	0	4.17	6	0	0.031	-5.006	0.000817932	0.0303629	1.7012	0.3717	0.764	0.764	TRUE	0.0731	FBgn0033355	CG13748		CG13748-RA
FBtr0300377	309	493	479	795	508	502	359	339	305	328	485	469	516	582	548	343	361	345	442.13	488	350	0.717	-0.481	0.000823924	0.0304909	0.0248	0.0087	0.0172	0.0172	TRUE	0.3025	FBgn0264607	CaMKII	Calcium/calmodulin-dependent protein kinase II	CaMKII-RH
FBtr0306538	241	294	370	512	290	316	248	232	218	256	289	363	333	332	345	237	247	247	294.32	320	244	0.762	-0.393	0.00082697	0.0304909	0.0084	0.0104	0.0094	0.0094	TRUE	0.1075	FBgn0067779	dbr	debra	dbr-RE
FBtr0070466	647	820	921	1115	710	850	635	608	587	687	807	902	724	814	928	607	647	665	753.57	810	640	0.79	-0.341	0.000830287	0.0305285	0.0093	0.0073	0.0085	0.0085	TRUE	0.0657	FBgn0003371	sgg	shaggy	sgg-RB
FBtr0083140	3	1	16	7	10	17	1	0	0	3	1	16	5	11	19	1	0	0	6.15	9	0	0.042	-4.58	0.000845198	0.0307897	0.7137	0.2536	0.4397	0.4397	TRUE	0.2081	FBgn0038299	Spn88Eb	Serpin 88Eb	Spn88Eb-RA
FBtr0305095	519	600	839	928	729	758	512	486	454	551	591	822	603	836	827	490	517	514	639	705	507	0.72	-0.474	0.000845352	0.0307897	0.0249	0.0076	0.0175	0.0175	TRUE	0.0883	FBgn0052062	Rbfox1	RNA-binding Fox protein 1	Rbfox1-RJ
FBtr0070473	671	854	941	1150	736	875	664	631	607	713	841	922	747	844	955	635	672	688	779.49	837	665	0.795	-0.331	0.000857511	0.0311348	0.0087	0.0072	0.0081	0.0081	TRUE	0.0626	FBgn0003371	sgg	shaggy	sgg-RI
FBtr0301403	3991	4540	5086	6741	4246	4835	3816	3956	3369	4238	4470	4984	4379	4866	5278	3649	4211	3816	4432.39	4702	3892	0.828	-0.273	0.000860721	0.0312025	0.0065	0.0056	0.0062	0.0062	TRUE	0.0626	FBgn0004838	Hrb27C	Heterogeneous nuclear ribonucleoprotein at 27C	Hrb27C-RD
FBtr0070582	338	403	463	595	377	421	322	342	261	359	397	454	387	432	460	308	364	296	383.91	415	323	0.779	-0.36	0.000865414	0.0312263	0.0075	0.0092	0.0083	0.0083	TRUE	0.1423	FBgn0015286	Rala	Ras-like protein A	Rala-RB
FBtr0070468	669	850	941	1148	736	875	662	631	605	710	837	922	746	844	955	633	672	685	778.21	836	663	0.794	-0.332	0.000887946	0.0317212	0.0088	0.0072	0.0082	0.0082	TRUE	0.0637	FBgn0003371	sgg	shaggy	sgg-RE
FBtr0345296	169	266	1803	2059	1616	1777	206	223	183	179	262	1767	1338	1852	1940	197	237	207	886.59	1223	214	0.175	-2.515	0.000890071	0.0317212	0.547	0.007	0.2168	0.547	TRUE	0.0737	FBgn0087002	apolpp	apolipophorin	apolpp-RC
FBtr0345297	169	266	1802	2060	1616	1778	206	223	183	179	262	1766	1338	1852	1941	197	237	207	886.67	1223	214	0.175	-2.516	0.000889731	0.0317212	0.5471	0.007	0.2168	0.5471	TRUE	0.0737	FBgn0087002	apolpp	apolipophorin	apolpp-RD
FBtr0075573	0	0	249	146	240	233	0	0	0	0	0	244	95	275	254	0	0	0	96.47	145	0	0.001	-9.551	0.000898532	0.0319247	6.6147	0.0211	1.0448	6.6147	TRUE	0.0477	FBgn0004594	Eig71Eg	Ecdysone-induced gene 71Eg	Eig71Eg-RA
FBtr0070476	562	719	815	1002	611	729	544	544	513	597	708	799	651	700	796	520	579	581	658.96	708	560	0.791	-0.339	0.000903245	0.0319942	0.0088	0.0076	0.0083	0.0083	TRUE	0.0701	FBgn0003371	sgg	shaggy	sgg-RK
FBtr0089188	169	266	1809	2064	1628	1787	207	224	184	179	262	1773	1341	1866	1951	198	238	208	890.7	1229	215	0.175	-2.515	0.000911655	0.0321938	0.5491	0.007	0.2175	0.5491	TRUE	0.0735	FBgn0087002	apolpp	apolipophorin	apolpp-RA
FBtr0087973	5	2	13	24	17	15	3	1	1	5	2	13	16	19	16	3	1	1	8.5	12	2	0.145	-2.787	0.000922507	0.0322822	0.3358	0.1849	0.2482	0.2482	TRUE	0.1506	FBgn0033708	CG8850		CG8850-RA
FBtr0334627	169	268	1819	2070	1634	1794	207	224	187	179	264	1782	1345	1873	1958	198	238	212	894.43	1234	216	0.175	-2.513	0.000920163	0.0322822	0.5492	0.007	0.2175	0.5492	TRUE	0.0736	FBgn0087002	apolpp	apolipophorin	apolpp-RB
FBtr0342893	1264	1741	2039	2525	1725	1869	1344	1364	1177	1342	1714	1998	1640	1977	2040	1285	1452	1333	1642.48	1785	1357	0.76	-0.396	0.000920834	0.0322822	0.0169	0.0062	0.013	0.013	TRUE	0.1809	FBgn0010415	Sdc	Syndecan	Sdc-RI
FBtr0333756	1041	1348	1598	1716	1391	1583	986	1044	895	1105	1327	1566	1115	1594	1728	943	1111	1014	1278.17	1406	1023	0.728	-0.458	0.000928734	0.0324493	0.0259	0.0064	0.0175	0.0175	TRUE	0.0949	FBgn0011837	Tis11	Tis11 zinc finger protein	Tis11-RC
FBtr0335027	1330	1437	1415	2151	1303	1321	1300	1211	1091	1412	1415	1387	1397	1493	1442	1243	1289	1236	1368.27	1424	1256	0.882	-0.181	0.000932876	0.0324493	0	0.0064	0.0021	0.0021	TRUE	0.0067	FBgn0038535	alt	aluminum tubes	alt-RI
FBtr0306535	118	140	188	182	158	152	103	108	80	125	138	184	118	181	166	98	115	91	135.19	152	101	0.67	-0.579	0.000975837	0.0333929	0.0244	0.0166	0.0205	0.0205	TRUE	0.0963	FBgn0016694	Pdp1	PAR-domain protein 1	Pdp1-RK
FBtr0346536	118	140	188	182	158	152	103	108	80	125	138	184	118	181	166	98	115	91	135.19	152	101	0.67	-0.579	0.000975837	0.0333929	0.0244	0.0166	0.0205	0.0205	TRUE	0.0963	FBgn0016694	Pdp1	PAR-domain protein 1	Pdp1-RP
FBtr0347209	126	157	144	186	140	153	85	115	88	134	155	141	121	160	167	81	122	100	131.24	146	101	0.693	-0.53	0.000975782	0.0333929	0.0144	0.0169	0.0157	0.0157	TRUE	0.335	FBgn0033019	CG10395		CG10395-RD
FBtr0070475	595	759	857	1041	637	761	583	566	541	632	747	840	676	730	831	557	603	613	692.08	743	591	0.796	-0.329	0.000979709	0.0334268	0.0083	0.0075	0.008	0.008	TRUE	0.0629	FBgn0003371	sgg	shaggy	sgg-RG
FBtr0073418	692	891	1215	1446	1016	1163	684	759	639	735	877	1191	939	1164	1270	654	808	724	929.09	1029	729	0.708	-0.498	0.000981533	0.0334399	0.0314	0.0069	0.0207	0.0207	TRUE	0.157	FBgn0285926	Imp	IGF-II mRNA-binding protein	Imp-RC
FBtr0078219	257	362	438	498	397	424	250	275	236	273	356	429	324	455	463	239	293	267	344.33	383	266	0.696	-0.524	0.000994357	0.0337282	0.0311	0.0097	0.0208	0.0208	TRUE	0.1633	FBgn0037007	CG5059		CG5059-RD
FBtr0300378	380	616	612	965	607	638	448	430	379	404	606	600	627	696	696	428	458	429	549.35	605	438	0.725	-0.464	0.000996795	0.0337615	0.0249	0.008	0.017	0.017	TRUE	0.3151	FBgn0264607	CaMKII	Calcium/calmodulin-dependent protein kinase II	CaMKII-RI
FBtr0300269	3983	5165	6158	7726	5166	5982	4171	4172	3682	4230	5085	6034	5019	5921	6530	3988	4441	4171	5046.57	5470	4200	0.768	-0.381	0.00101837	0.0342422	0.0175	0.0056	0.0127	0.0127	TRUE	0.1531	FBgn0011224	heph	hephaestus	heph-RU
FBtr0076945	1	6	30	25	23	18	4	2	2	1	6	29	16	26	20	4	2	2	11.87	16	3	0.169	-2.569	0.00101987	0.0342431	0.5522	0.1339	0.3151	0.3151	TRUE	0.0857	FBgn0041194	Prat2	Phosphoribosylamidotransferase 2	Prat2-RB
FBtr0306248	254	296	346	424	295	304	236	225	220	270	291	339	275	338	332	226	240	249	284.44	308	238	0.775	-0.367	0.00102473	0.0343566	0.0058	0.0106	0.008	0.008	TRUE	0.039	FBgn0022987	qkr54B	quaking related 54B	qkr54B-RD
FBtr0302995	0	0	209	127	203	223	0	0	0	0	0	205	83	233	243	0	0	0	84.82	127	0	0.002	-9.365	0.00103154	0.0344356	6.4897	0.0233	1.0372	6.4897	TRUE	0.0474	FBgn0261630	CG42713		CG42713-RA
FBtr0310064	244	291	296	371	263	292	247	206	165	259	286	290	241	301	319	236	219	187	259.91	283	214	0.761	-0.394	0.00103078	0.0344356	0.0079	0.0111	0.0094	0.0094	TRUE	0.1307	FBgn0267975	vib	vibrator	vib-RB
FBtr0339093	200	233	262	328	231	244	201	172	152	212	229	257	213	265	266	192	183	172	221.13	240	182	0.762	-0.391	0.00103495	0.0344999	0.0051	0.0122	0.0085	0.0085	TRUE	0.0407	FBgn0265191	Glycogenin		Glycogenin-RI
FBtr0070393	11	11	39	47	41	35	9	8	11	12	11	38	31	47	38	9	9	12	22.89	30	10	0.335	-1.58	0.00104483	0.0347295	0.2195	0.072	0.1408	0.1408	TRUE	0.0709	FBgn0023549	Mct1	Monocarboxylate transporter 1	Mct1-RA
FBtr0340258	0	0	206	125	200	220	0	0	0	0	0	202	81	229	240	0	0	0	83.61	125	0	0.002	-9.345	0.00104755	0.03477	6.4756	0.0235	1.0364	6.4756	TRUE	0.0474	FBgn0261630	CG42713		CG42713-RB
FBtr0076944	1705	2112	2498	2973	2121	2270	1787	1616	1559	1811	2079	2448	1931	2431	2478	1709	1720	1766	2041.43	2196	1732	0.789	-0.342	0.00106262	0.0348976	0.0122	0.006	0.01	0.01	TRUE	0.0906	FBgn0086680	vvl	ventral veins lacking	vvl-RA
FBtr0077728	6	12	54	35	49	46	6	3	7	6	12	53	23	56	50	6	3	8	24.12	33	6	0.168	-2.57	0.00105552	0.0348976	0.457	0.0686	0.248	0.457	TRUE	0.0624	FBgn0004242	Syt1	Synaptotagmin 1	Syt1-RC
FBtr0082762	5	5	39	40	41	38	2	6	1	5	5	38	26	47	41	2	6	1	19.15	27	3	0.116	-3.109	0.00107002	0.0348976	0.6331	0.085	0.3221	0.6331	TRUE	0.223	FBgn0038147	CCHa2	CCHamide-2	CCHa2-RA
FBtr0305897	949	1394	1680	2001	1445	1556	1035	1082	890	1008	1372	1646	1300	1656	1699	990	1152	1008	1314.52	1447	1050	0.726	-0.462	0.00106603	0.0348976	0.0287	0.0064	0.0183	0.0183	TRUE	0.2698	FBgn0010415	Sdc	Syndecan	Sdc-RG
FBtr0329882	64	79	90	121	94	99	51	58	51	68	78	88	79	108	108	49	62	58	77.4	88	56	0.638	-0.647	0.00107029	0.0348976	0.0173	0.025	0.0214	0.0214	TRUE	0.0838	FBgn0001319	kn	knot	kn-RE
FBtr0330059	1705	2112	2498	2973	2121	2270	1787	1616	1559	1811	2079	2448	1931	2431	2478	1709	1720	1766	2041.43	2196	1732	0.789	-0.342	0.00106262	0.0348976	0.0122	0.006	0.01	0.01	TRUE	0.0906	FBgn0086680	vvl	ventral veins lacking	vvl-RC
FBtr0342926	1	4	21	32	17	21	3	3	0	1	4	21	21	19	23	3	3	0	10.54	15	2	0.139	-2.847	0.00107245	0.0348976	0.7219	0.1502	0.367	0.367	TRUE	0.2377	FBgn0032726	CG10621		CG10621-RB
FBtr0342927	1	4	21	32	17	21	3	3	0	1	4	21	21	19	23	3	3	0	10.54	15	2	0.139	-2.847	0.00107245	0.0348976	0.7219	0.1502	0.367	0.367	TRUE	0.2377	FBgn0032726	CG10621		CG10621-RC
FBtr0344554	243	289	296	372	264	293	251	202	163	258	285	290	242	303	320	240	215	185	259.6	283	213	0.758	-0.399	0.00106623	0.0348976	0.0088	0.0111	0.0099	0.0099	TRUE	0.1457	FBgn0267975	vib	vibrator	vib-RC
FBtr0346998	1705	2112	2498	2973	2121	2270	1787	1616	1559	1811	2079	2448	1931	2431	2478	1709	1720	1766	2041.43	2196	1732	0.789	-0.342	0.00106262	0.0348976	0.0122	0.006	0.01	0.01	TRUE	0.0906	FBgn0086680	vvl	ventral veins lacking	vvl-RE
FBtr0346999	1705	2112	2498	2973	2121	2270	1787	1616	1559	1811	2079	2448	1931	2431	2478	1709	1720	1766	2041.43	2196	1732	0.789	-0.342	0.00106262	0.0348976	0.0122	0.006	0.01	0.01	TRUE	0.0906	FBgn0086680	vvl	ventral veins lacking	vvl-RF
FBtr0085137	14	8	28	29	18	26	7	7	5	15	8	27	19	21	28	7	7	6	15.32	20	7	0.337	-1.568	0.0010771	0.0349946	0.0909	0.105	0.0988	0.0988	TRUE	0.1565	FBgn0003495	spz	spatzle	spz-RA
FBtr0309799	2	4	10	6	10	14	0	0	1	2	4	10	4	11	15	0	0	1	5.29	8	0	0.049	-4.345	0.00108394	0.0350258	0.3649	0.2939	0.3232	0.3232	TRUE	0.3874	FBgn0034758	CG13510		CG13510-RB
FBtr0076754	778	970	1217	1514	1095	1083	799	814	695	826	955	1193	984	1255	1182	764	867	787	979.14	1066	806	0.757	-0.403	0.0010948	0.0351805	0.0178	0.0068	0.0134	0.0134	TRUE	0.1463	FBgn0011817	nmo	nemo	nmo-RA
FBtr0086928	9	12	15	16	12	11	2	4	3	10	12	15	10	14	12	2	4	3	9.09	12	3	0.263	-1.927	0.00109184	0.0351805	0	0.1734	0.086	0.086	TRUE	0.1949	FBgn0050104	NT5E-2	Ecto-5-nucleotidase 2	NT5E-2-RA
FBtr0334626	481	627	644	836	543	586	494	451	437	511	617	631	543	622	640	472	480	495	556.86	594	482	0.813	-0.299	0.00109387	0.0351805	0.0046	0.008	0.006	0.006	TRUE	0.0541	FBgn0052016	4E-T	eIF4E-Transporter	4E-T-RH
FBtr0070583	343	416	475	611	383	430	331	350	273	364	410	465	397	439	469	317	373	309	393.65	424	333	0.785	-0.348	0.00109669	0.0351927	0.0072	0.0091	0.0081	0.0081	TRUE	0.1233	FBgn0015286	Rala	Ras-like protein A	Rala-RA
FBtr0079432	335	357	326	522	298	331	301	243	260	356	351	319	339	342	361	288	259	295	323.29	345	281	0.814	-0.297	0.00109881	0.035212	0	0.01	0.0045	0.0045	TRUE	0.0504	FBgn0284084	wg	wingless	wg-RA
FBtr0073225	120	133	160	246	148	160	120	100	98	127	131	157	160	170	175	115	106	111	139.05	153	111	0.723	-0.467	0.00110506	0.0353146	0.0058	0.0162	0.0113	0.0113	TRUE	0.0692	FBgn0035515	CG14997		CG14997-RB
FBtr0089218	364	588	570	917	566	610	427	413	357	387	579	559	596	649	666	408	440	404	520.74	573	417	0.729	-0.455	0.00111025	0.035383	0.0238	0.0082	0.0165	0.0165	TRUE	0.2991	FBgn0264607	CaMKII	Calcium/calmodulin-dependent protein kinase II	CaMKII-RA
FBtr0345159	31	37	12	9	14	16	8	5	1	33	36	12	6	16	17	8	5	1	14.95	20	5	0.241	-2.056	0.00111908	0.0355181	0.3558	0.1074	0.22	0.22	TRUE	0.1867	FBgn0262972	CR43283
FBtr0112834	13	8	28	30	19	25	7	7	5	14	8	27	19	22	27	7	7	6	15.28	20	7	0.338	-1.565	0.00112255	0.0355797	0.0919	0.1053	0.0994	0.0994	TRUE	0.1628	FBgn0003495	spz	spatzle	spz-RK
FBtr0085138	14	8	27	29	18	26	7	7	5	15	8	26	19	21	28	7	7	6	15.21	20	7	0.34	-1.556	0.00113031	0.0357766	0.0859	0.1057	0.0971	0.0971	TRUE	0.1633	FBgn0003495	spz	spatzle	spz-RB
FBtr0087367	117	150	204	262	167	154	126	115	96	124	148	200	170	191	168	120	122	109	150.35	167	117	0.703	-0.509	0.00113449	0.0358073	0.0158	0.0154	0.0156	0.0156	TRUE	0.164	FBgn0034002	CG8079		CG8079-RB
FBtr0089094	309	420	511	579	434	446	335	293	289	328	413	501	376	497	487	320	312	327	395.82	434	320	0.738	-0.438	0.00113568	0.0358073	0.019	0.0091	0.0144	0.0144	TRUE	0.1636	FBgn0026199	myo	myoglianin	myo-RC
FBtr0114372	14	8	26	30	18	25	7	7	5	15	8	25	19	21	27	7	7	6	15.05	19	7	0.344	-1.54	0.00115278	0.0361428	0	0.1068	0.0931	0.0931	TRUE	0.2014	FBgn0003495	spz	spatzle	spz-RL
FBtr0085140	13	8	28	29	19	26	7	7	5	14	8	27	19	22	28	7	7	6	15.33	20	7	0.337	-1.569	0.00115866	0.0362782	0.0979	0.1049	0.1018	0.1018	TRUE	0.1436	FBgn0003495	spz	spatzle	spz-RD
FBtr0112399	2	1	34	52	33	25	2	1	1	2	1	33	34	38	27	2	1	1	15.49	22	1	0.061	-4.031	0.00117332	0.0365616	0.9616	0.1039	0.4744	0.9616	TRUE	0.0676	FBgn0085235	CG34206		CG34206-RA
FBtr0342895	1089	1567	1857	2245	1595	1721	1196	1211	1025	1156	1543	1820	1458	1828	1879	1144	1289	1161	1475.31	1614	1198	0.742	-0.43	0.00117402	0.0365616	0.0243	0.0063	0.0161	0.0161	TRUE	0.2359	FBgn0010415	Sdc	Syndecan	Sdc-RK
FBtr0306539	252	309	388	544	304	326	254	243	239	268	304	380	353	348	356	243	259	271	309.11	335	258	0.767	-0.382	0.00117614	0.0365785	0.0092	0.0102	0.0097	0.0097	TRUE	0.1102	FBgn0067779	dbr	debra	dbr-RF
FBtr0088664	6	2	23	39	23	18	3	3	4	6	2	23	25	26	20	3	3	5	12.54	17	4	0.205	-2.286	0.00119438	0.0368767	0.4232	0.1271	0.2597	0.2597	TRUE	0.1198	FBgn0033366	Ance-4		Ance-4-RA
FBtr0305964	54	62	59	104	65	65	47	42	29	57	61	58	68	74	71	45	45	33	56.86	65	41	0.633	-0.66	0.00119175	0.0368767	0	0.0321	0.0179	0.0179	TRUE	0.2007	FBgn0250839	CG2016		CG2016-RD
FBtr0332218	6	11	55	36	49	46	6	3	7	6	11	54	23	56	50	6	3	8	24.19	33	6	0.168	-2.575	0.00119328	0.0368767	0.4721	0.0684	0.2549	0.4721	TRUE	0.0601	FBgn0004242	Syt1	Synaptotagmin 1	Syt1-RE
FBtr0339288	6	2	23	39	23	18	3	3	4	6	2	23	25	26	20	3	3	5	12.54	17	4	0.205	-2.286	0.00119438	0.0368767	0.4232	0.1271	0.2597	0.2597	TRUE	0.1198	FBgn0033366	Ance-4		Ance-4-RB
FBtr0339574	18	20	100	79	80	92	14	15	14	19	20	98	51	92	100	13	16	16	47.27	63	15	0.238	-2.072	0.00119526	0.0368767	0.3412	0.0376	0.1793	0.3412	TRUE	0.0551	FBgn0051778	CG31778		CG31778-RB
FBtr0073226	120	132	160	246	148	160	120	100	98	127	130	157	160	170	175	115	106	111	138.94	153	111	0.724	-0.466	0.0011997	0.0369616	0.0061	0.0162	0.0114	0.0114	TRUE	0.0685	FBgn0035515	CG14997		CG14997-RA
FBtr0075801	11	13	63	58	66	63	8	7	11	12	13	62	38	76	69	8	7	12	32.87	45	9	0.205	-2.285	0.00120279	0.0369616	0.3949	0.0517	0.2116	0.3949	TRUE	0.0542	FBgn0036381	CG8745		CG8745-RA
FBtr0076268	1008	901	1107	1625	891	1055	922	798	772	1070	887	1085	1056	1021	1152	882	849	875	986.26	1045	869	0.831	-0.267	0.00120701	0.0370149	0.0045	0.0068	0.0054	0.0054	TRUE	0.0669	FBgn0026160	tna	tonalli	tna-RB
FBtr0083030	12	18	10	20	30	29	5	8	4	13	18	10	13	34	32	5	9	5	15.24	20	6	0.302	-1.726	0.00121091	0.0370149	0.1763	0.1055	0.139	0.139	TRUE	0.1016	FBgn0038294	Mf	Myofilin	Mf-RA
FBtr0302143	12	18	10	20	30	29	5	8	4	13	18	10	13	34	32	5	9	5	15.24	20	6	0.302	-1.726	0.00121091	0.0370149	0.1763	0.1055	0.139	0.139	TRUE	0.1016	FBgn0038294	Mf	Myofilin	Mf-RG
FBtr0334927	12	18	10	20	30	29	5	8	4	13	18	10	13	34	32	5	9	5	15.24	20	6	0.302	-1.726	0.00121091	0.0370149	0.1763	0.1055	0.139	0.139	TRUE	0.1016	FBgn0038294	Mf	Myofilin	Mf-RN
FBtr0300499	116	133	182	178	152	147	99	106	79	123	131	178	116	174	160	95	113	89	131.09	147	99	0.676	-0.565	0.00121639	0.0370846	0.023	0.0169	0.02	0.02	TRUE	0.1007	FBgn0016694	Pdp1	PAR-domain protein 1	Pdp1-RI
FBtr0333675	362	597	572	925	572	613	430	412	361	384	588	560	601	656	669	411	439	409	524.11	576	420	0.728	-0.458	0.00121921	0.0371219	0.025	0.0082	0.017	0.017	TRUE	0.3149	FBgn0264607	CaMKII	Calcium/calmodulin-dependent protein kinase II	CaMKII-RM
FBtr0306807	126	158	156	181	118	130	101	94	94	134	156	153	118	135	142	97	100	106	126.68	140	101	0.726	-0.462	0.00122904	0.037372	0	0.0173	0.0104	0.0104	TRUE	0.0783	FBgn0017558	Pdk	Pyruvate dehydrogenase kinase	Pdk-RC
FBtr0077543	18	23	102	85	83	96	16	17	14	19	23	100	55	95	105	15	18	16	49.57	66	16	0.248	-2.009	0.0012833	0.0384179	0.3266	0.0361	0.1715	0.3266	TRUE	0.0622	FBgn0051778	CG31778		CG31778-RA
FBtr0340709	3	6	11	16	10	14	1	2	1	3	6	11	10	11	15	1	2	1	6.8	9	1	0.147	-2.765	0.00128593	0.0384468	0	0.2298	0.1751	0.1751	TRUE	0.1074	FBgn0040827	CG13315		CG13315-RB
FBtr0331464	278	342	385	486	335	356	266	253	257	295	337	377	316	384	389	254	269	291	323.58	350	271	0.778	-0.363	0.00131454	0.0391009	0.0077	0.01	0.0087	0.0087	TRUE	0.064	FBgn0022987	qkr54B	quaking related 54B	qkr54B-RE
FBtr0070779	0	0	170	137	149	120	0	0	0	0	0	167	89	171	131	0	0	0	61.93	93	0	0.002	-8.912	0.0013217	0.0391028	6.0635	0.0299	0.9904	6.0635	TRUE	0.0502	FBgn0029770	CG4151		CG4151-RA
FBtr0075584	0	0	148	128	149	147	0	0	0	0	0	145	83	171	160	0	0	0	62.16	93	0	0.002	-8.917	0.0013263	0.0391028	6.077	0.0298	0.9931	6.077	TRUE	0.0501	FBgn0004593	Eig71Ef	Ecdysone-induced gene 71Ef	Eig71Ef-RA
FBtr0100146	362	599	578	930	579	622	432	416	362	384	590	566	604	664	679	413	443	410	528.14	581	422	0.726	-0.462	0.00132654	0.0391028	0.0262	0.0081	0.0177	0.0177	TRUE	0.3257	FBgn0264607	CaMKII	Calcium/calmodulin-dependent protein kinase II	CaMKII-RD
FBtr0308345	192	254	255	347	216	233	206	152	170	204	250	250	225	248	254	197	162	193	220.28	238	184	0.772	-0.373	0.00132776	0.0391028	0.0033	0.0122	0.0078	0.0078	TRUE	0.1168	FBgn0085434	NaCP60E	Na channel protein 60E	NaCP60E-RJ
FBtr0333674	362	599	578	930	579	622	432	416	362	384	590	566	604	664	679	413	443	410	528.14	581	422	0.726	-0.462	0.00132654	0.0391028	0.0262	0.0081	0.0177	0.0177	TRUE	0.3257	FBgn0264607	CaMKII	Calcium/calmodulin-dependent protein kinase II	CaMKII-RL
FBtr0345786	0	0	170	138	149	120	0	0	0	0	0	167	90	171	131	0	0	0	62	93	0	0.002	-8.913	0.00131875	0.0391028	6.0634	0.0299	0.9901	6.0634	TRUE	0.0502	FBgn0029770	CG4151		CG4151-RB
FBtr0088184	4	5	2	4	8	2	0	0	0	4	5	2	3	9	2	0	0	0	2.79	4	0	0.047	-4.412	0.00133506	0.0392085	0.1681	0.5535	0.4047	0.4047	TRUE	0.5026	FBgn0010423	TpnC47D	Troponin C at 47D	TpnC47D-RA
FBtr0345540	4	5	2	4	8	2	0	0	0	4	5	2	3	9	2	0	0	0	2.79	4	0	0.047	-4.412	0.00133506	0.0392085	0.1681	0.5535	0.4047	0.4047	TRUE	0.5026	FBgn0010423	TpnC47D	Troponin C at 47D	TpnC47D-RB
FBtr0085139	13	8	28	29	18	25	7	7	5	14	8	27	19	21	27	7	7	6	15.08	19	7	0.343	-1.542	0.00134338	0.039334	0.0911	0.1066	0.0998	0.0998	TRUE	0.1472	FBgn0003495	spz	spatzle	spz-RC
FBtr0310651	497	632	658	840	553	591	505	465	444	528	622	645	546	634	645	483	495	503	566.69	603	494	0.819	-0.288	0.0013637	0.0395985	0.0043	0.0079	0.0058	0.0058	TRUE	0.0429	FBgn0052016	4E-T	eIF4E-Transporter	4E-T-RG
FBtr0089229	494	631	654	839	552	591	503	462	444	525	621	641	545	633	645	481	492	503	565.03	602	492	0.819	-0.289	0.0013688	0.0396474	0.0044	0.008	0.0059	0.0059	TRUE	0.045	FBgn0052016	4E-T	eIF4E-Transporter	4E-T-RB
FBtr0081540	0	1	9	25	14	11	0	1	0	0	1	9	16	16	12	0	1	0	6.13	9	0	0.041	-4.592	0.00137448	0.0397126	1.3668	0.2545	0.6097	0.6097	TRUE	0.2657	FBgn0015570	alpha-Est2	alpha-Esterase-2	alpha-Est2-RA
FBtr0310421	0	1	9	25	14	11	0	1	0	0	1	9	16	16	12	0	1	0	6.13	9	0	0.041	-4.592	0.00137448	0.0397126	1.3668	0.2545	0.6097	0.6097	TRUE	0.2657	FBgn0015570	alpha-Est2	alpha-Esterase-2	alpha-Est2-RB
FBtr0331259	335	454	547	698	481	520	340	338	343	356	447	536	453	551	568	325	360	389	442.73	485	358	0.738	-0.439	0.00137818	0.0397207	0.0214	0.0087	0.0155	0.0155	TRUE	0.1989	FBgn0264270	Sxl	Sex lethal	Sxl-RA
FBtr0089217	360	588	563	915	565	611	428	411	356	382	579	552	594	648	667	409	438	403	519.09	570	417	0.731	-0.453	0.00138684	0.0397726	0.0249	0.0082	0.017	0.017	TRUE	0.3083	FBgn0264607	CaMKII	Calcium/calmodulin-dependent protein kinase II	CaMKII-RC
FBtr0333673	360	588	563	915	565	611	428	411	356	382	579	552	594	648	667	409	438	403	519.09	570	417	0.731	-0.453	0.00138684	0.0397726	0.0249	0.0082	0.017	0.017	TRUE	0.3083	FBgn0264607	CaMKII	Calcium/calmodulin-dependent protein kinase II	CaMKII-RK
FBtr0334331	3	7	21	15	13	30	2	4	2	3	7	21	10	15	33	2	4	2	10.72	15	3	0.192	-2.38	0.00139366	0.0398696	0.3891	0.1478	0.2611	0.2611	TRUE	0.2257	FBgn0037635	CG9837		CG9837-RF
FBtr0335436	17	11	21	37	14	22	3	3	12	18	11	21	24	16	24	3	3	14	14.8	19	7	0.335	-1.576	0.00139916	0.0399778	0.1042	0.1085	0.1072	0.1072	TRUE	1.9453	FBgn0037974	CG12224		CG12224-RC
FBtr0085145	13	8	27	29	18	25	7	7	5	14	8	26	19	21	27	7	7	6	14.97	19	7	0.346	-1.53	0.00140729	0.0401053	0.0858	0.1073	0.0979	0.0979	TRUE	0.1553	FBgn0003495	spz	spatzle	spz-RI
FBtr0339994	107	140	187	243	151	142	120	103	88	114	138	183	158	173	155	115	110	100	138.3	154	108	0.705	-0.505	0.00141054	0.0401053	0.0146	0.0163	0.0154	0.0154	TRUE	0.1668	FBgn0034002	CG8079		CG8079-RD
FBtr0339995	107	140	187	243	151	142	120	103	88	114	138	183	158	173	155	115	110	100	138.3	154	108	0.705	-0.505	0.00141054	0.0401053	0.0146	0.0163	0.0154	0.0154	TRUE	0.1668	FBgn0034002	CG8079		CG8079-RE
FBtr0112866	3429	4505	5234	6550	4412	5065	3573	3643	3183	3641	4435	5129	4255	5057	5529	3417	3878	3606	4327.37	4674	3634	0.777	-0.363	0.00141294	0.0401243	0.0164	0.0056	0.0122	0.0122	TRUE	0.1453	FBgn0011224	heph	hephaestus	heph-RN
FBtr0076661	1412	1754	2119	2614	1912	1960	1388	1490	1271	1499	1727	2076	1698	2191	2140	1327	1586	1440	1742.76	1888	1451	0.768	-0.38	0.00142938	0.0404921	0.0177	0.0061	0.013	0.013	TRUE	0.1247	FBgn0263352	Unr	Upstream of N-ras	Unr-RA
FBtr0308954	1702	2194	2591	3193	2379	2407	1700	1825	1549	1807	2160	2539	2074	2727	2628	1626	1943	1755	2139.74	2322	1775	0.764	-0.388	0.00143221	0.0405227	0.0191	0.006	0.0137	0.0137	TRUE	0.1451	FBgn0263352	Unr	Upstream of N-ras	Unr-RC
FBtr0306536	245	298	382	521	295	322	252	241	225	260	293	374	338	338	352	241	257	255	300.92	326	251	0.768	-0.38	0.00143841	0.0406486	0.0095	0.0103	0.0099	0.0099	TRUE	0.1106	FBgn0067779	dbr	debra	dbr-RC
FBtr0074657	1929	1802	2050	2960	1572	1670	1658	1554	1484	2048	1774	2009	1923	1802	1823	1585	1654	1681	1811.07	1896	1640	0.864	-0.21	0.00144292	0.0407264	0.0022	0.0061	0.0036	0.0036	TRUE	0.0186	FBgn0001090	bnb	bangles and beads	bnb-RC
FBtr0333345	470	410	505	861	461	439	344	398	354	499	404	495	559	528	479	329	424	401	457.57	494	385	0.776	-0.365	0.0014507	0.0408715	0.0114	0.0086	0.0101	0.0101	TRUE	0.1889	FBgn0264562	Hr4	Hormone receptor 4	Hr4-RK
FBtr0345483	4	3	10	27	15	9	3	0	1	4	3	10	18	17	10	3	0	1	7.28	10	1	0.133	-2.909	0.00146086	0.0410828	0.3376	0.215	0.2649	0.2649	TRUE	0.2857	FBgn0261611	CG42700		CG42700-RJ
FBtr0086927	8	12	14	16	12	11	2	4	3	8	12	14	10	14	12	2	4	3	8.86	12	3	0.27	-1.887	0.00147206	0.041247	0	0.1777	0.0888	0.0888	TRUE	0.1948	FBgn0050104	NT5E-2	Ecto-5-nucleotidase 2	NT5E-2-RB
FBtr0080643	492	612	571	870	536	574	507	482	394	522	603	560	565	614	627	485	513	446	548.31	582	481	0.829	-0.271	0.00147705	0.0412879	0.0026	0.008	0.005	0.005	TRUE	0.0455	FBgn0005771	noc	no ocelli	noc-RA
FBtr0085146	13	8	27	29	18	24	7	7	5	14	8	26	19	21	26	7	7	6	14.85	19	7	0.35	-1.516	0.00148265	0.041345	0	0.1082	0.096	0.096	TRUE	0.1693	FBgn0003495	spz	spatzle	spz-RJ
FBtr0082693	369	456	571	594	399	465	354	342	307	392	449	560	386	457	508	338	364	348	422.38	459	350	0.765	-0.387	0.00149295	0.0415323	0.0137	0.0089	0.0116	0.0116	TRUE	0.1404	FBgn0038100	Paip2	polyA-binding protein interacting protein 2	Paip2-RA
FBtr0081191	1	3	21	31	17	21	3	3	0	1	3	21	20	19	23	3	3	0	10.36	14	2	0.142	-2.82	0.00149814	0.0416267	0.7881	0.1528	0.3966	0.3966	TRUE	0.219	FBgn0032726	CG10621		CG10621-RA
FBtr0082686	15	20	14	23	21	24	8	8	5	16	20	14	15	24	26	8	9	6	15.15	19	8	0.387	-1.369	0.00151544	0.041708	0	0.1061	0.0663	0.0663	TRUE	0.117	FBgn0038088	CG10126		CG10126-RA
FBtr0310544	5	3	17	21	22	13	1	3	3	5	3	17	14	25	14	1	3	3	9.5	13	2	0.191	-2.391	0.00150524	0.041708	0.3297	0.166	0.2371	0.2371	TRUE	0.1419	FBgn0035290	dsb	debris buster	dsb-RF
FBtr0331263	331	455	546	698	481	519	340	337	342	352	448	535	453	551	567	325	359	387	441.89	484	357	0.737	-0.44	0.00151043	0.041708	0.022	0.0087	0.0158	0.0158	TRUE	0.2102	FBgn0264270	Sxl	Sex lethal	Sxl-RE
FBtr0333668	465	601	753	916	648	745	507	472	426	494	592	738	595	743	813	485	502	483	604.91	662	490	0.74	-0.434	0.00151529	0.041708	0.0231	0.0078	0.0161	0.0161	TRUE	0.1588	FBgn0003165	pum	pumilio	pum-RH
FBtr0082116	363	413	578	748	462	505	364	370	318	385	407	566	486	530	551	348	394	360	447.48	488	367	0.754	-0.408	0.00151802	0.0417293	0.0173	0.0087	0.0133	0.0133	TRUE	0.1226	FBgn0037705	mura	murashka	mura-RA
FBtr0084912	221	287	325	428	294	315	247	220	180	235	283	318	278	337	344	236	234	204	274.32	299	225	0.753	-0.408	0.00153111	0.0419021	0.0126	0.0108	0.0118	0.0118	TRUE	0.1231	FBgn0027865	Tsp96F	Tetraspanin 96F	Tsp96F-RA
FBtr0100148	361	593	572	925	577	620	433	416	359	383	584	560	601	661	677	414	443	407	525.58	578	421	0.729	-0.456	0.00153153	0.0419021	0.0262	0.0082	0.0177	0.0177	TRUE	0.3216	FBgn0264607	CaMKII	Calcium/calmodulin-dependent protein kinase II	CaMKII-RG
FBtr0330163	221	287	325	428	294	315	247	220	180	235	283	318	278	337	344	236	234	204	274.32	299	225	0.753	-0.408	0.00153111	0.0419021	0.0126	0.0108	0.0118	0.0118	TRUE	0.1231	FBgn0027865	Tsp96F	Tetraspanin 96F	Tsp96F-RB
FBtr0077161	119	128	129	275	130	124	102	96	89	126	126	126	179	149	135	98	102	101	126.93	140	100	0.71	-0.495	0.0015344	0.041924	0.0115	0.0173	0.0142	0.0142	TRUE	0.2247	FBgn0016031	lama	lamina ancestor	lama-RA
FBtr0100053	0	0	154	81	136	151	0	0	0	0	0	151	53	156	165	0	0	0	58.25	88	0	0.002	-8.823	0.00154582	0.042019	6.1261	0.0315	1.0183	6.1261	TRUE	0.0473	FBgn0053998	CG33998		CG33998-RA
FBtr0070791	0	0	158	89	97	106	0	0	1	0	0	155	58	111	116	0	0	1	48.96	73	0	0.005	-7.607	0.00156877	0.0420289	4.225	0.0365	0.9457	4.225	TRUE	0.2693	FBgn0052762	CG32762		CG32762-RA
FBtr0078216	296	436	515	561	466	507	301	321	277	314	429	505	364	534	553	288	342	314	404.83	450	315	0.699	-0.516	0.00155165	0.0420289	0.0352	0.009	0.0226	0.0226	TRUE	0.1468	FBgn0037007	CG5059		CG5059-RA
FBtr0088073	18	19	64	73	44	53	21	19	11	19	19	63	47	50	58	20	20	12	34.33	43	17	0.413	-1.275	0.00156336	0.0420289	0.1764	0.0497	0.1089	0.1089	TRUE	0.0803	FBgn0050035	Tret1-1	Trehalose transporter 1-1	Tret1-1-RA
FBtr0089993	314	457	535	730	489	496	372	345	300	333	450	524	474	560	541	356	367	340	438.5	480	354	0.738	-0.439	0.00156067	0.0420289	0.0222	0.0087	0.0159	0.0159	TRUE	0.2627	FBgn0022361	Pur-alpha	Purine-rich binding protein-alpha	Pur-alpha-RD
FBtr0113724	328	459	497	629	427	456	349	324	318	348	452	487	409	489	498	334	345	360	413.54	447	346	0.775	-0.368	0.00156194	0.0420289	0.0113	0.0089	0.0102	0.0102	TRUE	0.1345	FBgn0039944	CG17162		CG17162-RD
FBtr0300041	324	453	494	623	420	453	343	322	314	344	446	484	405	481	495	328	343	356	409.02	442	342	0.774	-0.37	0.00156459	0.0420289	0.0115	0.009	0.0104	0.0104	TRUE	0.136	FBgn0039944	CG17162		CG17162-RF
FBtr0310640	314	457	535	730	489	496	372	345	300	333	450	524	474	560	541	356	367	340	438.5	480	354	0.738	-0.439	0.00156067	0.0420289	0.0222	0.0087	0.0159	0.0159	TRUE	0.2627	FBgn0022361	Pur-alpha	Purine-rich binding protein-alpha	Pur-alpha-RG
FBtr0345787	0	0	158	89	97	106	0	0	1	0	0	155	58	111	116	0	0	1	48.96	73	0	0.005	-7.607	0.00156877	0.0420289	4.225	0.0365	0.9457	4.225	TRUE	0.2693	FBgn0052762	CG32762		CG32762-RB
FBtr0079309	2	3	7	15	7	9	1	0	0	2	3	7	10	8	10	1	0	0	4.5	7	0	0.057	-4.145	0.00157658	0.0421415	0	0.3449	0.2709	0.2709	TRUE	0.2895	FBgn0025595	AkhR	Adipokinetic hormone receptor	AkhR-RB
FBtr0070469	926	1182	1416	1554	1165	1290	910	905	847	983	1164	1388	1009	1335	1408	870	963	959	1120.06	1214	931	0.767	-0.383	0.00159494	0.0422709	0.0172	0.0066	0.0131	0.0131	TRUE	0.0973	FBgn0003371	sgg	shaggy	sgg-RF
FBtr0077159	118	128	130	275	129	124	102	96	89	125	126	127	179	148	135	98	102	101	126.79	140	100	0.711	-0.493	0.00159417	0.0422709	0.0114	0.0173	0.0141	0.0141	TRUE	0.2276	FBgn0016031	lama	lamina ancestor	lama-RC
FBtr0100147	360	593	571	924	575	620	432	416	359	382	584	560	600	659	677	413	443	407	524.92	577	421	0.729	-0.455	0.00159819	0.0422709	0.0263	0.0082	0.0177	0.0177	TRUE	0.3233	FBgn0264607	CaMKII	Calcium/calmodulin-dependent protein kinase II	CaMKII-RE
FBtr0308846	88	118	112	171	85	106	76	83	59	93	116	110	111	97	116	73	88	67	96.83	107	76	0.707	-0.5	0.00159742	0.0422709	0	0.021	0.0119	0.0119	TRUE	0.1808	FBgn0019660	roX2	RNA on the X 2
FBtr0340057	146	176	212	274	195	168	149	137	111	155	173	208	178	223	183	142	146	126	170.55	187	138	0.741	-0.433	0.00160149	0.0422709	0.0082	0.0142	0.0112	0.0112	TRUE	0.095	FBgn0284435	tyn	trynity	tyn-RD
FBtr0345993	146	176	212	274	195	168	149	137	111	155	173	208	178	223	183	142	146	126	170.55	187	138	0.741	-0.433	0.00160149	0.0422709	0.0082	0.0142	0.0112	0.0112	TRUE	0.095	FBgn0284435	tyn	trynity	tyn-RE
FBtr0345994	146	176	212	274	195	168	149	137	111	155	173	208	178	223	183	142	146	126	170.55	187	138	0.741	-0.433	0.00160149	0.0422709	0.0082	0.0142	0.0112	0.0112	TRUE	0.095	FBgn0284435	tyn	trynity	tyn-RF
FBtr0346185	3	2	54	36	59	58	4	1	3	3	2	53	23	68	63	4	1	3	24.52	35	3	0.078	-3.675	0.00159757	0.0422709	1.0403	0.0676	0.4931	1.0403	TRUE	0.0509	FBgn0261989	CG42807		CG42807-RB
FBtr0309180	21	28	26	30	12	13	9	7	8	22	28	25	19	14	14	9	7	9	16.43	20	8	0.407	-1.296	0.00161196	0.0424025	0	0.0982	0.063	0.063	TRUE	0.0775	FBgn0016061	side	sidestep	side-RD
FBtr0345588	314	313	355	521	294	339	292	276	222	333	308	348	338	337	370	279	294	251	317.71	339	275	0.812	-0.301	0.00161017	0.0424025	0.0006	0.0101	0.0053	0.0053	TRUE	0.0587	FBgn0035165	CG13887		CG13887-RE
FBtr0091621	1	3	4	4	6	6	0	0	0	1	3	4	3	7	7	0	0	0	2.66	4	0	0.049	-4.348	0.00161827	0.0425203	0.1179	0.5791	0.4119	0.4119	TRUE	0.0652	FBgn0053644	CG33644		CG33644-RA
FBtr0114592	1528	1967	2332	2916	2119	2137	1526	1660	1395	1623	1936	2285	1894	2429	2333	1459	1767	1580	1922.94	2083	1602	0.769	-0.379	0.00162758	0.0426683	0.0182	0.006	0.0133	0.0133	TRUE	0.144	FBgn0263352	Unr	Upstream of N-ras	Unr-RB
FBtr0345595	1692	2187	2578	3182	2373	2395	1696	1822	1548	1797	2153	2526	2067	2720	2615	1622	1940	1754	2132.46	2313	1772	0.766	-0.384	0.00162629	0.0426683	0.0192	0.006	0.0138	0.0138	TRUE	0.1469	FBgn0263352	Unr	Upstream of N-ras	Unr-RE
FBtr0333475	375	475	594	719	508	525	342	398	349	398	468	582	467	582	573	327	424	395	468.49	512	382	0.747	-0.422	0.00163362	0.0427315	0.0201	0.0085	0.0147	0.0147	TRUE	0.1861	FBgn0026206	mei-P26	meiotic P26	mei-P26-RD
FBtr0302542	333	475	510	646	436	461	356	330	328	354	468	500	420	500	503	340	351	372	422.98	458	354	0.775	-0.367	0.00164054	0.0427665	0.0116	0.0089	0.0104	0.0104	TRUE	0.1418	FBgn0039945	CG17159		CG17159-RF
FBtr0332331	2	3	7	13	7	10	1	0	0	2	3	7	8	8	11	1	0	0	4.48	6	0	0.057	-4.13	0.00164031	0.0427665	0	0.3466	0.2702	0.2702	TRUE	0.2803	FBgn0025595	AkhR	Adipokinetic hormone receptor	AkhR-RD
FBtr0344446	333	475	510	646	436	461	356	330	328	354	468	500	420	500	503	340	351	372	422.98	458	354	0.775	-0.367	0.00164054	0.0427665	0.0116	0.0089	0.0104	0.0104	TRUE	0.1418	FBgn0039944	CG17162		CG17162-RH
FBtr0071862	2	4	7	6	10	12	0	0	1	2	4	7	4	11	13	0	0	1	4.72	7	0	0.055	-4.174	0.00165544	0.0429736	0.2841	0.3287	0.3105	0.3105	TRUE	0.3806	FBgn0034758	CG13510		CG13510-RA
FBtr0089233	502	637	668	850	564	601	511	470	454	533	627	655	552	646	656	489	500	514	574.74	612	501	0.82	-0.286	0.00165655	0.0429736	0.0047	0.0079	0.006	0.006	TRUE	0.0453	FBgn0052016	4E-T	eIF4E-Transporter	4E-T-RC
FBtr0344158	558	737	831	1166	706	767	618	564	546	593	726	814	757	809	837	591	600	618	705.13	756	603	0.798	-0.326	0.00165288	0.0429736	0.0097	0.0074	0.0087	0.0087	TRUE	0.1335	FBgn0086686	l(3)L1231	lethal (3) L1231	l(3)L1231-RD
FBtr0080633	10	20	23	42	15	15	6	8	7	11	20	23	27	17	16	6	9	8	15.1	19	8	0.382	-1.389	0.00166005	0.0429852	0	0.1064	0.0756	0.0756	TRUE	0.1656	FBgn0028871	Cpr35B	Cuticular protein 35B	Cpr35B-RA
FBtr0345134	96	133	144	174	100	126	85	69	92	102	131	141	113	115	138	81	73	104	110.9	123	86	0.699	-0.516	0.00166963	0.0431327	0.0104	0.019	0.0151	0.0151	TRUE	0.2926	FBgn0045073	Stim	Stromal interaction molecule	Stim-RG
FBtr0071854	3	1	22	19	19	19	0	3	2	3	1	22	12	22	21	0	3	2	9.56	14	2	0.133	-2.915	0.00168827	0.0433055	0.7984	0.165	0.4098	0.4098	TRUE	0.2309	FBgn0034741	CG4269		CG4269-RA
FBtr0073514	87	116	111	172	85	105	77	82	58	92	114	109	112	97	115	74	87	66	96.19	106	76	0.708	-0.498	0.0016869	0.0433055	0	0.0211	0.0119	0.0119	TRUE	0.1627	FBgn0019660	roX2	RNA on the X 2
FBtr0306537	255	308	396	549	311	327	260	248	241	271	303	388	357	356	357	249	264	273	313.08	339	262	0.772	-0.373	0.00168578	0.0433055	0.0098	0.0101	0.0099	0.0099	TRUE	0.1096	FBgn0067779	dbr	debra	dbr-RD
FBtr0078217	204	307	348	435	338	339	201	233	199	217	302	341	283	387	370	192	248	225	285.06	317	222	0.701	-0.512	0.00169485	0.0433139	0.0317	0.0106	0.0214	0.0214	TRUE	0.2468	FBgn0037007	CG5059		CG5059-RC
FBtr0086499	17	36	117	170	111	151	24	26	14	18	35	115	110	127	165	23	28	16	70.79	95	22	0.233	-2.1	0.00170075	0.0433139	0.3954	0.0268	0.1913	0.3954	TRUE	0.0883	FBgn0040732	CG16926		CG16926-RA
FBtr0345818	17	36	117	170	111	151	24	26	14	18	35	115	110	127	165	23	28	16	70.79	95	22	0.233	-2.1	0.00170075	0.0433139	0.3954	0.0268	0.1913	0.3954	TRUE	0.0883	FBgn0040732	CG16926		CG16926-RB
FBtr0345221	272	413	568	644	466	538	271	335	278	289	407	557	418	534	587	259	357	315	413.6	465	310	0.667	-0.585	0.00170331	0.0433317	0.0522	0.0089	0.0304	0.0304	TRUE	0.2362	FBgn0266731	CR45204
FBtr0331567	204	306	348	432	336	339	201	232	199	217	301	341	281	385	370	192	247	225	284.36	316	221	0.702	-0.511	0.00171994	0.0435366	0.0315	0.0106	0.0213	0.0213	TRUE	0.2429	FBgn0037007	CG5059		CG5059-RE
FBtr0112864	2232	2642	3039	4062	2492	2886	2323	2253	1974	2370	2601	2978	2639	2856	3151	2221	2398	2236	2605.58	2766	2285	0.826	-0.275	0.00172401	0.0435717	0.0075	0.0058	0.007	0.007	TRUE	0.0603	FBgn0011224	heph	hephaestus	heph-RL
FBtr0306006	7	13	56	36	43	46	11	11	7	7	13	55	23	49	50	11	12	8	25.35	33	10	0.306	-1.707	0.00173801	0.043805	0.3634	0.0655	0.2059	0.2059	TRUE	0.0711	FBgn0034140	Lst	Limostatin	Lst-RC
FBtr0073766	103	115	109	162	93	119	80	85	65	109	113	107	105	107	130	76	90	74	101.31	112	80	0.719	-0.476	0.00174947	0.0438168	0	0.0203	0.0106	0.0106	TRUE	0.1137	FBgn0030474	CG15747		CG15747-RA
FBtr0113254	142	194	228	299	183	208	135	149	134	151	191	223	194	210	227	129	159	152	181.75	199	147	0.734	-0.446	0.00175325	0.0438168	0.0126	0.0137	0.0131	0.0131	TRUE	0.1516	FBgn0038814	CG15923		CG15923-RB
FBtr0304797	315	310	354	514	292	337	289	275	222	335	305	347	334	335	368	276	293	251	315.96	337	273	0.812	-0.3	0.00175211	0.0438168	0.0006	0.0101	0.0053	0.0053	TRUE	0.0527	FBgn0035165	CG13887		CG13887-RD
FBtr0330028	142	194	228	299	183	208	135	149	134	151	191	223	194	210	227	129	159	152	181.75	199	147	0.734	-0.446	0.00175325	0.0438168	0.0126	0.0137	0.0131	0.0131	TRUE	0.1516	FBgn0038814	CG15923		CG15923-RC
FBtr0072584	314	310	354	513	293	338	289	275	222	333	305	347	333	336	369	276	293	251	316.01	337	273	0.812	-0.3	0.00178196	0.0441559	0.0007	0.0101	0.0053	0.0053	TRUE	0.0527	FBgn0035165	CG13887		CG13887-RB
FBtr0084169	1	10	26	38	12	17	1	4	4	1	10	25	25	14	19	1	4	5	11.46	16	3	0.203	-2.299	0.0017909	0.0441559	0.495	0.1386	0.2809	0.2809	TRUE	0.2236	FBgn0264490	Eip93F	Ecdysone-induced protein 93F	Eip93F-RA
FBtr0089747	84	82	83	179	100	82	49	71	57	89	81	81	116	115	90	47	76	65	84.3	95	63	0.65	-0.622	0.00178429	0.0441559	0.0236	0.0234	0.0235	0.0235	TRUE	0.4398	FBgn0002773	Mlc2	Myosin light chain 2	Mlc2-RA
FBtr0290130	6	6	55	34	31	34	10	5	5	6	6	54	22	36	37	10	5	6	20.16	27	7	0.258	-1.957	0.00179022	0.0441559	0.469	0.081	0.2637	0.2637	TRUE	0.1115	FBgn0036262	CG6910		CG6910-RB
FBtr0303819	3	2	49	35	57	56	4	1	3	3	2	48	23	65	61	4	1	3	23.41	34	3	0.082	-3.605	0.00178919	0.0441559	1.0175	0.0705	0.4863	1.0175	TRUE	0.0506	FBgn0261989	CG42807		CG42807-RA
FBtr0330384	1	10	26	38	12	17	1	4	4	1	10	25	25	14	19	1	4	5	11.46	16	3	0.203	-2.299	0.0017909	0.0441559	0.495	0.1386	0.2809	0.2809	TRUE	0.2236	FBgn0264490	Eip93F	Ecdysone-induced protein 93F	Eip93F-RC
FBtr0085880	2137	2414	2858	3975	2241	2656	2266	2061	1891	2269	2377	2801	2582	2568	2899	2167	2194	2142	2444.37	2583	2168	0.839	-0.253	0.00180305	0.044365	0.0057	0.0059	0.0059	0.0059	TRUE	0.0442	FBgn0011224	heph	hephaestus	heph-RC
FBtr0303564	1647	1615	1832	2686	1438	1675	1592	1393	1346	1749	1590	1795	1745	1648	1829	1522	1483	1525	1653.94	1726	1510	0.875	-0.193	0.00180321	0.044365	0.0014	0.0062	0.003	0.003	TRUE	0.0184	FBgn0283451	br	broad	br-RN
FBtr0073416	996	1359	1896	2137	1596	1826	1046	1153	958	1058	1338	1858	1388	1829	1993	1000	1227	1085	1419.67	1577	1104	0.7	-0.514	0.00181641	0.0445036	0.0411	0.0063	0.0253	0.0253	TRUE	0.1663	FBgn0285926	Imp	IGF-II mRNA-binding protein	Imp-RD
FBtr0113725	329	466	505	637	430	463	352	328	323	349	459	495	414	493	505	337	349	366	418.52	452	351	0.775	-0.367	0.00181744	0.0445036	0.012	0.0089	0.0106	0.0106	TRUE	0.1433	FBgn0039944	CG17162		CG17162-RE
FBtr0307032	7766	10162	11494	14554	9830	11228	7595	8630	6943	8247	10004	11263	9454	11267	12257	7262	9187	7865	9645.13	10415	8105	0.778	-0.362	0.00182227	0.0445036	0.0181	0.0054	0.0128	0.0128	TRUE	0.1666	FBgn0004838	Hrb27C	Heterogeneous nuclear ribonucleoprotein at 27C	Hrb27C-RH
FBtr0343986	89	118	109	174	84	111	78	83	59	95	116	107	113	96	121	75	88	67	97.53	108	77	0.708	-0.498	0.0018211	0.0445036	0	0.0209	0.0124	0.0124	TRUE	0.1594	FBgn0019660	roX2	RNA on the X 2
FBtr0073414	1210	1643	2263	2644	1896	2172	1272	1390	1189	1285	1618	2217	1718	2173	2371	1216	1480	1347	1713.83	1897	1348	0.71	-0.493	0.00184676	0.0449599	0.0372	0.0061	0.0234	0.0234	TRUE	0.1821	FBgn0285926	Imp	IGF-II mRNA-binding protein	Imp-RH
FBtr0086094	249	339	316	463	299	344	218	275	194	264	334	310	301	343	376	208	293	220	294.19	321	240	0.749	-0.418	0.00185811	0.0450471	0.0161	0.0104	0.0134	0.0134	TRUE	0.402	FBgn0033017	CG10465		CG10465-RA
FBtr0113726	329	466	505	638	430	463	352	329	323	349	459	495	414	493	505	337	350	366	418.71	452	351	0.776	-0.366	0.00185493	0.0450471	0.012	0.0089	0.0106	0.0106	TRUE	0.1435	FBgn0039944	CG17162		CG17162-RC
FBtr0309098	3	7	22	19	13	26	3	5	1	3	7	22	12	15	28	3	5	1	10.73	14	3	0.216	-2.212	0.00185679	0.0450471	0.3586	0.1476	0.2396	0.2396	TRUE	0.1569	FBgn0037635	CG9837		CG9837-RD
FBtr0343932	329	466	505	638	430	463	352	329	323	349	459	495	414	493	505	337	350	366	418.71	452	351	0.776	-0.366	0.00185493	0.0450471	0.012	0.0089	0.0106	0.0106	TRUE	0.1435	FBgn0039944	CG17162		CG17162-RG
FBtr0343985	89	118	109	174	84	110	78	83	59	95	116	107	113	96	120	75	88	67	97.41	108	77	0.709	-0.495	0.00186953	0.0452765	0	0.0209	0.0123	0.0123	TRUE	0.1594	FBgn0019660	roX2	RNA on the X 2
FBtr0310638	316	459	537	732	486	497	370	350	307	336	452	526	476	557	543	354	373	348	440.32	482	358	0.744	-0.427	0.00187263	0.0453043	0.0214	0.0087	0.0155	0.0155	TRUE	0.2572	FBgn0022361	Pur-alpha	Purine-rich binding protein-alpha	Pur-alpha-RE
FBtr0308859	568	665	904	1030	802	875	530	579	512	603	655	886	669	919	955	507	616	580	710.03	781	568	0.727	-0.46	0.00189789	0.0457722	0.0291	0.0074	0.0194	0.0194	TRUE	0.0859	FBgn0052423	shep	alan shepard	shep-RF
FBtr0346618	103	115	109	160	91	119	80	84	65	109	113	107	104	104	130	76	89	74	100.79	111	80	0.72	-0.475	0.00189598	0.0457722	0	0.0204	0.0108	0.0108	TRUE	0.0992	FBgn0030474	CG15747		CG15747-RC
FBtr0304887	136	148	186	244	144	156	97	127	112	144	146	182	159	165	170	93	135	127	146.78	161	118	0.732	-0.45	0.00190616	0.0459241	0.0082	0.0157	0.0123	0.0123	TRUE	0.3809	FBgn0000286	Cf2	Chorion factor 2	Cf2-RE
FBtr0113493	15	15	5	4	7	10	0	0	3	16	15	5	3	8	11	0	0	3	6.73	10	1	0.113	-3.139	0.00193406	0.0465187	0.404	0.2324	0.2956	0.2956	TRUE	0.8628	FBgn0086675	fne	found in neurons	fne-RB
FBtr0330164	237	329	377	490	344	379	274	251	205	252	324	369	318	394	414	262	267	232	314.75	345	254	0.737	-0.441	0.00193485	0.0465187	0.0209	0.0101	0.0157	0.0157	TRUE	0.1996	FBgn0027865	Tsp96F	Tetraspanin 96F	Tsp96F-RC
FBtr0072583	314	309	354	513	292	337	289	275	222	333	304	347	333	335	368	276	293	251	315.66	337	273	0.814	-0.298	0.00193888	0.0465673	0.0007	0.0101	0.0053	0.0053	TRUE	0.0527	FBgn0035165	CG13887		CG13887-RC
FBtr0308319	1638	1602	1810	2648	1426	1655	1582	1381	1334	1739	1577	1774	1720	1634	1807	1513	1470	1511	1638.37	1708	1498	0.877	-0.19	0.001941	0.0465699	0.0013	0.0062	0.0029	0.0029	TRUE	0.0175	FBgn0283451	br	broad	br-RO
FBtr0332671	1176	1519	1666	1873	1450	1591	1113	1173	1036	1249	1495	1632	1217	1662	1737	1064	1249	1174	1386.52	1499	1162	0.776	-0.366	0.00194421	0.0465987	0.0163	0.0064	0.0126	0.0126	TRUE	0.1069	FBgn0004636	Rap1	Rap1 GTPase	Rap1-RC
FBtr0088266	179	255	284	323	213	237	183	164	167	190	251	278	210	244	259	175	175	189	218.98	239	180	0.753	-0.409	0.00194817	0.0466456	0.0108	0.0122	0.0115	0.0115	TRUE	0.1069	FBgn0001122	Galphao	G protein alpha o subunit	Galphao-RA
FBtr0078218	203	305	348	429	333	338	201	232	199	216	300	341	279	382	369	192	247	225	283.42	314	221	0.705	-0.504	0.0019737	0.0469661	0.0315	0.0106	0.0213	0.0213	TRUE	0.2484	FBgn0037007	CG5059		CG5059-RB
FBtr0084547	121	153	188	227	138	139	121	108	98	128	151	184	147	158	152	116	115	111	140.27	153	114	0.743	-0.429	0.00197642	0.0469824	0.0038	0.0161	0.0102	0.0102	TRUE	0.1041	FBgn0266673	Sec10	Secretory 10	Sec10-RA
FBtr0072603	95	99	159	170	118	141	79	95	62	101	97	156	110	135	154	76	101	70	111.18	126	82	0.657	-0.606	0.00198438	0.0471037	0.0331	0.019	0.0258	0.0258	TRUE	0.2064	FBgn0025676	CkIIalpha-i3	CKII-alpha subunit interactor-3	CkIIalpha-i3-RA
FBtr0082256	1726	2289	2684	3435	2315	2673	1774	1920	1603	1833	2254	2630	2231	2653	2918	1696	2044	1816	2230.57	2420	1852	0.765	-0.386	0.00198761	0.0471037	0.0204	0.0059	0.0144	0.0144	TRUE	0.1738	FBgn0001235	hth	homothorax	hth-RA
FBtr0079568	984	1274	1634	1832	1263	1420	979	994	966	1045	1254	1601	1190	1448	1550	936	1058	1094	1241.85	1348	1029	0.764	-0.389	0.00200024	0.0473063	0.0197	0.0065	0.0143	0.0143	TRUE	0.1475	FBgn0261822	Bsg	Basigin	Bsg-RD
FBtr0072449	1	3	15	18	16	13	2	1	1	1	3	15	12	18	14	2	1	1	7.45	10	1	0.132	-2.917	0.00201949	0.0475445	0	0.2103	0.3228	0.3228	TRUE	0.0805	FBgn0001325	Kr	Kruppel	Kr-RA
FBtr0072867	1211	1551	1697	1906	1484	1625	1142	1204	1056	1286	1527	1663	1238	1701	1774	1092	1282	1196	1417.63	1532	1190	0.777	-0.363	0.00202046	0.0475445	0.0162	0.0063	0.0125	0.0125	TRUE	0.1108	FBgn0004636	Rap1	Rap1 GTPase	Rap1-RA
FBtr0075117	1	4	16	15	13	16	2	2	0	1	4	16	10	15	17	2	2	0	7.43	10	1	0.132	-2.917	0.00202609	0.0475445	0.498	0.211	0.3212	0.3212	TRUE	0.1907	FBgn0036787	CG4306		CG4306-RA
FBtr0082255	1728	2292	2690	3446	2318	2677	1778	1926	1605	1835	2256	2636	2239	2657	2922	1700	2050	1818	2234.83	2424	1856	0.766	-0.385	0.00203405	0.0475445	0.0204	0.0059	0.0145	0.0145	TRUE	0.1745	FBgn0001235	hth	homothorax	hth-RC
FBtr0089766	2	4	10	12	11	14	0	0	2	2	4	10	8	13	15	0	0	2	5.98	9	1	0.083	-3.595	0.0020349	0.0475445	0.3115	0.2608	0.2787	0.2787	TRUE	0.646	FBgn0038194	Cyp6d5		Cyp6d5-RA
FBtr0100653	2	4	5	3	3	5	0	0	0	2	4	5	2	3	5	0	0	0	2.42	4	0	0.054	-4.216	0.00203281	0.0475445	0	0.6358	0.3703	0.3703	TRUE	0.1037	FBgn0001228	CG4456		CG4456-RA
FBtr0303154	1213	1553	1697	1908	1486	1627	1144	1205	1058	1288	1529	1663	1239	1703	1776	1094	1283	1198	1419.31	1533	1192	0.778	-0.363	0.00202991	0.0475445	0.0161	0.0063	0.0125	0.0125	TRUE	0.1108	FBgn0004636	Rap1	Rap1 GTPase	Rap1-RB
FBtr0303474	2	4	5	3	3	5	0	0	0	2	4	5	2	3	5	0	0	0	2.42	4	0	0.054	-4.216	0.00203281	0.0475445	0	0.6358	0.3703	0.3703	TRUE	0.1037	FBgn0001228	CG4456		CG4456-RD
FBtr0305049	312	423	466	655	391	449	344	337	277	331	416	457	425	448	490	329	359	314	396.63	428	334	0.78	-0.358	0.00202027	0.0475445	0.0109	0.0091	0.0101	0.0101	TRUE	0.1409	FBgn0039431	plum		plum-RD
FBtr0076806	70	93	91	128	107	108	69	51	61	74	92	89	83	123	118	66	54	69	85.35	96	63	0.658	-0.604	0.00205326	0.0478772	0.0217	0.0232	0.0225	0.0225	TRUE	0.1182	FBgn0052373	CG32373		CG32373-RB
FBtr0307030	7399	9638	10856	14115	9302	10551	7244	8284	6666	7857	9489	10638	9169	10661	11518	6927	8818	7551	9180.92	9889	7765	0.785	-0.349	0.00208248	0.0484124	0.0168	0.0054	0.0122	0.0122	TRUE	0.1718	FBgn0004838	Hrb27C	Heterogeneous nuclear ribonucleoprotein at 27C	Hrb27C-RF
FBtr0333315	92	110	183	215	190	188	95	85	93	98	108	179	140	218	205	91	90	105	137.18	158	95	0.606	-0.723	0.00209194	0.0485351	0.0724	0.0164	0.0437	0.0437	TRUE	0.0797	FBgn0000479	dnc	dunce	dnc-RS
FBtr0333317	92	110	183	215	190	187	95	85	93	98	108	179	140	218	204	91	90	105	137.06	158	95	0.606	-0.722	0.00209798	0.0486267	0.0719	0.0164	0.0435	0.0435	TRUE	0.0798	FBgn0000479	dnc	dunce	dnc-RU
FBtr0302145	10	11	7	12	18	23	3	4	3	11	11	7	8	21	25	3	4	3	10.26	14	3	0.261	-1.94	0.00211101	0.0488215	0.1636	0.1541	0.1587	0.1587	TRUE	0.1641	FBgn0038294	Mf	Myofilin	Mf-RI
FBtr0333313	90	101	186	189	191	177	94	80	82	96	99	182	123	219	193	90	85	93	131.12	152	89	0.589	-0.764	0.00211132	0.0488215	0.0833	0.0169	0.0493	0.0493	TRUE	0.1014	FBgn0000479	dnc	dunce	dnc-RQ
FBtr0301773	17	17	21	40	24	33	12	11	8	18	17	21	26	28	36	11	12	9	19.68	24	11	0.447	-1.16	0.00212587	0.049077	0	0.0829	0.0588	0.0588	TRUE	0.258	FBgn0035976	PGRP-LC	Peptidoglycan recognition protein LC	PGRP-LC-RG

## Sheet: DE_YW2_YW_vs_Mud_up
X	raw.YWR1	raw.YWR2	raw.YWR3	raw.YWR4	raw.YWR5	raw.YWR6	raw.MudR1	raw.MudR2	raw.MudR3	norm.YWR1	norm.YWR2	norm.YWR3	norm.YWR4	norm.YWR5	norm.YWR6	norm.MudR1	norm.MudR2	norm.MudR3	PPDE	PostFC	log2FC	Gene.stable.ID	Gene.name	Gene.description	Transcript.name
FBtr0070148	3469	3974	2787	5160	2985	2822	4572	4385	4053	3683.86	3912.38	2730.93	3351.99	3421.21	3080.66	4371.77	4667.82	4591.17	0.999759	1.34926	0.432169	FBgn0015288	RpL22	Ribosomal protein L22	RpL22-RA
FBtr0310283	155	138	122	245	86	114	202	168	163	164.6	135.86	119.546	159.154	98.5676	124.449	193.153	178.836	184.644	0.96148	1.38684	0.471797	FBgn0025641	DAAM	Dishevelled Associated Activator of Morphogenesis	DAAM-RF
FBtr0310282	155	138	122	245	86	114	202	168	163	164.6	135.86	119.546	159.154	98.5676	124.449	193.153	178.836	184.644	0.96148	1.38684	0.471797	FBgn0025641	DAAM	Dishevelled Associated Activator of Morphogenesis	DAAM-RE
FBtr0070241	107	107	94	190	63	89	162	128	119	113.627	105.341	92.1089	123.426	72.2065	97.1576	154.905	136.256	134.801	0.954766	1.41012	0.495818	FBgn0025641	DAAM	Dishevelled Associated Activator of Morphogenesis	DAAM-RA
FBtr0342731	169	148	133	257	97	118	216	182	176	179.467	145.705	130.324	166.95	111.175	128.816	206.54	193.738	199.37	0.989566	1.38989	0.474973	FBgn0025641	DAAM	Dishevelled Associated Activator of Morphogenesis	DAAM-RG
FBtr0070239	169	148	133	257	97	118	216	182	177	179.467	145.705	130.324	166.95	111.175	128.816	206.54	193.738	200.502	0.990756	1.39252	0.477696	FBgn0025641	DAAM	Dishevelled Associated Activator of Morphogenesis	DAAM-RB
FBtr0303264	155	138	122	246	86	115	203	168	164	164.6	135.86	119.546	159.804	98.5676	125.541	194.11	178.836	185.776	0.961729	1.38898	0.474026	FBgn0025641	DAAM	Dishevelled Associated Activator of Morphogenesis	DAAM-RD
FBtr0339588	88	78	66	130	49	64	100	104	104	93.4504	76.7905	64.6722	84.4493	56.1606	69.8661	95.6205	110.708	117.809	0.971022	1.45549	0.541507	FBgn0260986	mei-38	meiotic 38	mei-38-RB
FBtr0070258	88	78	66	130	49	64	100	104	104	93.4504	76.7905	64.6722	84.4493	56.1606	69.8661	95.6205	110.708	117.809	0.971022	1.45549	0.541507	FBgn0260986	mei-38	meiotic 38	mei-38-RA
FBtr0339589	143	144	139	242	113	117	175	187	169	151.857	141.767	136.204	157.206	129.513	127.724	167.336	199.061	191.44	0.973899	1.32232	0.403067	FBgn0025381	rush	rush hour	rush-RB
FBtr0070331	57	35	42	77	40	37	83	58	60	60.5304	34.4573	41.1551	50.02	45.8454	40.3914	79.365	61.7408	67.9669	0.982336	1.53609	0.619261	FBgn0025629	CG4045		CG4045-RA
FBtr0299582	731	719	727	1126	612	643	903	723	751	776.275	707.851	712.374	731.461	701.435	701.936	863.453	769.631	850.719	0.977905	1.14695	0.1978	FBgn0283657	Tlk	Tousled-like kinase	Tlk-RH
FBtr0333752	514	472	486	763	380	398	660	522	540	545.835	464.681	476.223	495.652	435.531	434.48	631.095	555.668	611.702	0.99882	1.26062	0.334128	FBgn0283657	Tlk	Tousled-like kinase	Tlk-RL
FBtr0301659	616	549	539	882	426	452	780	609	632	654.153	540.487	528.157	572.956	488.254	493.43	745.84	648.279	715.918	0.988042	1.28653	0.36348	FBgn0283657	Tlk	Tousled-like kinase	Tlk-RJ
FBtr0112680	538	474	424	775	360	387	683	540	535	571.322	466.65	415.47	503.448	412.609	422.472	653.088	574.828	606.039	0.974833	1.31226	0.39205	FBgn0283657	Tlk	Tousled-like kinase	Tlk-RB
FBtr0345319	538	474	424	775	360	386	683	539	535	571.322	466.65	415.47	503.448	412.609	421.38	653.088	573.764	606.039	0.971818	1.31198	0.39175	FBgn0283657	Tlk	Tousled-like kinase	Tlk-RN
FBtr0299581	724	724	682	1109	589	632	922	738	749	768.842	712.773	668.28	720.417	675.074	689.928	881.621	785.599	848.454	0.999306	1.1879	0.248416	FBgn0283657	Tlk	Tousled-like kinase	Tlk-RG
FBtr0299583	586	529	464	830	382	410	758	581	602	622.295	520.797	454.665	539.176	437.824	447.58	724.804	618.473	681.935	0.965817	1.33816	0.420252	FBgn0283657	Tlk	Tousled-like kinase	Tlk-RI
FBtr0070596	704	696	665	1095	572	614	875	702	721	747.603	685.208	651.622	711.323	655.589	670.278	836.68	747.277	816.736	0.982587	1.16489	0.220191	FBgn0283657	Tlk	Tousled-like kinase	Tlk-RC
FBtr0343566	189	206	170	299	144	158	264	204	207	200.706	202.806	166.58	194.233	165.043	172.482	252.438	217.157	234.486	0.991562	1.27853	0.354482	FBgn0029709	CHOp24		CHOp24-RB
FBtr0070675	189	205	170	297	144	158	262	202	207	200.706	201.821	166.58	192.934	165.043	172.482	250.526	215.028	234.486	0.988936	1.27386	0.349212	FBgn0029709	CHOp24		CHOp24-RA
FBtr0070762	308	252	203	379	188	184	380	297	315	327.076	248.092	198.916	246.202	215.473	200.865	363.358	316.156	356.826	0.985319	1.43968	0.525748	FBgn0284442	Mcm3	Minichromosome maintenance 3	Mcm3-RA
FBtr0340476	308	252	203	379	188	184	380	297	315	327.076	248.092	198.916	246.202	215.473	200.865	363.358	316.156	356.826	0.985319	1.43968	0.525748	FBgn0284442	Mcm3	Minichromosome maintenance 3	Mcm3-RB
FBtr0070830	128	114	93	187	76	80	162	145	152	135.928	112.232	91.1291	121.477	87.1063	87.3327	154.905	154.352	172.183	0.999561	1.51493	0.599252	FBgn0029818	GAA1	Glycosylphosphatidylinositol anchor attachment 1	GAA1-RA
FBtr0070891	237	243	188	349	172	181	311	261	243	251.679	239.232	184.218	226.714	197.135	197.59	297.38	277.834	275.266	0.999229	1.31195	0.391712	FBgn0027546	CG4766		CG4766-RA
FBtr0345982	168	178	103	208	121	90	284	219	202	178.405	175.24	100.928	135.119	138.682	98.2493	271.562	233.125	228.822	0.999984	1.7687	0.822687	FBgn0029969	CG10932		CG10932-RB
FBtr0071143	167	177	102	204	117	88	283	218	201	177.343	174.255	99.948	132.52	134.098	96.0659	270.606	232.06	227.689	0.999985	1.7876	0.838024	FBgn0029969	CG10932		CG10932-RA
FBgn0053222	385	366	286	382	307	256	456	583	476	408.845	360.325	280.246	248.151	351.864	279.465	436.03	620.602	539.204	0.968516	1.64508	0.718158	NA	NA	NA	NA
FBtr0071095	1260	1215	887	1876	926	832	1672	1524	1529	1338.04	1196.16	869.156	1218.67	1061.32	908.26	1598.78	1622.29	1732.02	0.999952	1.5	0.584966	FBgn0004403	RpS14a	Ribosomal protein S14a	RpS14a-RA
FBtr0071094	1252	1199	874	1857	916	822	1667	1511	1514	1329.54	1180.41	856.417	1206.33	1049.86	897.343	1593.99	1608.46	1715.03	0.999961	1.50557	0.590313	FBgn0004403	RpS14a	Ribosomal protein S14a	RpS14a-RB
FBtr0340123	238	200	218	349	210	169	306	255	230	252.741	196.899	213.614	226.714	240.688	184.49	292.599	271.447	260.54	0.971713	1.25407	0.326613	FBgn0030114	CG17754		CG17754-RG
FBtr0340121	158	142	139	232	114	105	223	173	158	167.786	139.798	136.204	150.709	130.659	114.624	213.234	184.158	178.98	0.996214	1.37245	0.456756	FBgn0030114	CG17754		CG17754-RE
FBtr0346382	46	56	53	55	39	35	83	56	59	48.8491	55.1316	51.9338	35.7285	44.6993	38.208	79.365	59.6118	66.8342	0.978023	1.50031	0.585257	FBgn0030245	CG1637		CG1637-RE
FBtr0073408	46	56	53	55	39	35	83	56	59	48.8491	55.1316	51.9338	35.7285	44.6993	38.208	79.365	59.6118	66.8342	0.978023	1.50031	0.585257	FBgn0030245	CG1637		CG1637-RA
FBtr0310332	100	73	67	147	67	54	124	103	107	106.194	71.868	65.6521	95.4926	76.7911	58.9496	118.569	109.643	121.208	0.9636	1.47026	0.55607	FBgn0263705	Myo10A	Myosin 10A	Myo10A-RE
FBtr0346274	330	343	286	546	252	258	421	352	363	350.439	337.681	280.246	354.687	288.826	281.648	402.562	374.703	411.2	0.952136	1.25492	0.327597	FBgn0028686	Rpt3	Regulatory particle triple-A ATPase 3	Rpt3-RB
FBtr0073542	966	1013	1003	1473	891	885	1232	1002	1039	1025.83	997.292	982.822	956.875	1021.21	966.118	1178.04	1066.63	1176.96	0.999647	1.15012	0.201781	FBgn0003277	RpII215	RNA polymerase II 215kD subunit	RpII215-RA
FBtr0073741	497	467	403	667	347	391	602	485	487	527.782	459.759	394.893	433.29	397.709	426.838	575.636	516.281	551.665	0.980116	1.2444	0.315454	FBgn0025463	Bap60	Brahma associated protein 60kD	Bap60-RA
FBtr0073899	75	56	49	89	46	38	86	74	74	79.6452	55.1316	48.0142	57.8153	52.7222	41.483	82.2336	78.7728	83.8259	0.957797	1.46398	0.549893	FBgn0030545	CG11590		CG11590-RA
FBtr0073980	3	2	11	9	11	7	36	37	29	3.18581	1.96899	10.7787	5.84649	12.6075	7.64161	34.4234	39.3864	32.8507	1	4.99483	2.32044	FBgn0030592	CG9514		CG9514-RA
FBtr0074020	57	63	40	97	36	53	95	65	79	60.5304	62.0231	39.1953	63.0121	41.2609	57.8579	90.8395	69.1923	89.4898	0.964978	1.53963	0.622584	FBgn0030628	CG9114		CG9114-RA
FBtr0074086	638	656	535	1005	436	463	862	693	680	677.515	645.828	524.237	652.858	499.715	505.438	824.249	737.697	770.292	0.971276	1.32881	0.410132	FBgn0027329	CCT6	Chaperonin containing TCP1 subunit 6	CCT6-RA
FBtr0074238	3542	4148	3775	5707	3413	3529	4853	4541	4246	3761.38	4083.68	3699.06	3707.32	3911.76	3852.46	4640.46	4833.88	4809.79	1	1.24114	0.31167	FBgn0004432	Cyp1	Cyclophilin 1	Cyp1-RA
FBtr0334405	1616	1627	1561	2362	1205	1325	1955	1675	1600	1716.09	1601.77	1529.6	1534.38	1381.09	1446.45	1869.38	1783.03	1812.45	0.999344	1.18649	0.246697	FBgn0250788	beta-Spec	beta Spectrin	beta-Spec-RC
FBtr0074454	1612	1623	1554	2354	1203	1320	1953	1671	1596	1711.84	1597.83	1522.74	1529.18	1378.8	1440.99	1867.47	1778.77	1807.92	0.999388	1.18777	0.248255	FBgn0250788	beta-Spec	beta Spectrin	beta-Spec-RA
FBtr0334404	1615	1626	1555	2358	1203	1322	1955	1672	1599	1715.03	1600.79	1523.72	1531.78	1378.8	1443.17	1869.38	1779.84	1811.32	0.999244	1.18761	0.248062	FBgn0250788	beta-Spec	beta Spectrin	beta-Spec-RB
FBtr0074602	93	103	78	140	54	56	123	114	99	98.7601	101.403	76.4308	90.9454	61.8913	61.1329	117.613	121.353	112.145	0.965358	1.43124	0.517267	FBgn0001079	fu	fused	fu-RA
FBtr0074731	2362	2599	2294	3734	2143	2091	2760	2516	2344	2508.29	2558.7	2247.85	2425.64	2456.17	2282.66	2639.13	2678.27	2655.24	0.950282	1.10117	0.139031	FBgn0285947	RpS10b	Ribosomal protein S10b	RpS10b-RB
FBtr0308192	2363	2600	2295	3734	2143	2091	2761	2517	2344	2509.36	2559.68	2248.83	2425.64	2456.17	2282.66	2640.08	2679.34	2655.24	0.950145	1.10121	0.139094	FBgn0285947	RpS10b	Ribosomal protein S10b	RpS10b-RD
FBtr0074761	93	76	56	133	55	52	156	104	108	98.7601	74.8215	54.8734	86.3981	63.0374	56.7662	149.168	110.708	122.34	0.996984	1.75147	0.808564	FBgn0031048	CG12237		CG12237-RA
FBtr0346378	110	73	59	134	57	65	125	115	99	116.813	71.868	57.8131	87.0477	65.3297	70.9578	119.526	122.417	112.145	0.957451	1.50463	0.589412	FBgn0031070	CG12702		CG12702-RC
FBtr0335137	110	73	59	134	57	65	125	115	99	116.813	71.868	57.8131	87.0477	65.3297	70.9578	119.526	122.417	112.145	0.957451	1.50463	0.589412	FBgn0031070	CG12702		CG12702-RB
FBtr0074809	110	73	59	133	57	65	125	115	99	116.813	71.868	57.8131	86.3981	65.3297	70.9578	119.526	122.417	112.145	0.96197	1.50675	0.591445	FBgn0031070	CG12702		CG12702-RA
FBtr0332340	402	400	364	585	293	323	455	426	389	426.898	393.797	356.677	380.022	335.818	352.606	435.073	453.476	440.652	0.971828	1.18403	0.243707	FBgn0031266	Sf3b1	Splicing factor 3b subunit 1	Sf3b1-RB
FBtr0078068	400	400	362	580	290	321	449	425	388	424.774	393.797	354.717	376.774	332.379	350.422	429.336	452.411	439.52	0.960098	1.18374	0.243355	FBgn0031266	Sf3b1	Splicing factor 3b subunit 1	Sf3b1-RA
FBtr0100022	511	484	392	673	329	350	582	545	504	542.649	476.495	384.114	437.187	377.079	382.08	556.511	580.151	570.922	0.985938	1.3124	0.392207	FBgn0261458	capt	capulet	capt-RA
FBtr0332274	503	472	382	661	327	337	569	529	492	534.154	464.681	374.315	429.392	374.786	367.889	544.081	563.119	557.329	0.975102	1.3066	0.385818	FBgn0261458	capt	capulet	capt-RC
FBtr0100023	504	472	383	662	333	337	571	529	495	535.216	464.681	375.295	430.042	381.663	367.889	545.993	563.119	560.727	0.980965	1.30593	0.385073	FBgn0261458	capt	capulet	capt-RB
FBgn0264745	11	23	16	23	19	12	41	25	36	11.6813	22.6434	15.6781	14.941	21.7766	13.0999	39.2044	26.6124	40.7802	0.999622	2.13054	1.09122	NA	NA	NA	NA
FBtr0334787	2000	2053	1743	3298	1548	1508	2482	2363	2295	2123.87	2021.17	1707.93	2142.41	1774.22	1646.22	2373.3	2515.41	2599.74	0.989111	1.31046	0.39007	FBgn0003941	RpL40	Ribosomal protein L40	RpL40-RB
FBtr0077470	2000	2053	1742	3298	1547	1507	2481	2363	2295	2123.87	2021.17	1706.95	2142.41	1773.07	1645.13	2372.35	2515.41	2599.74	0.9884	1.31065	0.390281	FBgn0003941	RpL40	Ribosomal protein L40	RpL40-RA
FBtr0079053	462	528	464	829	396	434	689	609	595	490.615	519.813	454.665	538.527	453.87	473.78	658.825	648.279	674.005	1	1.35185	0.434933	FBgn0015834	eIF3i	eukaryotic translation initiation factor 3 subunit i	eIF3i-RA
FBtr0345571	243	202	155	257	159	150	288	330	293	258.051	198.868	151.882	166.95	182.236	163.749	275.387	351.284	331.905	0.999918	1.70319	0.768238	FBgn0266843	CR45305
FBtr0302570	1497	1779	1238	2289	1338	1241	1998	1740	1739	1589.72	1751.41	1213.09	1486.96	1533.53	1354.75	1910.5	1852.23	1969.91	0.986195	1.2826	0.359066	FBgn0261608	RpL37A	Ribosomal protein L37A	RpL37A-RC
FBtr0079017	1494	1770	1233	2283	1334	1234	1994	1735	1739	1586.53	1742.55	1208.19	1483.06	1528.94	1347.11	1906.67	1846.9	1969.91	0.987547	1.2853	0.362104	FBgn0261608	RpL37A	Ribosomal protein L37A	RpL37A-RB
FBtr0079016	1494	1770	1233	2282	1333	1234	1994	1735	1738	1586.53	1742.55	1208.19	1482.41	1527.8	1347.11	1906.67	1846.9	1968.78	0.987786	1.28531	0.362112	FBgn0261608	RpL37A	Ribosomal protein L37A	RpL37A-RA
FBtr0079365	687	663	681	1079	530	528	881	796	746	729.55	652.719	667.3	700.929	607.452	576.396	842.417	847.34	845.056	1	1.28841	0.365597	FBgn0031872	ihog	interference hedgehog	ihog-RA
FBtr0345288	6	7	6	9	4	6	15	24	11	6.37162	6.89146	5.87929	5.84649	4.58454	6.54995	14.3431	25.5479	12.4606	0.980661	2.83334	1.5025	FBgn0031907	CG5171		CG5171-RF
FBtr0079439	6	10	6	10	5	6	15	24	14	6.37162	9.84494	5.87929	6.4961	5.73068	6.54995	14.3431	25.5479	15.859	0.99632	2.69804	1.43191	FBgn0031907	CG5171		CG5171-RB
FBtr0079440	6	7	6	9	4	6	15	24	11	6.37162	6.89146	5.87929	5.84649	4.58454	6.54995	14.3431	25.5479	12.4606	0.980661	2.83334	1.5025	FBgn0031907	CG5171		CG5171-RA
FBtr0079545	671	799	857	1342	699	695	1193	1072	1009	712.559	786.61	839.759	871.776	801.149	758.703	1140.75	1141.14	1142.98	1	1.43572	0.521776	FBgn0011230	poe	purity of essence	poe-RA
FBtr0333088	671	799	857	1342	699	695	1193	1072	1009	712.559	786.61	839.759	871.776	801.149	758.703	1140.75	1141.14	1142.98	1	1.43572	0.521776	FBgn0011230	poe	purity of essence	poe-RB
FBtr0332598	1	0	0	0	0	0	22	8	16	1.06194	0	0	0	0	0	21.0365	8.51598	18.1245	1	42.1145	5.39625	FBgn0085395	Shawl	Shaw-like	Shawl-RD
FBtr0308029	1	0	0	0	0	0	21	7	16	1.06194	0	0	0	0	0	20.0803	7.45148	18.1245	1	39.8773	5.31749	FBgn0085395	Shawl	Shaw-like	Shawl-RC
FBgn0042174	1043	1112	968	1658	879	893	1239	1182	1101	1107.6	1094.76	948.526	1077.05	1007.45	974.851	1184.74	1258.24	1247.19	0.999788	1.18828	0.248869	NA	NA	NA	NA
FBtr0080006	0	4	6	7	8	10	15	17	10	0	3.93797	5.87929	4.54727	9.16908	10.9166	14.3431	18.0965	11.3278	0.969333	2.51832	1.33246	FBgn0032235	CG5096		CG5096-RA
FBtr0345435	132	150	121	253	103	101	206	169	155	140.176	147.674	118.566	164.351	118.052	110.258	196.978	179.9	175.581	0.972494	1.3821	0.466865	FBgn0262782	Mdh1	Malate dehydrogenase 1	Mdh1-RB
FBtr0080050	132	150	120	252	103	101	206	169	155	140.176	147.674	117.586	163.702	118.052	110.258	196.978	179.9	175.581	0.976527	1.38494	0.469824	FBgn0262782	Mdh1	Malate dehydrogenase 1	Mdh1-RA
FBtr0346761	411	436	314	634	330	260	538	474	449	436.456	429.239	307.683	411.853	378.225	283.831	514.438	504.572	508.619	0.979279	1.35762	0.44108	FBgn0267425	CR45778
FBtr0080157	411	436	314	634	330	260	538	474	449	436.456	429.239	307.683	411.853	378.225	283.831	514.438	504.572	508.619	0.979279	1.35762	0.44108	FBgn0250837	dUTPase	Deoxyuridine triphosphatase	dUTPase-RA
FBtr0331195	411	436	313	632	330	260	537	473	447	436.456	429.239	306.703	410.553	378.225	283.831	513.482	503.507	506.354	0.976487	1.35518	0.438481	FBgn0250837	dUTPase	Deoxyuridine triphosphatase	dUTPase-RC
FBtr0331196	405	429	307	632	318	256	526	466	445	430.084	422.348	300.824	410.553	364.471	279.465	502.964	496.056	504.088	0.967441	1.35963	0.443209	FBgn0250837	dUTPase	Deoxyuridine triphosphatase	dUTPase-RD
FBtr0080156	392	421	298	623	308	249	521	457	435	416.279	414.472	292.005	404.707	353.01	271.823	498.183	486.475	492.76	0.970455	1.37071	0.454927	FBgn0250837	dUTPase	Deoxyuridine triphosphatase	dUTPase-RB
FBtr0346436	619	617	567	976	457	499	799	644	705	657.339	607.433	555.593	634.019	523.784	544.738	764.008	685.536	798.611	0.992244	1.27545	0.35101	FBgn0027081	ThrRS	Threonyl-tRNA synthetase	ThrRS-RD
FBtr0080332	618	616	567	976	457	499	796	644	705	656.277	606.448	555.593	634.019	523.784	544.738	761.139	685.536	798.611	0.992522	1.27458	0.350025	FBgn0027081	ThrRS	Threonyl-tRNA synthetase	ThrRS-RA
FBtr0080331	617	614	564	971	456	498	791	641	698	655.215	604.479	552.654	630.771	522.638	543.646	756.358	682.343	790.682	0.992728	1.26974	0.344531	FBgn0027081	ThrRS	Threonyl-tRNA synthetase	ThrRS-RB
FBtr0080333	607	608	555	957	441	483	777	630	681	644.595	598.572	543.835	621.677	505.446	527.271	742.971	670.633	771.425	0.986786	1.26901	0.343703	FBgn0027081	ThrRS	Threonyl-tRNA synthetase	ThrRS-RC
FBtr0080411	715	713	589	1073	517	502	875	764	771	759.284	701.944	577.151	697.031	592.552	548.013	836.68	813.276	873.375	0.991417	1.30083	0.379433	FBgn0032444	CCT4	Chaperonin containing TCP1 subunit 4	CCT4-RA
FBtr0347485	284	289	250	421	207	243	359	295	289	301.59	284.519	244.971	273.486	237.25	265.273	343.278	314.027	327.374	0.988936	1.22592	0.293864	FBgn0032456	MRP	Multidrug-Resistance like Protein 1	MRP-RR
FBtr0336614	518	537	443	806	443	420	600	574	532	550.083	528.673	434.088	523.585	507.738	458.497	573.723	611.021	602.64	0.961604	1.19044	0.251489	FBgn0263598	Vha68-2	Vacuolar H[+] ATPase 68 kDa subunit 2	Vha68-2-RF
FBtr0080418	518	537	443	806	443	420	600	574	532	550.083	528.673	434.088	523.585	507.738	458.497	573.723	611.021	602.64	0.961604	1.19044	0.251489	FBgn0263598	Vha68-2	Vacuolar H[+] ATPase 68 kDa subunit 2	Vha68-2-RA
FBtr0080419	518	537	443	806	443	420	600	574	532	550.083	528.673	434.088	523.585	507.738	458.497	573.723	611.021	602.64	0.961604	1.19044	0.251489	FBgn0263598	Vha68-2	Vacuolar H[+] ATPase 68 kDa subunit 2	Vha68-2-RB
FBtr0080420	511	526	438	796	430	413	594	562	521	542.649	517.844	429.188	517.089	492.838	450.855	567.986	598.247	590.18	0.974697	1.19057	0.251647	FBgn0263598	Vha68-2	Vacuolar H[+] ATPase 68 kDa subunit 2	Vha68-2-RC
FBtr0305551	511	526	438	795	429	412	593	561	521	542.649	517.844	429.188	516.44	491.692	449.763	567.03	597.183	590.18	0.972477	1.19036	0.251392	FBgn0263598	Vha68-2	Vacuolar H[+] ATPase 68 kDa subunit 2	Vha68-2-RD
FBtr0336613	511	526	438	795	429	412	593	561	521	542.649	517.844	429.188	516.44	491.692	449.763	567.03	597.183	590.18	0.972477	1.19036	0.251392	FBgn0263598	Vha68-2	Vacuolar H[+] ATPase 68 kDa subunit 2	Vha68-2-RE
FBtr0080867	606	707	587	1051	521	573	771	701	651	643.533	696.037	575.191	682.74	597.137	625.52	737.234	746.213	737.441	0.973467	1.16277	0.217562	FBgn0032586	Tpr2	Tetratricopeptide repeat protein 2	Tpr2-RB
FBtr0333486	605	706	587	1049	520	572	770	701	650	642.471	695.052	575.191	681.441	595.99	624.429	736.278	746.213	736.308	0.97677	1.16338	0.218321	FBgn0032586	Tpr2	Tetratricopeptide repeat protein 2	Tpr2-RC
FBtr0080930	675	772	650	1004	553	553	889	753	749	716.807	760.029	636.923	652.208	633.813	603.687	850.066	801.566	848.454	0.999974	1.24868	0.320409	FBgn0022213	Cse1	Chromosome segregation 1	Cse1-RA
FBtr0081087	319	370	326	446	245	253	417	387	336	338.758	364.263	319.442	289.726	280.803	276.19	398.738	411.96	380.615	0.999047	1.27451	0.349937	FBgn0284256	bsf	bicoid stability factor	bsf-RA
FBtr0081166	11	18	5	10	3	5	27	24	17	11.6813	17.7209	4.89941	6.4961	3.43841	5.45829	25.8175	25.5479	19.2573	0.999891	2.81335	1.49229	FBgn0000422	Ddc	Dopa decarboxylase	Ddc-RB
FBtr0081167	11	18	5	10	3	5	27	24	17	11.6813	17.7209	4.89941	6.4961	3.43841	5.45829	25.8175	25.5479	19.2573	0.999891	2.81335	1.49229	FBgn0000422	Ddc	Dopa decarboxylase	Ddc-RC
FBtr0290291	12	18	5	10	3	5	29	25	18	12.7432	17.7209	4.89941	6.4961	3.43841	5.45829	27.73	26.6124	20.3901	0.999966	2.91225	1.54214	FBgn0000422	Ddc	Dopa decarboxylase	Ddc-RD
FBtr0081162	342	385	299	564	270	288	429	392	358	363.182	379.03	292.985	366.38	309.457	314.398	410.212	417.283	405.536	0.95131	1.21754	0.283969	FBgn0086443	AsnRS	Asparaginyl-tRNA synthetase	AsnRS-RA
FBtr0345635	4	2	0	0	0	0	7	4	8	4.24774	1.96899	0	0	0	0	6.69344	4.25799	9.06226	0.993184	5.74204	2.52156	FBgn0259998	CG17571		CG17571-RB
FBtr0081376	4	2	0	0	0	0	7	4	8	4.24774	1.96899	0	0	0	0	6.69344	4.25799	9.06226	0.993184	5.74204	2.52156	FBgn0259998	CG17571		CG17571-RA
FBtr0332966	10897	11495	11018	16833	9665	9525	13033	11590	10993	11571.9	11316.8	10796.3	10934.9	11077.4	10398	12462.2	12337.5	12452.7	1	1.12714	0.17267	FBgn0000559	eEF2	eukaryotic translation elongation factor 2	eEF2-RD
FBtr0085912	10893	11483	11003	16822	9652	9517	13020	11583	10991	11567.7	11304.9	10781.6	10927.7	11062.5	10389.3	12449.8	12330.1	12450.4	1	1.12752	0.173155	FBgn0000559	eEF2	eukaryotic translation elongation factor 2	eEF2-RC
FBtr0085911	10893	11483	11003	16822	9652	9517	13020	11583	10991	11567.7	11304.9	10781.6	10927.7	11062.5	10389.3	12449.8	12330.1	12450.4	1	1.12752	0.173155	FBgn0000559	eEF2	eukaryotic translation elongation factor 2	eEF2-RA
FBtr0086060	103	100	144	157	96	101	312	266	232	109.379	98.4494	141.103	101.989	110.029	110.258	298.336	283.156	262.805	1	2.51423	1.33012	FBgn0033033	scaf	scarface	scaf-RB
FBtr0086061	102	102	147	159	99	101	313	268	234	108.317	100.418	144.043	103.288	113.467	110.258	299.292	285.285	265.071	1	2.49826	1.32093	FBgn0033033	scaf	scarface	scaf-RA
FBtr0089013	191	187	157	304	110	122	267	216	219	202.83	184.1	153.842	197.481	126.075	133.182	255.307	229.931	248.079	0.993286	1.46801	0.553861	FBgn0283450	Glo1	Glyoxalase 1	Glo1-RA
FBtr0336910	149	117	124	207	79	95	187	151	146	158.228	115.186	121.505	134.469	90.5447	103.708	178.81	160.739	165.386	0.964157	1.39455	0.479797	FBgn0265096	CR44201
FBtr0088647	780	871	767	1189	706	768	922	883	809	828.31	857.494	751.57	772.386	809.172	838.394	881.621	939.951	916.421	0.987468	1.1275	0.173131	FBgn0004921	Ggamma1	G protein gamma 1	Ggamma1-RC
FBtr0088645	857	932	850	1282	771	829	995	969	886	910.079	917.548	832.9	832.8	883.67	904.985	951.424	1031.5	1003.65	0.992632	1.13093	0.177515	FBgn0004921	Ggamma1	G protein gamma 1	Ggamma1-RA
FBtr0088646	930	980	865	1324	792	850	1062	1015	941	987.601	964.804	847.598	860.083	907.739	927.91	1015.49	1080.46	1065.95	0.99492	1.15062	0.202411	FBgn0004921	Ggamma1	G protein gamma 1	Ggamma1-RB
FBtr0088663	53	37	28	72	29	28	81	66	82	56.2826	36.4263	27.4367	46.7719	33.2379	30.5664	77.4526	70.2568	92.8881	0.999995	2.07872	1.05569	FBgn0033367	PPO2	Prophenoloxidase 2	PPO2-RA
FBtr0302504	4	1	1	0	1	1	30	28	19	4.24774	0.984494	0.979882	0	1.14614	1.09166	28.6862	29.8059	21.5229	1	16.9451	4.0828	FBgn0010549	l(2)03659	lethal (2) 03659	l(2)03659-RB
FBtr0332999	4	1	1	0	1	1	30	28	19	4.24774	0.984494	0.979882	0	1.14614	1.09166	28.6862	29.8059	21.5229	1	16.9451	4.0828	FBgn0010549	l(2)03659	lethal (2) 03659	l(2)03659-RC
FBtr0088499	2160	2231	2056	3211	1685	1728	2677	2263	2181	2293.78	2196.41	2014.64	2085.9	1931.24	1886.39	2559.76	2408.96	2470.6	0.999571	1.19866	0.26142	FBgn0023143	Uba1	Ubiquitin activating enzyme 1	Uba1-RA
FBtr0339517	2160	2231	2056	3211	1685	1728	2677	2263	2181	2293.78	2196.41	2014.64	2085.9	1931.24	1886.39	2559.76	2408.96	2470.6	0.999571	1.19866	0.26142	FBgn0023143	Uba1	Ubiquitin activating enzyme 1	Uba1-RC
FBtr0088160	0	0	0	1	0	0	10	4	6	0	0	0	0.64961	0	0	9.56205	4.25799	6.79669	0.99999	24.4869	4.61394	FBgn0010425	epsilonTry	epsilonTrypsin	epsilonTry-RA
FBtr0333148	250	255	209	371	184	210	305	258	288	265.484	251.046	204.795	241.005	210.889	229.248	291.643	274.64	326.241	0.973359	1.27262	0.347805	FBgn0027079	ValRS	Valyl-tRNA synthetase	ValRS-RC
FBtr0087734	250	255	209	371	184	210	305	258	288	265.484	251.046	204.795	241.005	210.889	229.248	291.643	274.64	326.241	0.973359	1.27262	0.347805	FBgn0027079	ValRS	Valyl-tRNA synthetase	ValRS-RB
FBtr0087735	250	255	209	371	184	210	306	258	288	265.484	251.046	204.795	241.005	210.889	229.248	292.599	274.64	326.241	0.976392	1.27399	0.349357	FBgn0027079	ValRS	Valyl-tRNA synthetase	ValRS-RA
FBtr0087585	71	83	61	132	60	66	115	86	104	75.3975	81.713	59.7728	85.7485	68.7681	72.0495	109.964	91.5468	117.809	0.984172	1.44098	0.527055	FBgn0263697	Uba3	Ubiquitin activating enzyme 3	Uba3-RA
FBtr0304853	763	928	864	1441	765	759	1088	934	857	810.257	913.61	846.618	936.088	876.794	828.569	1040.35	994.24	970.794	0.987064	1.15325	0.205701	FBgn0013733	shot	short stop	shot-RAD
FBtr0087514	45	73	36	50	43	31	76	75	70	47.7871	71.868	35.2758	32.4805	49.2838	33.8414	72.6716	79.8373	79.2948	0.995793	1.70886	0.773031	FBgn0033942	Cpr51A	Cuticular protein 51A	Cpr51A-RA
FBtr0273307	60	60	43	57	31	41	93	76	83	63.7162	59.0696	42.1349	37.0278	35.5302	44.758	88.9271	80.9018	94.0209	1	1.86893	0.902213	FBgn0034022	CG12964		CG12964-RB
FBtr0340002	60	60	43	57	31	41	93	77	83	63.7162	59.0696	42.1349	37.0278	35.5302	44.758	88.9271	81.9663	94.0209	1	1.8767	0.908198	FBgn0034022	CG12964		CG12964-RC
FBtr0087268	92	84	65	111	56	45	125	93	92	97.6981	82.6975	63.6923	72.1067	64.1836	49.1246	119.526	98.9982	104.216	0.977701	1.50106	0.585979	FBgn0034057	CG8314		CG8314-RA
FBtr0087105	2222	2144	1733	3289	1685	1664	2628	2354	2349	2359.62	2110.75	1698.14	2136.57	1931.24	1816.52	2512.91	2505.83	2660.91	0.969563	1.273	0.348232	FBgn0003274	RpLP2	Ribosomal protein LP2	RpLP2-RA
FBtr0087121	91	67	70	113	54	55	114	95	101	96.6362	65.9611	68.5918	73.4059	61.8913	60.0412	109.007	101.127	114.411	0.997621	1.52305	0.606962	FBgn0034141	CG8311		CG8311-RA
FBtr0086895	220	223	269	402	220	242	423	410	376	233.626	219.542	263.588	261.143	252.15	264.181	404.475	436.444	425.926	1	1.69587	0.762022	FBgn0034253	CG10936		CG10936-RA
FBtr0086775	142	165	110	210	122	101	187	163	181	150.795	162.441	107.787	136.418	139.829	110.258	178.81	173.513	205.034	0.979475	1.37957	0.46422	FBgn0034310	Nup75	Nucleoporin 75kD	Nup75-RA
FBtr0086768	212	221	185	278	144	173	294	216	222	225.13	217.573	181.278	180.592	165.043	188.857	281.124	229.931	251.478	0.976049	1.31568	0.395804	FBgn0266420	Ote	Otefin	Ote-RA
FBtr0086701	266	304	166	399	154	154	450	389	384	282.475	299.286	162.66	259.194	176.505	168.115	430.292	414.089	434.988	1	1.89132	0.919396	FBgn0003067	Pepck	Phosphoenolpyruvate carboxykinase	Pepck-RA
FBtr0344533	266	304	166	399	154	154	450	389	384	282.475	299.286	162.66	259.194	176.505	168.115	430.292	414.089	434.988	1	1.89132	0.919396	FBgn0266488	CG45087		CG45087-RA
FBtr0345981	513	567	476	808	386	446	634	575	524	544.773	558.208	466.424	524.885	442.408	486.88	606.234	612.086	593.578	0.993137	1.1985	0.26123	FBgn0034405	Jheh2	Juvenile hormone epoxide hydrolase 2	Jheh2-RD
FBtr0089970	513	567	476	808	386	445	634	575	524	544.773	558.208	466.424	524.885	442.408	485.788	606.234	612.086	593.578	0.993105	1.19893	0.261747	FBgn0034405	Jheh2	Juvenile hormone epoxide hydrolase 2	Jheh2-RA
FBtr0086307	564	590	533	788	521	482	677	645	575	598.932	580.851	522.277	511.893	597.137	526.179	647.351	686.601	651.35	0.999571	1.18983	0.250759	FBgn0005655	PCNA	Proliferating cell nuclear antigen	PCNA-RA
FBtr0086308	560	590	529	788	520	481	675	643	572	594.684	580.851	518.358	511.893	595.99	525.088	645.438	684.472	647.951	0.999552	1.18909	0.249856	FBgn0005655	PCNA	Proliferating cell nuclear antigen	PCNA-RB
FBtr0071712	443	360	392	583	266	314	529	446	417	470.438	354.418	384.114	378.723	304.872	342.781	505.833	474.766	472.37	0.976845	1.29883	0.377211	FBgn0034657	LBR	Lamin B receptor	LBR-RA
FBtr0071713	406	343	356	554	244	302	502	429	402	431.146	337.681	348.838	359.884	279.657	329.681	480.015	456.669	455.378	0.99937	1.33327	0.414973	FBgn0034657	LBR	Lamin B receptor	LBR-RC
FBtr0071711	406	343	356	553	244	302	502	429	402	431.146	337.681	348.838	359.234	279.657	329.681	480.015	456.669	455.378	0.999405	1.33369	0.415425	FBgn0034657	LBR	Lamin B receptor	LBR-RB
FBtr0071769	195	186	153	266	132	142	300	235	208	207.078	183.116	149.922	172.796	151.29	155.016	286.862	250.157	235.619	0.999995	1.51476	0.599087	FBgn0034706	CG11275		CG11275-RA
FBtr0071936	144	133	105	172	108	122	166	149	151	152.919	130.938	102.888	111.733	123.783	133.182	158.73	158.61	171.05	0.964596	1.29387	0.371688	FBgn0034750	CG3732		CG3732-RA
FBtr0303465	29	33	38	32	17	16	48	41	51	30.7962	32.4883	37.2355	20.7875	19.4843	17.4665	45.8978	43.6444	57.7719	0.997949	1.85853	0.894164	FBgn0034800	CG3788		CG3788-RB
FBtr0071995	28	30	38	32	16	16	44	40	50	29.7342	29.5348	37.2355	20.7875	18.3382	17.4665	42.073	42.5799	56.6391	0.99264	1.84157	0.880938	FBgn0034800	CG3788		CG3788-RA
FBtr0072037	213	180	175	300	138	134	281	231	200	226.192	177.209	171.479	194.883	158.167	146.282	268.694	245.899	226.556	0.986306	1.37857	0.463174	FBgn0003977	vir	virilizer	vir-RA
FBtr0347022	183	125	103	204	82	102	227	175	169	194.334	123.062	100.928	132.52	93.9831	111.349	217.059	186.287	191.44	0.956677	1.56687	0.647887	FBgn0267590	CR45928
FBtr0072219	1437	1493	1287	1970	1158	1246	1710	1524	1483	1526	1469.85	1261.11	1279.73	1327.22	1360.21	1635.11	1622.29	1679.92	0.999856	1.20034	0.263445	FBgn0015268	Nap1	Nucleosome assembly protein 1	Nap1-RA
FBtr0305989	1430	1487	1286	1963	1159	1239	1707	1519	1473	1518.57	1463.94	1260.13	1275.18	1328.37	1352.56	1632.24	1616.97	1668.59	0.999916	1.19932	0.262219	FBgn0015268	Nap1	Nucleosome assembly protein 1	Nap1-RB
FBtr0305990	1429	1489	1287	1964	1158	1239	1707	1517	1473	1517.51	1465.91	1261.11	1275.83	1327.22	1352.56	1632.24	1614.84	1668.59	0.999907	1.1986	0.26135	FBgn0015268	Nap1	Nucleosome assembly protein 1	Nap1-RC
FBtr0347020	1348	1399	1221	1828	1094	1162	1640	1429	1410	1431.49	1377.31	1196.44	1187.49	1253.87	1268.51	1568.18	1521.17	1597.22	0.999967	1.21454	0.28041	FBgn0267588	CR45926
FBtr0347019	1348	1399	1221	1828	1094	1162	1640	1429	1409	1431.49	1377.31	1196.44	1187.49	1253.87	1268.51	1568.18	1521.17	1596.09	0.999967	1.21425	0.280063	FBgn0267588	CR45926
FBtr0072174	2256	2396	2113	3309	1828	1928	2570	2453	2384	2395.73	2358.85	2070.49	2149.56	2095.14	2104.72	2457.45	2611.21	2700.55	0.990822	1.17898	0.237544	FBgn0034968	RpL12	Ribosomal protein L12	RpL12-RC
FBtr0072175	2229	2357	2088	3257	1800	1889	2535	2427	2360	2367.06	2320.45	2045.99	2115.78	2063.04	2062.14	2423.98	2583.53	2673.37	0.990839	1.18352	0.243085	FBgn0034968	RpL12	Ribosomal protein L12	RpL12-RA
FBtr0072176	2229	2357	2088	3258	1800	1889	2535	2426	2359	2367.06	2320.45	2045.99	2116.43	2063.04	2062.14	2423.98	2582.47	2672.23	0.990858	1.18313	0.242604	FBgn0034968	RpL12	Ribosomal protein L12	RpL12-RB
FBtr0072262	132	133	111	208	82	100	167	157	149	140.176	130.938	108.767	135.119	93.9831	109.166	159.686	167.126	168.785	0.997824	1.38095	0.465662	FBgn0034989	CG3356		CG3356-RA
FBtr0310416	167	210	262	331	220	263	310	297	277	177.343	206.744	256.729	215.021	252.15	287.106	296.424	316.156	313.781	0.974135	1.32674	0.407889	FBgn0027111	miple1	midkine and pleiotrophin 1	miple1-RC
FBtr0072504	170	220	267	335	225	267	322	309	291	180.529	216.589	261.629	217.619	257.88	291.473	307.898	328.93	329.64	0.994811	1.35448	0.437736	FBgn0027111	miple1	midkine and pleiotrophin 1	miple1-RA
FBtr0072505	170	220	267	335	225	267	322	309	291	180.529	216.589	261.629	217.619	257.88	291.473	307.898	328.93	329.64	0.994811	1.35448	0.437736	FBgn0027111	miple1	midkine and pleiotrophin 1	miple1-RB
FBtr0306561	222	215	197	348	175	182	284	258	208	235.75	211.666	193.037	226.064	200.574	198.682	271.562	274.64	235.619	0.950354	1.2358	0.305441	FBgn0261985	Ptpmeg	Protein tyrosine phosphatase Meg	Ptpmeg-RI
FBtr0110818	1468	1481	1510	2333	1303	1369	1793	1479	1455	1558.92	1458.04	1479.62	1515.54	1493.41	1494.48	1714.48	1574.39	1648.2	0.979283	1.09718	0.133801	FBgn0001316	klar	klarsicht	klar-RB
FBtr0072671	252	255	218	360	185	191	331	280	279	267.608	251.046	213.614	233.86	212.035	208.507	316.504	298.059	316.046	1	1.34272	0.425158	FBgn0035207	Sherpa	SUMO-related HECT domain and RCC repeat protein for Toll pathway activation	Sherpa-RA
FBtr0310555	252	254	216	360	183	190	330	279	279	267.608	250.061	211.655	233.86	209.743	207.415	315.548	296.995	316.046	1	1.34587	0.428539	FBgn0035207	Sherpa	SUMO-related HECT domain and RCC repeat protein for Toll pathway activation	Sherpa-RC
FBtr0072670	251	254	216	360	183	190	330	279	279	266.546	250.061	211.655	233.86	209.743	207.415	315.548	296.995	316.046	1	1.34693	0.429677	FBgn0035207	Sherpa	SUMO-related HECT domain and RCC repeat protein for Toll pathway activation	Sherpa-RB
FBtr0072811	581	548	473	828	409	452	719	583	584	616.985	539.503	463.484	537.877	468.769	493.43	687.512	620.602	661.545	0.99296	1.26187	0.335567	FBgn0025725	alphaCOP	Coat Protein (coatomer) alpha	alphaCOP-RB
FBtr0072812	590	555	477	837	416	457	730	590	587	626.542	546.394	467.404	543.723	476.792	498.888	698.03	628.053	664.943	0.989047	1.25948	0.332833	FBgn0025725	alphaCOP	Coat Protein (coatomer) alpha	alphaCOP-RA
FBtr0300232	358	435	365	677	341	384	492	526	455	380.173	428.255	357.657	439.786	390.832	419.197	470.453	559.926	515.416	0.988879	1.27902	0.355036	FBgn0083121	Uhg7
FBtr0072795	234	185	159	353	124	118	307	259	247	248.493	182.131	155.801	229.312	142.121	128.816	293.555	275.705	279.797	0.952421	1.55697	0.638743	FBgn0022702	Cht2	Chitinase 2	Cht2-RA
FBtr0072789	1512	1603	1479	2524	1311	1366	2061	1754	1634	1605.65	1578.14	1449.25	1639.62	1502.58	1491.21	1970.74	1867.13	1850.97	1	1.2277	0.295954	FBgn0250789	alpha-Spec	alpha Spectrin	alpha-Spec-RA
FBtr0332880	1512	1603	1479	2525	1311	1369	2062	1754	1634	1605.65	1578.14	1449.25	1640.26	1502.58	1494.48	1971.7	1867.13	1850.97	1	1.22738	0.295585	FBgn0250789	alpha-Spec	alpha Spectrin	alpha-Spec-RD
FBtr0332879	1513	1605	1480	2525	1313	1367	2062	1754	1634	1606.71	1580.11	1450.23	1640.26	1504.88	1492.3	1971.7	1867.13	1850.97	1	1.22684	0.294944	FBgn0250789	alpha-Spec	alpha Spectrin	alpha-Spec-RC
FBtr0332878	1427	1474	1299	2298	1188	1209	1920	1608	1524	1515.38	1451.14	1272.87	1492.8	1361.61	1319.82	1835.91	1711.71	1726.36	0.999999	1.25327	0.325692	FBgn0250789	alpha-Spec	alpha Spectrin	alpha-Spec-RB
FBtr0072984	136	101	81	179	83	80	170	137	132	144.423	99.4339	79.3705	116.28	95.1292	87.3327	162.555	145.836	149.527	0.982714	1.47046	0.556264	FBgn0052484	Sk2	Sphingosine kinase 2	Sk2-RA
FBtr0333895	603	655	604	867	495	526	693	661	632	640.348	644.843	591.849	563.212	567.337	574.212	662.65	703.633	715.918	0.994597	1.16278	0.217576	FBgn0026189	prominin-like		prominin-like-RE
FBtr0337055	573	632	561	814	486	489	664	608	589	608.489	622.2	549.714	528.782	557.022	533.821	634.92	647.214	667.209	0.963987	1.14681	0.197631	FBgn0026189	prominin-like		prominin-like-RF
FBtr0073284	36	39	40	58	38	34	117	73	94	38.2297	38.3953	39.1953	37.6774	43.5531	37.1164	111.876	77.7083	106.482	1	2.51806	1.33231	FBgn0035484	CG11594		CG11594-RA
FBtr0073283	33	35	33	50	30	29	104	65	88	35.0439	34.4573	32.3361	32.4805	34.3841	31.6581	99.4453	69.1923	99.6848	1	2.66485	1.41405	FBgn0035484	CG11594		CG11594-RC
FBtr0310046	33	35	35	51	31	32	107	67	89	35.0439	34.4573	34.2959	33.1301	35.5302	34.9331	102.314	71.3213	100.818	1	2.63451	1.39753	FBgn0035484	CG11594		CG11594-RE
FBtr0309791	32	33	34	51	30	29	104	64	90	33.982	32.4883	33.316	33.1301	34.3841	31.6581	99.4453	68.1278	101.95	1	2.69248	1.42893	FBgn0035484	CG11594		CG11594-RD
FBtr0073194	19	32	16	24	18	13	73	78	89	20.1768	31.5038	15.6781	15.5906	20.6304	14.1916	69.803	83.0308	100.818	1	4.25668	2.08973	FBgn0045479	Gr64a	Gustatory receptor 64a	Gr64a-RA
FBtr0309790	19	16	10	16	7	9	81	75	78	20.1768	15.7519	9.79882	10.3938	8.02295	9.82493	77.4526	79.8373	88.357	1	6.572	2.71633	FBgn0045477	Gr64c	Gustatory receptor 64c	Gr64c-RB
FBtr0073196	11	10	7	8	3	4	36	29	39	11.6813	9.84494	6.85918	5.19688	3.43841	4.36663	34.4234	30.8704	44.1785	1	5.19546	2.37725	FBgn0045477	Gr64c	Gustatory receptor 64c	Gr64c-RA
FBtr0073195	19	16	10	16	7	9	81	75	78	20.1768	15.7519	9.79882	10.3938	8.02295	9.82493	77.4526	79.8373	88.357	1	6.572	2.71633	FBgn0045478	Gr64b	Gustatory receptor 64b	Gr64b-RA
FBtr0344475	4	3	4	3	2	3	25	26	26	4.24774	2.95348	3.91953	1.94883	2.29227	3.27498	23.9051	27.6769	29.4523	1	8.31361	3.05547	FBgn0035486	Gr64d	Gustatory receptor 64d	Gr64d-RC
FBtr0073197	21	15	10	17	10	13	62	47	72	22.3007	14.7674	9.79882	11.0434	11.4614	14.1916	59.2847	50.0314	81.5603	1	4.47475	2.16181	FBgn0035486	Gr64d	Gustatory receptor 64d	Gr64d-RA
FBtr0073199	21	15	10	17	10	13	62	47	72	22.3007	14.7674	9.79882	11.0434	11.4614	14.1916	59.2847	50.0314	81.5603	1	4.47475	2.16181	FBgn0045476	Gr64e	Gustatory receptor 64e	Gr64e-RA
FBtr0073200	15	12	6	14	8	9	33	20	43	15.929	11.8139	5.87929	9.09454	9.16908	9.82493	31.5548	21.2899	48.7096	0.985702	3.17707	1.6677	FBgn0045476	Gr64e	Gustatory receptor 64e	Gr64e-RB
FBtr0344314	6	7	1	8	5	5	17	10	19	6.37162	6.89146	0.979882	5.19688	5.73068	5.45829	16.2555	10.645	21.5229	0.997997	3.10255	1.63345	FBgn0266402	CR45042
FBtr0073254	78	50	71	90	48	53	124	108	86	82.831	49.2247	69.5716	58.4649	55.0145	57.8579	118.569	114.966	97.4193	1	1.77409	0.827079	FBgn0035510	Cpr64Aa	Cuticular protein 64Aa	Cpr64Aa-RA
FBtr0073227	498	579	530	702	470	478	652	568	515	528.844	570.022	519.338	456.026	538.684	521.813	623.446	604.634	583.383	0.953899	1.15574	0.20882	FBgn0011692	pav	pavarotti	pav-RA
FBtr0073237	413	378	337	513	270	262	495	427	405	438.58	372.139	330.22	333.25	309.457	286.015	473.322	454.54	458.777	0.997679	1.33876	0.420901	FBgn0041630	Hexo1	Hexosaminidase 1	Hexo1-RD
FBtr0300774	411	377	337	511	270	262	494	426	405	436.456	371.154	330.22	331.951	309.457	286.015	472.365	453.476	458.777	0.998361	1.33972	0.421934	FBgn0041630	Hexo1	Hexosaminidase 1	Hexo1-RE
FBtr0073235	410	377	337	511	270	262	492	426	405	435.394	371.154	330.22	331.951	309.457	286.015	470.453	453.476	458.777	0.998557	1.3386	0.420727	FBgn0041630	Hexo1	Hexosaminidase 1	Hexo1-RA
FBtr0333567	413	378	337	513	270	262	495	427	405	438.58	372.139	330.22	333.25	309.457	286.015	473.322	454.54	458.777	0.997679	1.33876	0.420901	FBgn0041630	Hexo1	Hexosaminidase 1	Hexo1-RF
FBtr0331562	1	0	0	1	0	1	13	4	4	1.06194	0	0	0.64961	0	1.09166	12.4307	4.25799	4.53113	0.967152	10.1186	3.33893	FBgn0035642	CG18586		CG18586-RC
FBtr0300903	1	0	0	1	0	0	13	4	4	1.06194	0	0	0.64961	0	0	12.4307	4.25799	4.53113	0.981557	13.8531	3.79214	FBgn0035642	CG18586		CG18586-RB
FBtr0346843	46	46	44	67	28	53	73	58	74	48.8491	45.2867	43.1148	43.5239	32.0918	57.8579	69.803	61.7408	83.8259	0.995293	1.59153	0.670419	FBgn0267472	CR45822
FBtr0076685	1222	1377	1321	1850	1108	1082	1524	1284	1301	1297.69	1355.65	1294.42	1201.78	1269.92	1181.17	1457.26	1366.81	1473.75	0.980347	1.13081	0.177359	FBgn0026252	msk	moleskin	msk-RA
FBtr0076667	994	1098	976	1617	871	808	1202	1107	1061	1055.56	1080.97	956.365	1050.42	998.284	882.06	1149.36	1178.4	1201.88	0.991959	1.17174	0.228657	FBgn0001248	Idh	Isocitrate dehydrogenase	Idh-RA
FBtr0076668	994	1098	977	1617	872	808	1202	1107	1062	1055.56	1080.97	957.345	1050.42	999.43	882.06	1149.36	1178.4	1203.01	0.992046	1.17171	0.228611	FBgn0001248	Idh	Isocitrate dehydrogenase	Idh-RF
FBtr0114548	1003	1105	992	1637	876	818	1213	1115	1072	1065.12	1087.87	972.043	1063.41	1004.01	892.977	1159.88	1186.91	1214.34	0.993283	1.17022	0.226777	FBgn0001248	Idh	Isocitrate dehydrogenase	Idh-RI
FBtr0112620	4	2	3	5	3	2	15	10	5	4.24774	1.96899	2.93965	3.24805	3.43841	2.18332	14.3431	10.645	5.66391	0.98025	3.29603	1.72073	FBgn0085411	CG34382		CG34382-RC
FBtr0332685	4	2	3	5	3	2	15	10	5	4.24774	1.96899	2.93965	3.24805	3.43841	2.18332	14.3431	10.645	5.66391	0.98025	3.29603	1.72073	FBgn0085411	CG34382		CG34382-RD
FBtr0301438	454	530	500	665	467	511	903	782	796	482.119	521.782	489.941	431.991	535.245	557.837	863.453	832.437	901.695	1	1.72023	0.782605	FBgn0260795	NaPi-III	Na[+]-dependent inorganic phosphate cotransporter type III	NaPi-III-RA
FBtr0332705	316	349	347	485	331	353	651	525	540	335.572	343.588	340.019	315.061	379.371	385.355	622.49	558.861	611.702	1	1.70811	0.772397	FBgn0260795	NaPi-III	Na[+]-dependent inorganic phosphate cotransporter type III	NaPi-III-RB
FBtr0076217	104	70	86	135	70	70	120	128	118	110.441	68.9146	84.2699	87.6973	80.2295	76.4161	114.745	136.256	133.668	0.999826	1.51467	0.599008	FBgn0052076	Alg10	Alpha 3 glucosyltransferase	Alg10-RA
FBtr0076219	364	376	342	517	307	263	547	438	404	386.545	370.17	335.12	335.848	351.864	287.106	523.044	466.25	457.644	1	1.39961	0.485023	FBgn0036141	wls	wntless	wls-RB
FBtr0076218	365	376	342	517	308	264	547	440	404	387.607	370.17	335.12	335.848	353.01	288.198	523.044	468.379	457.644	1	1.39946	0.484872	FBgn0036141	wls	wntless	wls-RA
FBtr0075966	498	519	475	824	376	424	609	550	530	528.844	510.952	465.444	535.278	430.947	462.863	582.329	585.473	600.375	0.994331	1.20519	0.269262	FBgn0036299	Tsf2	Transferrin 2	Tsf2-RA
FBtr0075766	942	1043	947	1381	764	812	1140	1013	909	1000.34	1026.83	927.949	897.111	875.647	886.427	1090.07	1078.34	1029.7	0.959154	1.13918	0.187998	FBgn0250848	26-29-p	26-29kD-proteinase	26-29-p-RA
FBtr0114529	105	136	118	238	92	98	175	156	147	111.503	133.891	115.626	154.607	105.444	106.983	167.336	166.062	166.519	0.966346	1.37324	0.457586	FBgn0002778	mnd	minidiscs	mnd-RD
FBtr0075520	257	238	246	390	174	188	330	290	262	272.918	234.309	241.051	253.348	199.428	205.232	315.548	308.704	296.789	0.99976	1.31006	0.389632	FBgn0263601	mib1	mind bomb 1	mib1-RA
FBtr0333578	224	214	226	348	160	172	312	260	232	237.874	210.682	221.453	226.064	183.382	187.765	298.336	276.769	262.805	0.999886	1.32272	0.403504	FBgn0263601	mib1	mind bomb 1	mib1-RB
FBtr0075251	280	285	279	401	210	202	337	308	277	297.342	280.581	273.387	260.494	240.688	220.515	322.241	327.865	313.781	0.987389	1.22597	0.293919	FBgn0036702	CG6512		CG6512-RA
FBtr0075065	33	29	28	53	22	18	41	56	53	35.0439	28.5503	27.4367	34.4293	25.215	19.6499	39.2044	59.6118	60.0375	0.981365	1.8585	0.89414	FBgn0036822	NijB	Ninjurin B	NijB-RA
FBtr0075076	222	252	202	353	148	164	321	303	274	235.75	248.092	197.936	229.312	169.628	179.032	306.942	322.543	310.382	1	1.49149	0.576755	FBgn0036824	CG3902		CG3902-RA
FBtr0074919	1573	1575	1508	2332	1284	1316	1772	1613	1503	1670.43	1550.58	1477.66	1514.89	1471.64	1436.62	1694.4	1717.03	1702.57	0.997693	1.12126	0.165124	FBgn0262519	Mi-2		Mi-2-RA
FBtr0302046	1574	1577	1509	2341	1285	1318	1774	1621	1504	1671.49	1552.55	1478.64	1520.74	1472.78	1438.81	1696.31	1725.55	1703.7	0.997895	1.12217	0.166296	FBgn0262519	Mi-2		Mi-2-RC
FBtr0100394	1574	1577	1509	2341	1285	1318	1774	1621	1504	1671.49	1552.55	1478.64	1520.74	1472.78	1438.81	1696.31	1725.55	1703.7	0.997895	1.12217	0.166296	FBgn0262519	Mi-2		Mi-2-RB
FBtr0332152	1515	1510	1448	2290	1233	1273	1722	1555	1439	1608.83	1486.59	1418.87	1487.61	1413.18	1389.68	1646.59	1655.29	1630.07	0.99632	1.12029	0.163878	FBgn0262519	Mi-2		Mi-2-RD
FBtr0078201	194	163	141	268	127	123	299	216	192	206.016	160.472	138.163	174.095	145.559	134.274	285.905	229.931	217.494	0.984152	1.52544	0.609222	FBgn0037001	ND-39	NADH dehydrogenase (ubiquinone) 39 kDa subunit	ND-39-RA
FBtr0331564	194	163	141	268	126	122	299	216	192	206.016	160.472	138.163	174.095	144.413	133.182	285.905	229.931	217.494	0.98363	1.52892	0.612511	FBgn0037001	ND-39	NADH dehydrogenase (ubiquinone) 39 kDa subunit	ND-39-RB
FBtr0333392	133	194	165	233	148	164	209	205	204	141.238	190.992	161.681	151.359	169.628	179.032	199.847	218.222	231.088	0.99707	1.30668	0.385904	FBgn0037108	CG11306		CG11306-RB
FBtr0078962	918	891	863	1387	651	713	1087	934	930	974.857	877.184	845.638	901.009	746.134	778.353	1039.4	994.24	1053.49	0.964349	1.20466	0.268623	FBgn0037213	CG12581		CG12581-RA
FBtr0078708	51	75	50	77	46	52	100	80	62	54.1587	73.837	48.9941	50.02	52.7222	56.7662	95.6205	85.1598	70.2325	0.985053	1.49183	0.57708	FBgn0037354	CG12171		CG12171-RA
FBtr0081711	102	94	81	172	89	87	151	129	145	108.317	92.5424	79.3705	111.733	102.006	94.9743	144.387	137.32	164.253	0.999995	1.51511	0.599422	FBgn0037433	CG17919		CG17919-RA
FBtr0081596	88	91	69	115	67	56	133	101	103	93.4504	89.5889	67.6119	74.7051	76.7911	61.1329	127.175	107.514	116.677	0.999946	1.51789	0.602064	FBgn0001112	Gld	Glucose dehydrogenase	Gld-RA
FBtr0300442	211	246	173	319	171	183	298	254	256	224.069	242.185	169.52	207.226	195.989	199.774	284.949	270.382	289.992	0.999998	1.36503	0.448933	FBgn0000447	Dhod	Dihydroorotate dehydrogenase	Dhod-RD
FBtr0081890	208	243	173	319	170	180	297	254	255	220.883	239.232	169.52	207.226	194.843	196.499	283.993	270.382	288.859	1	1.37348	0.457837	FBgn0000447	Dhod	Dihydroorotate dehydrogenase	Dhod-RA
FBtr0334618	2935	3044	2693	4430	2257	2474	3328	3196	2932	3116.78	2996.8	2638.82	2877.77	2586.83	2700.76	3182.25	3402.13	3321.32	0.954012	1.17055	0.22719	FBgn0005585	Calr	Calreticulin	Calr-RB
FBtr0082103	2935	3042	2690	4426	2256	2470	3326	3192	2931	3116.78	2994.83	2635.88	2875.17	2585.68	2696.4	3180.34	3397.88	3320.18	0.952367	1.17059	0.227233	FBgn0005585	Calr	Calreticulin	Calr-RA
[truncated: 58 more rows]

## Sheet: MudvsYW.up-2
Id	YWR1	YWR2	YWR3	YWR4	YWR5	YWR6	MudR1	MudR2	MudR3	norm.YWR1	norm.YWR2	norm.YWR3	norm.YWR4	norm.YWR5	norm.YWR6	norm.MudR1	norm.MudR2	norm.MudR3	baseMean	YW	Mud	FC	log2FoldChange	pvalue	padj	tagwise.dispersion	trended.dispersion	Gene.stable.ID	Gene.name	Gene.description	Transcript.name
[truncated: 567 more rows]

[truncated: 13 more sheets: MudvsYW.up, YkivsYW.down-2, YkivsYW.down, YkivsYW.up-2, DE_YW1_YW_vs_Yki_up, YkivsYW.up, MudvsYki.down, DE_Yki1_Yki_vs_Mud_down, MudvsYki.down-2, DE_Yki1_Yki_vs_Mud_up, MudvsYki.up-2, MudvsYki.up, DE_YW1_YW_vs_Yki_down]
