# Supplementary material for: Mud Loss Restricts Yki-Dependent Hyperplasia in Drosophila Epithelia
Source: J Dev Biol. 2020 Dec 13;8(4):34. doi: 10.3390/jdb8040034 (PMC7768408; doi:10.3390/jdb8040034)
Supplement: Supplementary file 1 [file jdb-08-00034-s001.zip › jdb-1000457-suppl/Table S2_DE gene lists.xlsx]

## Sheet: Yki-vs-Control_UP
Flybase Transcript ID	Gene Name	Gene Description	Transcript Name
FBtr0308299	CG43394		CG43394-RB
FBtr0334336	Esyt2	Extended synaptotagmin-like protein 2	Esyt2-RD
FBtr0309372	yki	yorkie	yki-RG
FBtr0303383	Msp300	Muscle-specific protein 300 kDa	Msp300-RB
FBtr0303934	chinmo	Chronologically inappropriate morphogenesis	chinmo-RF
FBtr0076216	IRSp53	Insulin receptor substrate 53 kDa	IRSp53-RA
FBtr0071785	Swim	Secreted Wg-interacting molecule	Swim-RA
FBtr0071942	nahoda		nahoda-RA
FBtr0346011	CR45481
FBtr0070624	CG6414		CG6414-RA
FBtr0305141	dpy	dumpy	dpy-RI
FBtr0100008	kibra		kibra-RA
FBtr0112922	Gasp		Gasp-RB
FBtr0332115	zormin		zormin-RF
FBtr0089473	cher	cheerio	cher-RB
FBtr0300823	CG17549		CG17549-RD
FBtr0333166	LamC	Lamin C	LamC-RB
FBtr0302731	wb	wing blister	wb-RB
FBtr0080128	CG7294		CG7294-RA
FBtr0307374	Cht6	Chitinase 6	Cht6-RJ
FBtr0087621	shot	short stop	shot-RH
FBtr0335182	Piezo		Piezo-RL
FBtr0083640	fru	fruitless	fru-RH
FBtr0332136	cert	ceramide transfer protein	cert-RB
FBtr0344848	CG17104		CG17104-RC
FBtr0071541	CG10527		CG10527-RA
FBtr0077059	Lcp65Ag2		Lcp65Ag2-RA
FBtr0084150	CG17843		CG17843-RA
FBtr0306556	spir	spire	spir-RF
FBtr0071775	dve	defective proventriculus	dve-RA
FBtr0301494	osp	outspread	osp-RD
FBtr0310531	Chd64		Chd64-RC
FBtr0075086	ftz-f1	ftz transcription factor 1	ftz-f1-RB
FBtr0076960	SP1173		SP1173-RA
FBtr0301203	CG8547		CG8547-RC
FBtr0088494	CG1648		CG1648-RB
FBtr0077659	FASN1	Fatty acid synthase 1	FASN1-RA
FBtr0113334	CG14132		CG14132-RB
FBtr0082774	PK2-R2	Pyrokinin 2 receptor 2	PK2-R2-RB
FBtr0342841	CR44704
FBtr0303219	thw	thawb	thw-RC
FBtr0330241	CG42260		CG42260-RD
FBtr0300649	Non1	Novel nucleolar protein 1	Non1-RB
FBtr0347485	MRP	Multidrug-Resistance like Protein 1	MRP-RR
FBtr0340064	CG8303		CG8303-RC
FBtr0333901	trh	trachealess	trh-RF
FBtr0330391	Atf3	Activating transcription factor 3	Atf3-RB
FBtr0084361	CG17121		CG17121-RA
FBtr0333973	CG43980		CG43980-RB
FBtr0302374	jbug	jitterbug	jbug-RL
FBtr0302032	nab		nab-RB
FBtr0089329	Inos		Inos-RA
FBtr0345521	Amy-p	Amylase proximal	Amy-p-RB
FBtr0072321	Cyp9c1	Cytochrome P450-9c1	Cyp9c1-RA
FBtr0331957	CR43787
FBtr0305556	l(2)k05911	lethal (2) k05911	l(2)k05911-RC
FBtr0078058	BBS8	Bardet-Biedl syndrome 8	BBS8-RA
FBtr0304993	Ect4	Ectoderm-expressed 4	Ect4-RD
FBtr0307073	uif	uninflatable	uif-RE
FBtr0086981	CG15611		CG15611-RB
FBtr0332562	ab	abrupt	ab-RF
FBtr0087445	hui	hase und igel	hui-RA
FBtr0070528	CG12206		CG12206-RB
FBtr0077478	ft	fat	ft-RA
FBtr0340460	CG15784		CG15784-RB
FBtr0071797	CG11073		CG11073-RA
FBtr0086336	Toll-7		Toll-7-RA
FBtr0347047	CR45939
FBtr0086529	CalpA	Calpain-A	CalpA-RB
FBtr0072129	ken	ken and barbie	ken-RA
FBtr0086640	CG15093		CG15093-RA
FBtr0344565	CG45093		CG45093-RA
FBtr0088932	CG30497		CG30497-RA
FBtr0303650	CG42342		CG42342-RH
FBtr0089023	Tsp42Ef	Tetraspanin 42Ef	Tsp42Ef-RA
FBtr0074063	sog	short gastrulation	sog-RA
FBtr0333776	CR43964
FBtr0073419	Imp	IGF-II mRNA-binding protein	Imp-RB
FBtr0088039	exp	expansion	exp-RA
FBtr0333904	mthl10	methuselah-like 10	mthl10-RG
FBtr0302691	ps	pasilla	ps-RL
FBtr0344233	CG6847		CG6847-RB
FBtr0074610	Cyp18a1	Cytochrome P450-18a1	Cyp18a1-RB
FBtr0082338	Ugt86Da		Ugt86Da-RA
FBtr0300518	rn	rotund	rn-RE
FBtr0089463	AsnS	Asparagine synthetase	AsnS-RA
FBtr0082374	Ugt35a	UDP-glycosyltransferase 35a	Ugt35a-RA
FBtr0081195	drl	derailed	drl-RA
FBtr0290221	Ilp8	Insulin-like peptide 8	Ilp8-RB
FBtr0301039	CG32982		CG32982-RD
FBtr0273277	CG5535		CG5535-RC
FBtr0333862	serp	serpentine	serp-RC
FBtr0331334	CG18507		CG18507-RE
FBtr0332462	pwn	pawn	pwn-RC
FBtr0078059	ex	expanded	ex-RA
FBtr0073777	CG1673		CG1673-RA
FBtr0078607	Osi15	Osiris 15	Osi15-RA
FBtr0084220	CG7059		CG7059-RC
FBtr0332999	l(2)03659	lethal (2) 03659	l(2)03659-RC
FBtr0342826	trol	terribly reduced optic lobes	trol-RBA
FBtr0339475	LTV1	LTV1 ribosome biogenesis factor	LTV1-RB
FBtr0070238	CG11409		CG11409-RB
FBtr0087451	Cyp6a17	Cytochrome P450-6a17	Cyp6a17-RA
FBtr0100375	sdt	stardust	sdt-RF
FBtr0339694	CG1572		CG1572-RD
FBtr0310334	Myo10A	Myosin 10A	Myo10A-RD
FBtr0074945	CG9372		CG9372-RA
FBtr0088597	Drep2	DNA fragmentation factor-related protein 2	Drep2-RA
FBtr0070337	CG4199		CG4199-RA
FBtr0344148	Pde1c	Phosphodiesterase 1c	Pde1c-RL
FBtr0087207	CG8399		CG8399-RA
FBtr0078031	aru	arouser	aru-RD
FBtr0345210	Ude	Uracil-DNA degrading factor	Ude-RD
FBtr0078221	ZnT77C	Zinc transporter 77C	ZnT77C-RB
FBtr0346823	CR45802
FBtr0085718	CG15546		CG15546-RA
FBtr0273407	tey	teyrha-meyrha	tey-RB
FBtr0339123	ACC	Acetyl-CoA carboxylase	ACC-RE
FBtr0112900	Gpo-1	Glycerophosphate oxidase-1	Gpo-1-RD
FBtr0290224	CG14984		CG14984-RB
FBtr0086983	Amy-d	Amylase distal	Amy-d-RA
FBtr0076557	pix	pixie	pix-RA
FBtr0307381	CG32694		CG32694-RF
FBtr0310018	haf	hattifattener	haf-RC
FBtr0345144	verm	vermiform	verm-RH
FBtr0073070	kst	karst	kst-RA
FBtr0304138	Myo31DF	Myosin 31DF	Myo31DF-RC
FBtr0307498	CG9336		CG9336-RB
FBtr0336788	htt	huntingtin	htt-RB
FBtr0079545	poe	purity of essence	poe-RA
FBtr0078962	CG12581		CG12581-RA
FBtr0335225	CG2698		CG2698-RE
FBtr0083151	AOX3	Aldehyde oxidase 3	AOX3-RA
FBtr0089518	AnxB9	Annexin B9	AnxB9-RB
FBtr0309042	sls	sallimus	sls-RD
FBtr0308091	Sam-S	S-adenosylmethionine Synthetase	Sam-S-RK
FBtr0080873	CG5953		CG5953-RA
FBtr0100389	Tina-1	Troponin C-akin-1	Tina-1-RB
FBtr0111015	mol	moladietz	mol-RD
FBtr0302556	CG42662		CG42662-RC
FBtr0087319	CG30080		CG30080-RA
FBtr0333084	del	deadlock	del-RB
FBtr0073323	Tie	Tie-like receptor tyrosine kinase	Tie-RA
FBtr0074786	CG32533		CG32533-RA
FBtr0073202	Rcd5	Reduction in Cnn dots 5	Rcd5-RA
FBtr0305700	CG43163		CG43163-RC
FBtr0331999	atilla		atilla-RC
FBtr0337019	CG12814		CG12814-RE
FBtr0336616	CG9932		CG9932-RD
FBtr0310024	Vps13	Vacuolar protein sorting 13	Vps13-RB
FBtr0082104	CG9427		CG9427-RA
FBtr0112703	CG34417		CG34417-RC
FBtr0079848	CG4364		CG4364-RA
FBtr0343768	yellow-b		yellow-b-RB
FBtr0078686	Itp-r83A	Inositol 1,4,5,-tris-phosphate receptor	Itp-r83A-RA
FBtr0347396	PRAS40	Proline-rich Akt substrate 40 kDa	PRAS40-RA
FBtr0308624	scrib	scribbled	scrib-RC
FBtr0073958	CG5541		CG5541-RA
FBtr0072427	Reg-5	Rhythmically expressed gene 5	Reg-5-RA
FBtr0290290	CG10359		CG10359-RG
FBtr0299524	l(1)G0196	lethal (1) G0196	l(1)G0196-RI
FBtr0088112	Cpr47Eb	Cuticular protein 47Eb	Cpr47Eb-RA
FBtr0077236	CG32521		CG32521-RC
FBtr0079806	Aldh	Aldehyde dehydrogenase	Aldh-RA
FBtr0302153	mgl	Megalin	mgl-RA
FBtr0073522	Ptp10D	Protein tyrosine phosphatase 10D	Ptp10D-RB
FBtr0075718	Mpcp2	Mitochondrial phosphate carrier protein 2	Mpcp2-RA
FBtr0345084	CR45185
FBtr0302382	by	blistery	by-RD
FBtr0290246	CG31869		CG31869-RC
FBtr0071481	CG12643		CG12643-RA
FBtr0332144	ltl	larval translucida	ltl-RB
FBtr0075341	CG9674		CG9674-RA
FBtr0336911	CG11125		CG11125-RC
FBtr0086309	18w	18 wheeler	18w-RA
FBtr0081696	lab	labial	lab-RA
FBtr0076022	eIF3l	eukaryotic translation initiation factor 3 subunit l	eIF3l-RA
FBtr0331682	Bruce	BIR repeat containing ubiquitin-conjugating enzyme	Bruce-RC
FBtr0343092	CG40486		CG40486-RC
FBtr0072163	Adk2	Adenylate kinase 2	Adk2-RA
FBtr0302650	Exn	Ephexin	Exn-RD
FBtr0299840	Dscam4	Down syndrome cell adhesion molecule 4	Dscam4-RE
FBtr0345790	CR45350
FBtr0330652	spen	split ends	spen-RE
FBtr0334767	Gba1b	Glucocerebrosidase 1b	Gba1b-RC
FBtr0301577	Dif	Dorsal-related immunity factor	Dif-RC
FBtr0080096	Trim9	Tripartite motif containing 9	Trim9-RA
FBtr0078654	Rm62		Rm62-RF
FBtr0333388	CG6175		CG6175-RC
FBtr0301063	laccase2	laccase 2	laccase2-RF
FBtr0100465	sea	scheggia	sea-RE
FBtr0078066	Tspo	Translocator protein	Tspo-RA
FBtr0343051	CG3726		CG3726-RB
FBtr0343325	CG16989		CG16989-RB
FBtr0335205	Gdh	Glutamate dehydrogenase	Gdh-RD
FBtr0075776	Frl	Formin-like	Frl-RB
FBtr0077058	Lcp65Ag1		Lcp65Ag1-RA
FBtr0330617	CG6191		CG6191-RB
FBtr0071845	babos		babos-RA
FBtr0344528	CG45088		CG45088-RA
FBtr0309275	CR30267
FBtr0345085	Svil	Supervillin	Svil-RV
FBtr0070092	CG17896		CG17896-RB
FBtr0079711	CG13397		CG13397-RA
FBtr0083325	CG14879		CG14879-RA
FBtr0343434	CG3328		CG3328-RB
FBtr0086774	Dgp-1		Dgp-1-RB
FBtr0088349	Ndg	Nidogen/entactin	Ndg-RA
FBtr0112632	cv-c	crossveinless c	cv-c-RD
FBtr0079031	eIF3h	eukaryotic translation initiation factor 3 subunit h	eIF3h-RB
FBtr0083991	AdSS	Adenylosuccinate Synthetase	AdSS-RA
FBtr0334158	CG31689		CG31689-RE
FBtr0082926	CG31321		CG31321-RB
FBtr0087351	Flo1	Flotillin 1	Flo1-RA
FBtr0100521	a	arc	a-RC
FBtr0077958	MFS3	Major Facilitator Superfamily Transporter 3	MFS3-RA
FBtr0290023	PKD	Protein Kinase D	PKD-RE
FBtr0080113	CG12299		CG12299-RA
FBtr0343508	emp	epithelial membrane protein	emp-RE
FBtr0303763	rempA	reduced mechanoreceptor potential A	rempA-RC
FBtr0083083	ea	easter	ea-RA
FBtr0305097	Rbfox1	RNA-binding Fox protein 1	Rbfox1-RL
FBtr0089768	gukh	GUK-holder	gukh-RA
FBtr0086011	EcR	Ecdysone receptor	EcR-RB
FBtr0075345	eIF3e	eukaryotic translation initiation factor 3 subunit e	eIF3e-RA
FBtr0332065	ImpL3	Ecdysone-inducible gene L3	ImpL3-RB
FBtr0339338	CG8740		CG8740-RE
FBtr0071670	eIF3k	eukaryotic translation initiation factor 3 subunit k	eIF3k-RA
FBtr0339991	Shroom		Shroom-RH
FBtr0089656	JhI-21		JhI-21-RB
FBtr0112689	spri	sprint	spri-RG
FBtr0077417	Clect27	C-type lectin 27kD	Clect27-RA
FBtr0085174	mrt	martik	mrt-RA
FBtr0078892	eIF3f1	eukaryotic translation initiation factor 3 subunit f1	eIF3f1-RA
FBtr0310323	CG13185		CG13185-RD
FBtr0072921	CG1146		CG1146-RB
FBtr0301950	SK	small conductance calcium-activated potassium channel	SK-RJ
FBtr0073163	CG14982		CG14982-RB
FBtr0343853	Hlc	Helicase	Hlc-RB
FBtr0083656	Vha100-2	Vacuolar H[+] ATPase 100kD subunit 2	Vha100-2-RB
FBtr0082630	Desat1	Desaturase 1	Desat1-RD
FBtr0075796	Rgl	Ral guanine nucleotide dissociation stimulator-like	Rgl-RC
FBtr0073964	CG5599		CG5599-RA
FBtr0084234	CG13857		CG13857-RA
FBtr0084691	tld	tolloid	tld-RA
FBtr0306696	mfas	midline fasciclin	mfas-RQ
FBtr0308857	CG43427		CG43427-RO
FBtr0100393	par-1		par-1-RQ
FBtr0299859	Ten-a	Tenascin accessory	Ten-a-RE
FBtr0343319	CG7766		CG7766-RI
FBtr0083729	CG6040		CG6040-RA
FBtr0079839	Trx-2	thioredoxin-2	Trx-2-RB
FBtr0087532	CG8468		CG8468-RC
FBtr0074020	CG9114		CG9114-RA
FBtr0082118	mura	murashka	mura-RC
FBtr0273264	Mmp1	Matrix metalloproteinase 1	Mmp1-RD
FBtr0071079	CHES-1-like	Checkpoint suppressor 1-like	CHES-1-like-RA
FBtr0085603	CG7920		CG7920-RA
FBtr0086669	GstE1	Glutathione S transferase E1	GstE1-RA
FBtr0074761	CG12237		CG12237-RA
FBtr0071503	stx	stuxnet	stx-RA
FBtr0079834	CG3838		CG3838-RA
FBtr0345813	Mipp1	Multiple inositol polyphosphate phosphatase 1	Mipp1-RC
FBtr0331378	CG9265		CG9265-RD
FBtr0301586	SNF4Agamma	SNF4/AMP-activated protein kinase gamma subunit	SNF4Agamma-RP
FBtr0073963	CG33178		CG33178-RA
FBtr0343973	CR44960
FBtr0335515	koi	klaroid	koi-RD
FBtr0304060	mv	mauve	mv-RB
FBtr0331945	mlt	mulet	mlt-RC
FBtr0079053	eIF3i	eukaryotic translation initiation factor 3 subunit i	eIF3i-RA
FBtr0087296	Diap2	Death-associated inhibitor of apoptosis 2	Diap2-RA
FBtr0339254	Ets96B		Ets96B-RC
FBtr0290120	sona	sol narae	sona-RC
FBtr0081077	Cyp310a1		Cyp310a1-RA
FBtr0334884	sas	stranded at second	sas-RC
FBtr0290096	RhoGAP15B	Rho GTPase activating protein at 15B	RhoGAP15B-RC
FBtr0333385	rgn	regeneration	rgn-RC
FBtr0070961	CG14438		CG14438-RA
FBtr0077619	CG2975		CG2975-RA
FBtr0081411	dia	diaphanous	dia-RB
FBtr0087683	CG33156		CG33156-RE
FBtr0083324	CG10311		CG10311-RA
FBtr0087579	eIF3m	eukaryotic translation initiation factor 3 subunit m	eIF3m-RA
FBtr0085620	hdc	Histidine decarboxylase	hdc-RB
FBtr0303027	CG3609		CG3609-RB
FBtr0081324	CG10631		CG10631-RA
FBtr0305676	CG8654		CG8654-RB
FBtr0343002	RpS16	Ribosomal protein S16	RpS16-RB
FBtr0074462	CG6398		CG6398-RA
FBtr0076806	CG32373		CG32373-RB
FBtr0079934	obst-B	obstructor-B	obst-B-RA
FBtr0079219	ade2	adenosine 2	ade2-RA
FBtr0072574	mthl9	methuselah-like 9	mthl9-RA
FBtr0074941	Taf6	TBP-associated factor 6	Taf6-RA
FBtr0339690	CG8184		CG8184-RG
FBtr0071130	l(1)G0193	lethal (1) G0193	l(1)G0193-RB
FBtr0078287	CG10585		CG10585-RA
FBtr0321318	Poc1	Proteome of centrioles 1	Poc1-RB
FBtr0074884	kto	kohtalo	kto-RA
FBtr0085163	CG3368		CG3368-RA
FBtr0077401	CG2837		CG2837-RB
FBtr0086629	CG15098		CG15098-RA
FBtr0333405	tai	taiman	tai-RH
FBtr0346921	CR45874
FBtr0074920	Su(Tpl)		Su(Tpl)-RA
FBtr0072371	CG3880		CG3880-RA
FBtr0071402	nej	nejire	nej-RB
FBtr0114544	Ald	Aldolase	Ald-RI
FBtr0077096	Usp47	Ubiquitin specific protease 47	Usp47-RB
FBtr0071253	CG12075		CG12075-RA
FBtr0300657	CG42514		CG42514-RC
FBtr0079608	CG7627		CG7627-RA
FBtr0113465	upd3	unpaired 3	upd3-RB
FBtr0088790	Mlh1		Mlh1-RA
FBtr0307537	zld	zelda	zld-RD
FBtr0087702	arr	arrow	arr-RA
FBtr0300845	CG15279		CG15279-RD
FBtr0273301	CG6026		CG6026-RB
FBtr0089678	sol	small optic lobes	sol-RB
FBtr0082535	Lk6	Lk6 kinase	Lk6-RB
FBtr0300698	Rcd6	Reduction in Cnn dots 6	Rcd6-RB
FBtr0088899	CG1550		CG1550-RA
FBtr0084913	CG14545		CG14545-RA
FBtr0329899	CG34383		CG34383-RI
FBtr0074383	CG16700		CG16700-RA
FBtr0076651	CG6638		CG6638-RA
FBtr0333877	SREBP	Sterol regulatory element binding protein	SREBP-RD
FBtr0076424	RpS9	Ribosomal protein S9	RpS9-RB
FBtr0083090	CG5044		CG5044-RA
FBtr0071218	CG12081		CG12081-RA
FBtr0071246	Miga	Mitoguardin	Miga-RA
FBtr0079602	CG14275		CG14275-RA
FBtr0073171	CG10863		CG10863-RA
FBtr0084461	CG10208		CG10208-RA
FBtr0084667	puf	puffyeye	puf-RE
FBtr0299657	bun	bunched	bun-RC
FBtr0077362	Cda4	Chitin deacetylase-like 4	Cda4-RA
FBtr0078057	CG13692		CG13692-RA
FBtr0083964	RpS20	Ribosomal protein S20	RpS20-RA
FBtr0087105	RpLP2	Ribosomal protein LP2	RpLP2-RA
FBtr0077817	Nplp4	Neuropeptide-like precursor 4	Nplp4-RA
FBgn0053294	NA	NA	NA
FBtr0299710	cno	canoe	cno-RD
FBtr0075878	RpS12	Ribosomal protein S12	RpS12-RB
FBtr0342785	CR44691
FBtr0114364	jing		jing-RH
FBtr0304915	mld	molting defective	mld-RF
FBtr0086836	eIF3c	eukaryotic translation initiation factor 3 subunit c	eIF3c-RA
FBtr0088283	CG11883		CG11883-RB
FBtr0344836	kni	knirps	kni-RB
FBtr0334075	Cht2	Chitinase 2	Cht2-RC
FBtr0111000	baz	bazooka	baz-RB
FBtr0086618	CG15083		CG15083-RA
FBtr0079477	Tep3	Thioester-containing protein 3	Tep3-RA
FBtr0078414	AcCoAS	Acetyl Coenzyme A synthase	AcCoAS-RB
FBtr0083523	CG18012		CG18012-RA
FBtr0073658	CG1824		CG1824-RA
FBtr0309225	Cda5	Chitin deacetylase-like 5	Cda5-RF
FBtr0345571	CR45305
FBtr0343739	CG4658		CG4658-RE
FBtr0343117	CG10383		CG10383-RB
FBtr0346349	RpS3	Ribosomal protein S3	RpS3-RB
FBtr0080418	Vha68-2	Vacuolar H[+] ATPase 68 kDa subunit 2	Vha68-2-RA
FBtr0070255	pck	pickel	pck-RA
FBtr0305212	rhea		rhea-RD
FBtr0071215	CG12065		CG12065-RB
FBtr0344076	CR44999
FBtr0070289	sta	stubarista	sta-RA
FBtr0072925	RpL8	Ribosomal protein L8	RpL8-RB
FBtr0305029	cic	capicua	cic-RD
FBtr0073403	CG1582		CG1582-RA
FBtr0345816	Spn77Ba	Serpin 77Ba	Spn77Ba-RC
FBtr0273370	Dhc64C	Dynein heavy chain 64C	Dhc64C-RC
FBtr0302027	Mrp4	Multidrug resistance protein 4	Mrp4-RB
FBtr0301614	stau	staufen	stau-RC
FBtr0344339	RpS10b	Ribosomal protein S10b	RpS10b-RE
FBtr0301084	CG4096		CG4096-RC
FBtr0080129	CG7296		CG7296-RA
FBtr0301226	CG8034		CG8034-RB
FBtr0077358	CG17600		CG17600-RA
FBtr0303240	CG15528		CG15528-RB
FBtr0077340	CG17065		CG17065-RA
FBtr0086533	RpL11	Ribosomal protein L11	RpL11-RA
FBtr0334721	CR44047
FBtr0079532	Sirup	Starvation-upregulated protein	Sirup-RA
FBtr0343272	egl	egalitarian	egl-RC
FBtr0091790	snmRNA:765	small non-messenger RNA 765
FBtr0300187	ITP	Ion transport peptide	ITP-RF
FBtr0332890	CG14223		CG14223-RB
FBtr0342857	CR43144
FBtr0074717	Pfrx	6-phosphofructo-2-kinase	Pfrx-RB
FBtr0087477	mspo	M-spondin	mspo-RA
FBtr0345820	CR45378
FBtr0339079	Trpm	Transient receptor potential cation channel, subfamily M	Trpm-RG
FBtr0333015	rudhira		rudhira-RF
FBtr0080889	Cyt-c-p	Cytochrome c proximal	Cyt-c-p-RA
FBtr0335132	CG3104		CG3104-RC
FBtr0310274	RpS8	Ribosomal protein S8	RpS8-RE
FBtr0347494	RpL26	Ribosomal protein L26	RpL26-RC
FBtr0339589	rush	rush hour	rush-RB
FBtr0071094	RpS14a	Ribosomal protein S14a	RpS14a-RB
FBtr0078183	in	inturned	in-RA
FBtr0332878	alpha-Spec	alpha Spectrin	alpha-Spec-RB
FBtr0076633	RpL14	Ribosomal protein L14	RpL14-RA
FBtr0072700	Psa	Puromycin sensitive aminopeptidase	Psa-RA
FBtr0079321	Spn27A	Serpin 27A	Spn27A-RA
FBtr0084289	CG5346		CG5346-RA
FBtr0085085	CG6330		CG6330-RA
FBtr0070294	Rab27		Rab27-RC
FBtr0071902	asrij		asrij-RA
FBtr0303864	CR31144
FBtr0301352	if	inflated	if-RC
FBtr0088028	otk	off-track	otk-RA
FBtr0307367	CG43373		CG43373-RB
FBtr0083020	CG7530		CG7530-RB
FBtr0082565	CG17738		CG17738-RA
FBtr0082346	RpL3	Ribosomal protein L3	RpL3-RA
FBtr0332373	Hsromega	Heat shock RNA omega
FBtr0112860	Nc73EF	Neural conserved at 73EF	Nc73EF-RI
FBtr0083619	cdm	cadmus	cdm-RA
FBtr0345292	RpL17	Ribosomal protein L17	RpL17-RE
FBtr0334787	RpL40	Ribosomal protein L40	RpL40-RB
FBtr0085592	RpL32	Ribosomal protein L32	RpL32-RB
FBtr0340212	mthl3	methuselah-like 3	mthl3-RC
FBtr0342637	RpL24	Ribosomal protein L24	RpL24-RB
FBtr0080699	yellow-c		yellow-c-RA
FBtr0345204	REPTOR	Repressed by TOR	REPTOR-RG
FBtr0072562	CG13893		CG13893-RA
FBtr0070830	GAA1	Glycosylphosphatidylinositol anchor attachment 1	GAA1-RA
FBtr0073513	CG11695		CG11695-RA
FBtr0081883	CG8036		CG8036-RD
FBtr0301408	ine	inebriated	ine-RF
FBtr0073725	CG32645		CG32645-RB
FBtr0085247	mRpS22	mitochondrial ribosomal protein S22	mRpS22-RA
FBtr0303095	Cad99C	Cadherin 99C	Cad99C-RB
FBtr0072805	RpL23A	Ribosomal protein L23A	RpL23A-RA
FBtr0085248	RpL4	Ribosomal protein L4	RpL4-RA
FBtr0076776	Pdp1	PAR-domain protein 1	Pdp1-RB
FBtr0070525	Myc		Myc-RA
FBtr0333003	prel	preli-like	prel-RC
FBtr0077679	Ts	Thymidylate synthase	Ts-RA
FBtr0077646	CG17265		CG17265-RA
FBtr0083058	Hsc70-4	Heat shock protein cognate 4	Hsc70-4-RC
FBtr0070382	D2hgdh	D-2-hydroxyglutaric acid dehydrogenase	D2hgdh-RC
FBtr0302163	Zasp52	Z band alternatively spliced PDZ-motif protein 52	Zasp52-RK
FBtr0112929	Kank		Kank-RD
FBtr0347296	CR46067
FBtr0087278	Impbeta11	Importin beta11	Impbeta11-RA
FBtr0072064	Pi3K59F	Phosphotidylinositol 3 kinase 59F	Pi3K59F-RA
FBtr0330001	CG5756		CG5756-RC
FBtr0110918	Dys	Dystrophin	Dys-RG
FBtr0070912	CG3918		CG3918-RA
FBtr0072475	p130CAS		p130CAS-RB
FBtr0072262	CG3356		CG3356-RA
FBtr0082403	RpL24-like	Ribosomal protein L24-like	RpL24-like-RA
FBtr0112808	klar	klarsicht	klar-RD
FBtr0301661	Vha55	Vacuolar H[+]-ATPase 55kD subunit	Vha55-RC
FBtr0079960	CG5734		CG5734-RA
FBtr0334771	CR44052
FBtr0084669	Wsck		Wsck-RA
FBtr0075806	stv	starvin	stv-RA
FBtr0302833	CG42684		CG42684-RA
FBtr0304792	CG10738		CG10738-RF
FBtr0111129	RpL5	Ribosomal protein L5	RpL5-RA
FBtr0343364	goe	gone early	goe-RC
FBtr0305076	Dyb	Dystrobrevin	Dyb-RG
FBtr0452078	mei-38	meiotic 38	mei-38-RC
FBtr0333765	Smr	Smrter	Smr-RD
FBtr0303749	dikar		dikar-RC
FBtr0084644	CG6607		CG6607-RA
FBtr0346222	CR45566
FBtr0079534	Tg	Transglutaminase	Tg-RB
FBtr0076834	BHD	Birt-Hogg-Dube	BHD-RA
FBtr0072151	Alas	Aminolevulinate synthase	Alas-RA
FBtr0339692	CG15646		CG15646-RB
FBtr0346995	CR45920
FBtr0083109	CG14868		CG14868-RA
FBtr0079016	RpL37A	Ribosomal protein L37A	RpL37A-RA
FBtr0346815	knrl	knirps-like	knrl-RB
FBtr0303247	CG7414		CG7414-RE
FBtr0083563	Mdh2	Malate dehydrogenase 2	Mdh2-RA
FBtr0345291	RpS14b	Ribosomal protein S14b	RpS14b-RB
FBtr0072307	CG11414		CG11414-RA
FBtr0339177	RpL34b	Ribosomal protein L34b	RpL34b-RD
FBtr0083154	AOX1	Aldehyde oxidase 1	AOX1-RA
FBtr0083008	Nup93-2	Nucleoporin 93kD-2	Nup93-2-RA
FBtr0330192	CG9727		CG9727-RB
FBtr0075884	RpS4	Ribosomal protein S4	RpS4-RA
FBtr0299789	CG42327		CG42327-RE
FBtr0089916	CG6695		CG6695-RA
FBtr0073772	CG1640		CG1640-RE
FBtr0336462	Karybeta3	Karyopherin beta 3	Karybeta3-RB
FBtr0332991	CR43906
FBtr0336760	Kdm2	Lysine (K)-specific demethylase 2	Kdm2-RE
FBtr0072706	cue	cueball	cue-RA
FBtr0077245	Cbs	centrosomins beautiful sister	Cbs-RB
FBtr0072176	RpL12	Ribosomal protein L12	RpL12-RB
FBtr0087959	CG8839		CG8839-RD
FBtr0329876	Coop	Corepressor of Pangolin	Coop-RB
FBtr0344175	CG9518		CG9518-RC
FBtr0331786	Hipk	Homeodomain interacting protein kinase	Hipk-RC
FBtr0086708	CG5335		CG5335-RA
FBtr0091929	snRNA:7SK	small nuclear RNA 7SK
FBtr0072083	angel		angel-RA
FBtr0302700	CG42671		CG42671-RF
FBtr0078705	RpL13A	Ribosomal protein L13A	RpL13A-RB
FBtr0304891	CG43103		CG43103-RA
FBtr0340059	Hmgs	HMG Coenzyme A synthase	Hmgs-RF
FBtr0087268	CG8314		CG8314-RA
FBtr0083000	UQCR-C1	Ubiquinol-cytochrome c reductase core protein 1	UQCR-C1-RA
FBtr0077452	RpL27A	Ribosomal protein L27A	RpL27A-RA
FBtr0077961	Tango14	Transport and Golgi organization 14	Tango14-RA
FBtr0084659	ash2	absent, small, or homeotic discs 2	ash2-RB
FBtr0088581	CG8788		CG8788-RA
FBtr0344469	CG44286		CG44286-RD
FBtr0331290	CR43767
FBtr0071136	RpS6	Ribosomal protein S6	RpS6-RA
FBtr0346828	CR45807
FBtr0330025	Men	Malic enzyme	Men-RC
FBtr0089970	Jheh2	Juvenile hormone epoxide hydrolase 2	Jheh2-RA
FBtr0333743	CG42748		CG42748-RK
FBtr0346014	Naa15-16	N(alpha)-acetyltransferase 15/16	Naa15-16-RB
FBtr0074454	beta-Spec	beta Spectrin	beta-Spec-RA
FBtr0300501	ana	anachronism	ana-RB
FBtr0082623	CG4860		CG4860-RA
FBtr0089422	RpS7	Ribosomal protein S7	RpS7-RA
FBtr0300822	CG17544		CG17544-RD
FBtr0075410	TyrRS	Tyrosyl-tRNA synthetase	TyrRS-RA
FBtr0086909	CG10939		CG10939-RA
FBtr0346132	CR45018
FBtr0084563	mask	multiple ankyrin repeats single KH domain	mask-RB
FBtr0305323	rad50		rad50-RE
FBtr0340067	Picot		Picot-RC
FBtr0076005	CG11529		CG11529-RA
FBtr0078201	ND-39	NADH dehydrogenase (ubiquinone) 39 kDa subunit	ND-39-RA
FBtr0081005	dl	dorsal	dl-RA
FBtr0347019	CR45926
FBtr0331587	PI4KIIIalpha	Phosphatidylinositol 4-kinase III alpha	PI4KIIIalpha-RD
FBtr0084724	CG31121		CG31121-RB
FBtr0073778	GstT4	Glutathione S transferase T4	GstT4-RA
FBtr0084537	CG5991		CG5991-RC
FBtr0086107	Bap170	Brahma associated protein 170kD	Bap170-RA
FBtr0077623	RpS21	Ribosomal protein S21	RpS21-RB
FBtr0078016	kraken		kraken-RA
FBtr0335276	Src42A	Src oncogene at 42A	Src42A-RB
FBtr0087941	CG8818		CG8818-RA
FBtr0300232	Uhg7
FBtr0332388	CG42541		CG42541-RE
FBtr0071220	Crag	Calmodulin-binding protein related to a Rab3 GDP/GTP exchange protein	Crag-RB
FBtr0081089	RpS26	Ribosomal protein S26	RpS26-RA
FBtr0082092	Unc-115a	Uncoordinated 115a	Unc-115a-RA
FBtr0074052	CG12708		CG12708-RA
FBtr0300010	vn	vein	vn-RC
FBtr0076892	RpL18	Ribosomal protein L18	RpL18-RA
FBtr0085241	ALiX	ALG-2 interacting protein X	ALiX-RA
FBtr0070496	crm	cramped	crm-RA
FBtr0344907	CR45130
FBtr0305990	Nap1	Nucleosome assembly protein 1	Nap1-RC
FBtr0091786	CG33785		CG33785-RA
FBtr0082333	Tpc1	Thiamine pyrophosphate carrier protein 1	Tpc1-RB
FBtr0091787	CG33786		CG33786-RA
FBtr0302044	melt	melted	melt-RC
FBtr0079905	RpS2	Ribosomal protein S2	RpS2-RA
FBtr0343653	RpL7	Ribosomal protein L7	RpL7-RB
FBtr0085627	CG2218		CG2218-RA
FBtr0070898	mldr	mulder	mldr-RA
FBtr0345221	CR45204
FBtr0081580	RacGAP84C	Rac GTPase activating protein at 84C	RacGAP84C-RA
FBtr0086552	SdhA	Succinate dehydrogenase, subunit A (flavoprotein)	SdhA-RB
FBtr0345991	Arp10	Actin-related protein 10	Arp10-RB
FBtr0080511	ics	icarus	ics-RA
FBtr0071623	ASPP	Ankyrin-repeat, SH3-domain, and Proline-rich-region containing Protein	ASPP-RB
FBtr0073005	scramb2	scramblase 2	scramb2-RA
FBtr0073806	BthD	BthD selenoprotein	BthD-RA
FBtr0089761	CG30159		CG30159-RA
FBtr0073260	mas	masquerade	mas-RB
FBtr0080341	CG17217		CG17217-RA
FBtr0299645	Nedd4		Nedd4-RF
FBtr0340173	tweek		tweek-RK
FBtr0308830	CG6294		CG6294-RB
FBtr0074579	CG6023		CG6023-RA
FBtr0083400	cal1	chromosome alignment defect 1	cal1-RA
FBtr0079866	und	uninitiated	und-RA
FBtr0331238	Rack1	Receptor of activated protein kinase C 1	Rack1-RC
FBtr0083703	Xrp1		Xrp1-RD
FBtr0290278	CG8229		CG8229-RD
FBtr0079176	eIF4A	eukaryotic translation initiation factor 4A	eIF4A-RC
FBtr0310069	cindr	CIN85 and CD2AP related	cindr-RF
FBtr0075361	CG4098		CG4098-RA
FBtr0070148	RpL22	Ribosomal protein L22	RpL22-RA
FBtr0303785	CG3649		CG3649-RB
FBtr0346089	Clic	Chloride intracellular channel	Clic-RC
FBtr0071074	Tom40	Translocase of outer membrane 40	Tom40-RB
FBtr0087538	CG8531		CG8531-RA
FBtr0340156	r	rudimentary	r-RE
FBtr0100485	GlyP	Glycogen phosphorylase	GlyP-RB
FBtr0332996	CG13954		CG13954-RC
FBtr0081213	Pax	Paxillin	Pax-RA
FBtr0074066	CG9215		CG9215-RA
FBtr0078311	CG33056		CG33056-RA
FBtr0073045	CG11505		CG11505-RA
FBtr0078481	RpLP0	Ribosomal protein LP0	RpLP0-RA
FBtr0305998	bor	belphegor	bor-RB
FBtr0071303	mei-P26	meiotic P26	mei-P26-RA
FBtr0089032	Tsp42El	Tetraspanin 42El	Tsp42El-RA
FBtr0100125	vir-1	virus-induced RNA 1	vir-1-RD
FBtr0088006	RpS11	Ribosomal protein S11	RpS11-RB
FBtr0072405	RpL19	Ribosomal protein L19	RpL19-RA
FBtr0072676	ND-ACP	NADH dehydrogenase (ubiquinone) acyl carrier protein	ND-ACP-RA
FBtr0346107	CG33970		CG33970-RC
FBtr0345511	fz3	frizzled 3	fz3-RC
FBtr0085069	CG5521		CG5521-RA
FBtr0334681	RpS29	Ribosomal protein S29	RpS29-RB
FBtr0332990	CG13377		CG13377-RB
FBtr0302848	Gfat1	Glutamine:fructose-6-phosphate aminotransferase 1	Gfat1-RL
FBtr0072589	Usp10	Ubiquitin specific protease 10	Usp10-RA
FBtr0331186	Rchy1	Ring finger and CHY zinc finger domain containing 1	Rchy1-RB
FBtr0075595	mrn	marionette	mrn-RA
FBtr0083950	CG10877		CG10877-RA
FBtr0073946	CG14411		CG14411-RA
FBtr0340308	CG9281		CG9281-RD
FBtr0339428	gem	gemini	gem-RF
FBtr0344120	plum		plum-RE
FBtr0086173	Tsp42Ea	Tetraspanin 42Ea	Tsp42Ea-RC
FBtr0343535	CG6903		CG6903-RB
FBtr0078606	Osi14	Osiris 14	Osi14-RA
FBtr0089736	REPTOR-BP	REPTOR-binding partner	REPTOR-BP-RC
FBtr0080706	stc	shuttle craft	stc-RA
FBtr0308122	SoYb	Sister of Yb	SoYb-RC
FBtr0074697	CG7556		CG7556-RA
FBtr0301562	sfl	sulfateless	sfl-RB
FBtr0075980	toe	twin of eyg	toe-RA
FBtr0076126	CG11658		CG11658-RC
FBtr0310030	cbt	cabut	cbt-RC
FBtr0080017	Ip259	Intronic Protein 259	Ip259-RA
FBtr0331557	UQCR-C2	Ubiquinol-cytochrome c reductase core protein 2	UQCR-C2-RB
FBtr0091750	snmRNA:158	small non-messenger RNA 158
FBtr0301213	CG7432		CG7432-RB
FBtr0081284	CG10189		CG10189-RA
FBtr0074352	CG9125		CG9125-RA
FBtr0081890	Dhod	Dihydroorotate dehydrogenase	Dhod-RA
FBtr0087641	tum	tumbleweed	tum-RA
FBtr0080332	ThrRS	Threonyl-tRNA synthetase	ThrRS-RA
FBtr0345295	Pink1	PTEN-induced putative kinase 1	Pink1-RI
FBtr0078409	Cpr78Ca	Cuticular protein 78Ca	Cpr78Ca-RA
FBtr0084009	rtet	tetracycline resistance	rtet-RA
FBtr0345132	RpS5a	Ribosomal protein S5a	RpS5a-RD
FBtr0071769	CG11275		CG11275-RA
FBtr0081138	CG31793		CG31793-RA
FBtr0343411	RpS28b	Ribosomal protein S28b	RpS28b-RB
FBtr0332947	eEF1beta	eukaryotic translation elongation factor 1 beta	eEF1beta-RB
FBtr0332590	Ahcy	Adenosylhomocysteinase	Ahcy-RB
FBtr0306086	Cyt-c1	Cytochrome c1	Cyt-c1-RB
FBtr0300214	ksh	kish	ksh-RB
FBtr0114529	mnd	minidiscs	mnd-RD
FBtr0308334	RpL15	Ribosomal protein L15	RpL15-RG
FBtr0309195	CG15556		CG15556-RC
FBtr0302926	Oaz	O/E-associated zinc finger protein	Oaz-RB
FBtr0082847	f-cup	flyers-cup	f-cup-RB
FBtr0300774	Hexo1	Hexosaminidase 1	Hexo1-RE
FBtr0074271	mei-41	meiotic 41	mei-41-RA
FBtr0089383	CG1354		CG1354-RA
FBtr0071326	c11.1		c11.1-RA
FBtr0072397	uzip	unzipped	uzip-RA
FBtr0303217	Sac1	Sac1 phosphatase	Sac1-RB
FBtr0084280	Dph5	Diphthamide methyltransferase	Dph5-RA
FBtr0077074	Rcc1	Regulator of chromosome condensation 1	Rcc1-RA
FBtr0079550	Wwox	WW domain containing oxidoreductase	Wwox-RA
FBtr0072111	Rrp4		Rrp4-RA
FBtr0303341	Rbcn-3A	Rabconnectin-3A	Rbcn-3A-RB
FBtr0070241	DAAM	Dishevelled Associated Activator of Morphogenesis	DAAM-RA
FBtr0300382	Duox	Dual oxidase	Duox-RB
FBtr0070188	CG3704		CG3704-RA
FBtr0071838	px	plexus	px-RA
FBtr0078067	CG2794		CG2794-RA
FBtr0073512	CG11696		CG11696-RA
FBtr0334577	CG3744		CG3744-RG
FBtr0082075	CG8312		CG8312-RA
FBtr0089591	spin	spinster	spin-RC
FBtr0303485	CG42788		CG42788-RC
FBtr0074798	Nup205	Nucleoporin 205kD	Nup205-RB
FBtr0082246	cwo	clockwork orange	cwo-RA
FBtr0347573	Tmc	Transmembrane channel-like	Tmc-RC
FBtr0085800	CycG	Cyclin G	CycG-RA
FBtr0339542	CG8908		CG8908-RE
FBtr0071842	mRpS29	mitochondrial ribosomal protein S29	mRpS29-RA
FBtr0300899	ND-MNLL	NADH dehydrogenase (ubiquinone) MNLL subunit	ND-MNLL-RC
FBtr0071849	wdp	windpipe	wdp-RB
FBtr0089361	lola	longitudinals lacking	lola-RO
FBtr0086255	Hil	Hillarin	Hil-RB
FBtr0079322	Galt	Galactose-1-phosphate uridylyltransferase	Galt-RA
FBtr0087210	CG8405		CG8405-RA
FBtr0445310	spas	spastin	spas-RE
FBtr0339699	Jafrac1	thioredoxin peroxidase 1	Jafrac1-RC
FBtr0082978	CG7987		CG7987-RA
FBtr0331618	CG10747		CG10747-RB
FBtr0331171	CG13685		CG13685-RB
FBtr0344536	CG45089		CG45089-RB
FBtr0083063	ATPsynO	ATP synthase, oligomycin sensitivity conferring protein	ATPsynO-RA
FBtr0345992	Mer	Merlin	Mer-RB
FBtr0080117	CG17124		CG17124-RA
FBtr0333805	HisRS	Histidyl-tRNA synthetase	HisRS-RD
FBtr0070681	pon	partner of numb	pon-RA
FBtr0070182	CDC45L		CDC45L-RA
FBtr0072317	CG3570		CG3570-RA
FBtr0073621	Lsm12	LSM12 homolog	Lsm12-RA
FBtr0070954	l(1)G0255	lethal (1) G0255	l(1)G0255-RB
FBtr0344650	rg	rugose	rg-RO
FBtr0334286	btsz	bitesize	btsz-RC
FBtr0080571	tam	tamas	tam-RA
FBtr0307312	CG43367		CG43367-RF
FBtr0073435	Hsp60A	Heat shock protein 60A	Hsp60A-RB
FBtr0310025	CG30499		CG30499-RB
FBtr0089694	CG14798		CG14798-RA
FBtr0339303	PAN2	Poly(A)-binding protein-dependent poly(A) ribonuclease 2	PAN2-RB
FBtr0340152	Rok	Rho kinase	Rok-RC
FBtr0339738	CG17019		CG17019-RB
FBtr0113119	CG2765		CG2765-RE
FBtr0329856	esn	espinas	esn-RB
FBtr0345129	RpS19a	Ribosomal protein S19a	RpS19a-RE
FBtr0085434	CG2310		CG2310-RB
FBtr0310482	RpL13	Ribosomal protein L13	RpL13-RC
FBtr0306944	CG43341		CG43341-RA
FBtr0081965	CG11982		CG11982-RA
FBtr0329908	Poxn	Pox neuro	Poxn-RB
FBtr0333578	mib1	mind bomb 1	mib1-RB
FBtr0304022	CG42806		CG42806-RB
FBtr0074819	gig	gigas	gig-RA
FBtr0071582	tud	tudor	tud-RA
FBtr0073985	CG9521		CG9521-RA
FBtr0301507	pcs	parcas	pcs-RB
FBtr0333133	CR43916
FBtr0309058	CR43429
FBtr0303560	LysRS	Lysyl-tRNA synthetase	LysRS-RC
FBtr0082886	foxo	forkhead box, sub-group O	foxo-RB
FBtr0346093	CrebB	Cyclic-AMP response element binding protein B	CrebB-RP
FBtr0088474	CG1698		CG1698-RA
FBtr0070568	CG10802		CG10802-RA
FBtr0306316	CR43257
FBtr0113316	Vav	Vav guanine nucleotide exchange factor	Vav-RC
FBtr0085173	bigmax		bigmax-RA
FBtr0302907	Nost	Nostrin	Nost-RG
FBtr0081646	Antp	Antennapedia	Antp-RH
FBtr0078732	elm	ethanol sensitive with low memory	elm-RA
FBtr0336832	CG3036		CG3036-RB
FBtr0300998	CG4041		CG4041-RB
FBtr0078009	Dbp21E2	DEAD box protein 21E2	Dbp21E2-RA
FBtr0301344	HERC2	HECT and RLD domain containing protein 2	HERC2-RC
FBtr0085796	CG1635		CG1635-RA
FBtr0074226	CalpC	Calpain C	CalpC-RA
FBtr0076700	CG13678		CG13678-RA
FBtr0078074	Ipk2		Ipk2-RA
FBtr0336871	Tsp42Ee	Tetraspanin 42Ee	Tsp42Ee-RB
FBtr0076885	RhoGEF4	Rho guanine nucleotide exchange factor 4	RhoGEF4-RA
FBtr0306390	larp	La related protein	larp-RH
FBtr0087549	Tfb1	Transcription factor B1	Tfb1-RC
FBtr0083786	Naam	Nicotinamide amidase	Naam-RA
FBtr0084863	CG31098		CG31098-RA
FBtr0088981	mEFTu2	mitochondrial translation elongation factor Tu 2	mEFTu2-RA
FBtr0079513	Tep2	Thioester-containing protein 2	Tep2-RD
FBtr0081224	dnt	doughnut on 2	dnt-RA
FBtr0070626	lva	lava lamp	lva-RC
FBtr0085393	eEF1gamma	eukaryotic translation elongation factor 1 gamma	eEF1gamma-RA
FBtr0076649	CG5989		CG5989-RA
FBtr0339732	CR44334
FBtr0087644	CG6543		CG6543-RB
FBtr0078661	CG2017		CG2017-RA
FBtr0344908	CR45131
FBtr0084239	PSR	phosphatidylserine receptor	PSR-RA
FBtr0084481	CG10184		CG10184-RA
FBtr0085249	mino	minotaur	mino-RA
FBtr0333050	upSET		upSET-RB
FBtr0077383	CG15629		CG15629-RA
FBtr0335428	CR44134
FBtr0332893	CG14441		CG14441-RC
FBtr0347022	CR45928
FBtr0308775	CR43423
FBtr0332135	CG7201		CG7201-RB
FBtr0088564	Dbp45A	DEAD box protein 45A	Dbp45A-RA
FBtr0087730	Spt-I	Serine palmitoyltransferase subunit I	Spt-I-RA
FBtr0305356	CG43143		CG43143-RF
FBtr0074655	CG7280		CG7280-RA
FBtr0344928	CR45142
FBtr0085061	IntS12	Integrator 12	IntS12-RA
FBtr0339318	Ets98B	Ets at 98B	Ets98B-RB
FBtr0307034	cype	cyclope	cype-RB
FBtr0073481	CG11122		CG11122-RA
FBtr0340191	CG2691		CG2691-RB
FBtr0084577	mRpS24	mitochondrial ribosomal protein S24	mRpS24-RA
FBtr0087332	GalNAc-T1		GalNAc-T1-RB
FBtr0074288	CG9782		CG9782-RA
FBtr0344056	CR44990
FBtr0084748	CG11771		CG11771-RA
FBtr0333724	CR43334
FBtr0072112	pita		pita-RA
FBtr0074756	dome	domeless	dome-RA
FBtr0074032	CG6299		CG6299-RB
FBtr0086126	CG3267		CG3267-RA
FBtr0073426	Ant2	Adenine nucleotide translocase 2	Ant2-RB
FBtr0075784	Ptip	PAX transcription activation domain interacting protein	Ptip-RA
FBtr0308817	CG8249		CG8249-RB
FBtr0084285	CG5326		CG5326-RA
FBtr0071658	mahj	mahjong	mahj-RA
FBtr0078203	CG32425		CG32425-RE
FBtr0340026	ND-B16.6	NADH dehydrogenase (ubiquinone) B16.6 subunit	ND-B16.6-RB
FBtr0070502	CG2658		CG2658-RA
FBtr0070236	MTPAP	mitochondrial poly(A) polymerase	MTPAP-RA
FBtr0086060	scaf	scarface	scaf-RB
FBtr0346148	RpS30	Ribosomal protein S30	RpS30-RC
FBtr0303783	ocm	over compensating males	ocm-RB
FBtr0306648	fus	fusilli	fus-RH
FBtr0345321	RpL36	Ribosomal protein L36	RpL36-RE
FBtr0086143	Tdc1	Tyrosine decarboxylase 1	Tdc1-RA
FBtr0332149	Usp32	Ubiquitin specific protease 32	Usp32-RC
FBtr0345584	Spn47C	Serpin 47C	Spn47C-RC
FBtr0303509	sav	salvador	sav-RB
FBtr0308344	NaCP60E	Na channel protein 60E	NaCP60E-RI
FBtr0346963	CR17025
FBtr0078800	kkv	krotzkopf verkehrt	kkv-RC
FBtr0310425	wge	winged eye	wge-RD
FBtr0290050	CG31028		CG31028-RC
FBtr0344892	Incenp	Inner centromere protein	Incenp-RC
FBtr0088090	Egm	Enigma	Egm-RA
FBtr0304032	CR42860
FBtr0071208	Nrg	Neuroglian	Nrg-RB
FBtr0086768	Ote	Otefin	Ote-RA
FBtr0084801	Osbp	Oxysterol binding protein	Osbp-RA
FBtr0078380	CG7173		CG7173-RA
FBtr0346735	CG9804		CG9804-RB
FBtr0087783	bic	bicaudal	bic-RB
FBtr0088524	Updo		Updo-RA
FBtr0299845	Camta	Calmodulin-binding transcription activator	Camta-RB
FBtr0345512	CG32815		CG32815-RD
FBtr0078926	CG14650		CG14650-RA
FBtr0082513	Cad87A	Cadherin 87A	Cad87A-RA
FBtr0332361	CG8086		CG8086-RJ
FBtr0100140	Asap	ArfGAP with SH3 domain, ankyrin repeat and PH domain	Asap-RB
FBtr0347024	ttm50	tiny tim 50	ttm50-RB
FBtr0070230	Lrpprc2	Leucine-rich pentatricopeptide repeat containing 2	Lrpprc2-RA
FBtr0332387	CG2938		CG2938-RC
FBtr0082368	CG6689		CG6689-RA
FBtr0073902	mRpL38	mitochondrial ribosomal protein L38	mRpL38-RA
FBtr0303860	CG42837		CG42837-RA
FBtr0339086	CG44243		CG44243-RA
FBtr0078707	CG31549		CG31549-RA
FBtr0078554	Ssl1	Suppressor of stem-loop mutation	Ssl1-RA
FBtr0301414	Ankle2	Ankyrin repeat and LEM domain containing 2	Ankle2-RE
FBtr0074493	CG6769		CG6769-RA
FBtr0331548	Doc1	Dorsocross1	Doc1-RB
FBtr0071192	Smox	Smad on X	Smox-RA
FBtr0076032	RpL10Ab	Ribosomal protein L10Ab	RpL10Ab-RA
FBtr0087452	Cyp6a23		Cyp6a23-RA
FBtr0082520	CG6950		CG6950-RA
FBtr0084976	Dak1		Dak1-RA
FBtr0346822	CR45801
FBtr0071770	MED16	Mediator complex subunit 16	MED16-RA
FBtr0074712	ND-18	NADH dehydrogenase (ubiquinone) 18 kDa subunit	ND-18-RA
FBtr0072069	apt	apontic	apt-RC
FBtr0072433	Eps-15	Epidermal growth factor receptor pathway substrate clone 15	Eps-15-RC
FBtr0303229	CG9536		CG9536-RB
FBtr0331190	CG31635		CG31635-RF
FBtr0112355	CG34164		CG34164-RB
FBtr0113037	RpL7-like	Ribosomal protein L7-like	RpL7-like-RB
FBtr0073113	ND-30	NADH dehydrogenase (ubiquinone) 30 kDa subunit	ND-30-RA
FBtr0081844	stck	steamer duck	stck-RA
FBtr0345124	CR45190
FBtr0089581	osa		osa-RB
FBtr0086906	Ns2	Nucleostemin 2	Ns2-RA
FBtr0080156	dUTPase	Deoxyuridine triphosphatase	dUTPase-RB
FBtr0081246	Top3alpha	Topoisomerase 3alpha	Top3alpha-RA
FBtr0342771	Vinc	Vinculin	Vinc-RC
FBtr0076479	RpS17	Ribosomal protein S17	RpS17-RB
FBtr0070296	O-fut2	O-fucosyltransferase 2	O-fut2-RA
FBtr0074010	HDAC6	Histone deacetylase 6	HDAC6-RB
FBtr0339376	CG17230		CG17230-RC
FBtr0308253	kis	kismet	kis-RD
FBtr0070351	eIF2Bepsilon	eukaryotic translation initiation factor 2B subunit epsilon	eIF2Bepsilon-RB
FBtr0071181	ND-75	NADH dehydrogenase (ubiquinone) 75 kDa subunit	ND-75-RB
FBtr0078446	P5CDh1	delta-1-Pyrroline-5-carboxylate dehydrogenase 1	P5CDh1-RB
FBtr0088063	S2P	site-2 protease	S2P-RA
FBtr0302713	CG42674		CG42674-RB
FBtr0070371	deltaCOP	Coat Protein (coatomer) delta	deltaCOP-RA
FBtr0346761	CR45778
FBtr0081422	CG31673		CG31673-RA
FBtr0076405	ATPsynB	ATP synthase, subunit B	ATPsynB-RA
FBtr0113389	CG31103		CG31103-RB
FBtr0305679	Spn42Dc	Serpin 42Dc	Spn42Dc-RB
FBtr0074544	Arp8	Actin-related protein 8	Arp8-RA
FBtr0078774	CG1116		CG1116-RB
FBtr0088842	CG12822		CG12822-RB
FBtr0336668	l(1)G0156	lethal (1) G0156	l(1)G0156-RD
FBtr0072970	Atg2	Autophagy-related 2	Atg2-RA
FBtr0329860	CG3500		CG3500-RB
FBtr0071935	RpS24	Ribosomal protein S24	RpS24-RA
FBtr0112862	Phb2	Prohibitin 2	Phb2-RE
FBtr0078769	RpL35A	Ribosomal protein L35A	RpL35A-RA
FBtr0344932	CR45145
FBtr0079268	mmy	mummy	mmy-RA
FBtr0306691	CAP		CAP-RV
FBtr0070366	Pgam5	Phosphoglycerate mutase 5	Pgam5-RA
FBtr0307316	cac	cacophony	cac-RJ
FBtr0070446	eIF3g1	eukaryotic translation initiation factor 3 subunit g1	eIF3g1-RA
FBtr0070827	Shmt	Serine hydroxymethyl transferase	Shmt-RA
FBtr0084987	CG6142		CG6142-RA
FBtr0071663	ND-B12	NADH dehydrogenase (ubiquinone) B12 subunit	ND-B12-RA
FBtr0299869	RpL10	Ribosomal protein L10	RpL10-RC
FBtr0334605	Gclm	Glutamate-cysteine ligase modifier subunit	Gclm-RB
FBtr0075519	mRpS31	mitochondrial ribosomal protein S31	mRpS31-RA
FBtr0340464	cv	crossveinless	cv-RB
FBtr0070434	CG16903		CG16903-RA
FBtr0073900	l(1)G0007	lethal (1) G0007	l(1)G0007-RA
FBtr0308315	Hydr2	alpha/beta hydrolase2	Hydr2-RB
FBtr0301492	olf413		olf413-RB
FBtr0073757	CG1622		CG1622-RA
FBtr0333377	CG3386		CG3386-RB
FBtr0334531	omd	oocyte maintenance defects	omd-RC
FBtr0075579	comm	commissureless	comm-RA
FBtr0304726	crb	crumbs	crb-RC
FBtr0345270	CG6184		CG6184-RE
FBtr0305968	l(2)k05819	lethal (2) k05819	l(2)k05819-RC
FBtr0343328	RpL7A	Ribosomal protein L7A	RpL7A-RE
FBtr0301606	Ir76a	Ionotropic receptor 76a	Ir76a-RD
FBtr0074827	CG13813		CG13813-RA
FBtr0302122	Not1		Not1-RF
FBtr0300198	CG42446		CG42446-RA
FBtr0070970	xit	xiantuan	xit-RA
FBtr0070742	CG15465		CG15465-RA
FBtr0070169	TRAM		TRAM-RC
FBtr0334094	ND-SGDH	NADH dehydrogenase (ubiquinone) SGDH subunit	ND-SGDH-RB
FBtr0089622	eIF3d1	eukaryotic translation initiation factor 3 subunit d1	eIF3d1-RB
FBtr0111120	RpL38	Ribosomal protein L38	RpL38-RA
FBtr0308030	VhaPPA1-1	Vacuolar H[+] ATPase PPA1 subunit 1	VhaPPA1-1-RB
FBtr0076017	Adk1	Adenylate kinase 1	Adk1-RA
FBtr0330338	Fili	Fish-lips	Fili-RD
FBtr0086305	CG10444		CG10444-RA
FBtr0087853	Dgkepsilon	Diacyl glycerol kinase epsilon	Dgkepsilon-RA
FBtr0100554	CG13516		CG13516-RA
FBtr0303195	CG10543		CG10543-RD
FBtr0308351	scu	scully	scu-RB
FBtr0273185	Mical	Molecule interacting with CasL	Mical-RI
FBtr0330027	PEK	pancreatic eIF-2alpha kinase	PEK-RC
FBtr0075251	CG6512		CG6512-RA
FBtr0077631	betaggt-II	beta subunit of type II geranylgeranyl transferase	betaggt-II-RA
FBtr0085179	pll	pelle	pll-RA
FBtr0303225	CG17002		CG17002-RC
FBtr0074289	CG9784		CG9784-RA
FBtr0334072	CG13921		CG13921-RF
FBtr0100153	h	hairy	h-RB
FBtr0072776	mRpL46	mitochondrial ribosomal protein L46	mRpL46-RA
FBtr0073124	Cht7	Chitinase 7	Cht7-RA
FBtr0074480	IntS2	Integrator 2	IntS2-RA
FBtr0081415	CG9328		CG9328-RB
FBtr0302509	UQCR-Q	Ubiquinol-cytochrome c reductase ubiquinone-binding protein	UQCR-Q-RB
FBtr0072483	NitFhit	Nitrilase and fragile histidine triad fusion protein	NitFhit-RA
FBtr0078213	Rcd2	Reduction in Cnn dots 2	Rcd2-RA
FBtr0085351	Apc	APC-like	Apc-RA
FBtr0073697	CG32649		CG32649-RA
FBtr0070231	CG14785		CG14785-RA
FBtr0077367	CG14613		CG14613-RA
FBtr0075896	AdenoK	Adenosine Kinase	AdenoK-RB
FBtr0073779	Set2	SET domain containing 2	Set2-RA
FBtr0077673	okr	okra	okr-RA
FBtr0345160	CG1578		CG1578-RC
FBtr0339519	Pcmt	Protein-L-isoaspartate (D-aspartate) O-methyltransferase	Pcmt-RC
FBtr0331353	Mekk1		Mekk1-RD
FBtr0073685	CG15725		CG15725-RA
FBtr0339613	CR44321
FBtr0071530	ND-B14.7	NADH dehydrogenase (ubiquinone) B14.7 subunit	ND-B14.7-RA
FBtr0077617	ND-B14.5B	NADH dehydrogenase (ubiquinone) B14.5 B subunit	ND-B14.5B-RA
FBtr0081764	Prat	Phosphoribosylamidotransferase	Prat-RA
FBtr0307057	CG5001		CG5001-RC
FBtr0081165	l(2)37Cc	lethal (2) 37Cc	l(2)37Cc-RA
FBtr0087924	Cpr49Ah	Cuticular protein 49Ah	Cpr49Ah-RA
FBtr0344851	CG31729		CG31729-RD
FBtr0344703	CG10353		CG10353-RL
FBtr0074783	CG12204		CG12204-RA
FBtr0302091	plx	pollux	plx-RC
FBtr0309790	Gr64c	Gustatory receptor 64c	Gr64c-RB
FBtr0073195	Gr64b	Gustatory receptor 64b	Gr64b-RA
FBtr0071444	CG17841		CG17841-RA
FBtr0085745	Chchd3	Coiled-coil-helix-coiled-coil-helix domain containing 3	Chchd3-RA
FBtr0089222	CG11077		CG11077-RA
FBtr0074794	Alr	Augmenter of liver regeneration	Alr-RA
FBtr0334073	CG8001		CG8001-RC
FBtr0302668	CG42668		CG42668-RE
FBtr0080411	CCT4	Chaperonin containing TCP1 subunit 4	CCT4-RA
FBtr0080163	RpL9	Ribosomal protein L9	RpL9-RA
FBtr0334280	e(y)3	enhancer of yellow 3	e(y)3-RD
FBtr0075966	Tsf2	Transferrin 2	Tsf2-RA
FBtr0075672	mRpL39	mitochondrial ribosomal protein L39	mRpL39-RA
FBtr0081276	CG10337		CG10337-RA
FBtr0081153	amd	alpha methyl dopa-resistant	amd-RB
FBtr0077366	CG12576		CG12576-RB
FBtr0334623	CR44031
FBtr0083122	CG6236		CG6236-RA
FBtr0306520	Hers	Histone gene-specific Epigenetic Repressor in late S phase	Hers-RE
FBtr0072261	cN-IIIB	cytosolic 5-nucleotidase IIIB	cN-IIIB-RA
FBtr0072837	Tmhs	Tetraspan membrane protein in hair cell stereocilia	Tmhs-RA
FBtr0078429	CG11249		CG11249-RA
FBtr0070899	CG3815		CG3815-RA
FBtr0303884	CG31875		CG31875-RC
FBtr0085805	RpL6	Ribosomal protein L6	RpL6-RB
FBtr0085558	Sry-delta	Serendipity delta	Sry-delta-RA
FBtr0305184	tyf	twenty-four	tyf-RL
FBtr0081798	DNApol-iota		DNApol-iota-RA
FBtr0308312	CG12017		CG12017-RC
FBtr0301707	Men-b	Malic enzyme b	Men-b-RB
FBtr0300889	sowah	sosondowah	sowah-RI
FBtr0299878	CG34038		CG34038-RB
FBtr0308614	CG9240		CG9240-RB
FBtr0072754	ABCB7	ATP binding cassette subfamily B member 7	ABCB7-RA
FBtr0085912	eEF2	eukaryotic translation elongation factor 2	eEF2-RC
FBtr0072667	CG9149		CG9149-RA
FBtr0089747	Mlc2	Myosin light chain 2	Mlc2-RA
FBtr0330404	dah	discontinuous actin hexagon	dah-RB
FBtr0084645	ana1	anastral spindle 1	ana1-RA
FBtr0071393	Idgf4	Imaginal disc growth factor 4	Idgf4-RA
FBtr0081347	vls	valois	vls-RA
FBtr0085309	CG9990		CG9990-RB
FBtr0344740	Skp2	S-phase kinase-associated protein 2	Skp2-RE
FBtr0074611	CG6696		CG6696-RA
FBtr0082737	CG8630		CG8630-RA
FBtr0084932	RpL27	Ribosomal protein L27	RpL27-RA
FBtr0344195	GstE10	Glutathione S transferase E10	GstE10-RB
FBtr0331932	RpLP1	Ribosomal protein LP1	RpLP1-RB
FBtr0300788	Idh3b	Isocitrate dehydrogenase 3b	Idh3b-RB
FBtr0082110	CG9399		CG9399-RA
FBtr0075967	nst	nesthocker	nst-RA
FBtr0071589	MFS16	Major Facilitator Superfamily Transporter 16	MFS16-RA
FBtr0343298	Lpt	Lost PHDs of trr	Lpt-RB
FBtr0334277	Rcd-1	Required for cell differentiation 1	Rcd-1-RC
FBtr0301193	CG8172		CG8172-RF
FBtr0309090	CG14372		CG14372-RD
FBtr0082416	CG14711		CG14711-RA
FBtr0345799	CG11141		CG11141-RC
FBtr0071883	blw	bellwether	blw-RA
FBtr0347181	Tctp	Translationally controlled tumor protein	Tctp-RB
FBtr0332242	COX4	Cytochrome c oxidase subunit 4	COX4-RC
FBtr0076146	rt	rotated abdomen	rt-RA
FBtr0078709	CG12170		CG12170-RA
FBtr0073622	Tango4	Transport and Golgi organization 4	Tango4-RA
FBtr0088980	az2		az2-RA
FBtr0084322	CG17141		CG17141-RA
FBtr0084868	RpS27	Ribosomal protein S27	RpS27-RA
FBtr0346133	IP3K2	Inositol 1,4,5-triphosphate kinase 2	IP3K2-RG
FBtr0088360	JhI-1	Juvenile hormone-inducible protein 1	JhI-1-RB
FBtr0076604	CG7083		CG7083-RA
FBtr0082369	RpS25	Ribosomal protein S25	RpS25-RA
FBtr0336939	Drat	Death resistor Adh domain containing target	Drat-RD
FBtr0346267	WDR79	WD repeat domain 79	WDR79-RC
FBtr0082721	CG17327		CG17327-RA
FBtr0336814	CG44194		CG44194-RA
FBtr0112596	CG34371		CG34371-RA
FBtr0074333	CG4789		CG4789-RA
FBtr0091919	snmRNA:128	small non-messenger RNA 128
FBtr0310553	TMS1		TMS1-RE
FBtr0070762	Mcm3	Minichromosome maintenance 3	Mcm3-RA
FBtr0343528	Ptp4E	Protein tyrosine phosphatase 4E	Ptp4E-RG
FBtr0085097	Lerp	lysosomal enzyme receptor protein	Lerp-RB
FBtr0082332	CG14696		CG14696-RA
FBtr0070638	brn	brainiac	brn-RA
FBtr0346150	awd	abnormal wing discs	awd-RD
FBtr0089050	Ady43A		Ady43A-RA
FBtr0300582	CG42495		CG42495-RA
FBtr0086947	RpL18A	Ribosomal protein L18A	RpL18A-RA
FBtr0300183	pes	peste	pes-RD
FBtr0321262	Miro	Mitochondrial Rho	Miro-RF
FBtr0072095	l(2)not	lethal (2) neighbor of tid	l(2)not-RA
FBtr0089021	Br140	Bromodomain-containing protein, 140kD	Br140-RA
FBtr0331233	crq	croquemort	crq-RE
FBtr0088966	Dhx15	DEAH-box helicase 15	Dhx15-RA
FBtr0079681	CG13088		CG13088-RA
FBtr0343358	CG43867		CG43867-RJ
FBtr0079944	CG4839		CG4839-RA
FBtr0081087	bsf	bicoid stability factor	bsf-RA
FBtr0070177	su(w[a])	suppressor of white-apricot-RB
FBtr0076217	Alg10	Alpha 3 glucosyltransferase	Alg10-RA
FBtr0330117	Atox1	Antioxidant 1 copper chaperone	Atox1-RB
FBtr0070972	nonC	no-on-and-no-off transient C	nonC-RA
FBtr0083323	CG17931		CG17931-RA
FBtr0083147	obe	obelus	obe-RA
FBtr0074086	CCT6	Chaperonin containing TCP1 subunit 6	CCT6-RA
FBtr0084513	CG12268		CG12268-RA
FBtr0337010	CG11168		CG11168-RE
FBtr0073209	Fit1	Fermitin 1	Fit1-RA
FBtr0304714	Usp8	Ubiquitin specific protease 8	Usp8-RB
FBtr0072027	CG3520		CG3520-RA
FBtr0077413	tank		tank-RB
FBtr0308813	Grx1	Glutaredoxin 1	Grx1-RC
FBtr0343635	rictor	rapamycin-insensitive companion of Tor	rictor-RC
FBtr0310534	kri	krishah	kri-RC
FBtr0078214	CG4825		CG4825-RA
FBtr0310674	Aldh-III	Aldehyde dehydrogenase type III	Aldh-III-RP
FBtr0305705	nw	narrow	nw-RE
FBtr0070187	CG3703		CG3703-RA
FBtr0076748	CG8281		CG8281-RA
FBtr0085095	ball	ballchen	ball-RA
FBtr0290323	net		net-RB
FBtr0075813	Liprin-beta		Liprin-beta-RB
FBtr0086781	EMRE	Essential MCU regulator	EMRE-RA
FBtr0340363	Bx	Beadex	Bx-RF
FBtr0073574	CG1806		CG1806-RA
FBtr0073029	rasp		rasp-RA
FBtr0332488	CG1718		CG1718-RC
FBtr0301626	mRpS35	mitochondrial ribosomal protein S35	mRpS35-RA
FBtr0345936	CG30373		CG30373-RB
FBtr0081176	CG10702		CG10702-RC
FBtr0329927	Socs36E	Suppressor of cytokine signaling at 36E	Socs36E-RC
FBtr0339097	CG44247		CG44247-RA
FBtr0076783	CG32369		CG32369-RA
FBtr0332481	MKP-4	MAPK Phosphatase 4	MKP-4-RC
FBtr0074932	CG32212		CG32212-RA
FBtr0078736	CG31548		CG31548-RA
FBtr0074300	eIF2alpha	eukaryotic translation initiation factor 2 subunit alpha	eIF2alpha-RA
FBtr0077453	Gs1l	GS1-like	Gs1l-RA
FBtr0300130	CG3894		CG3894-RC
FBtr0088850	drosha		drosha-RA
FBtr0088027	otk2	off-track2	otk2-RA
FBtr0113149	CG10274		CG10274-RB
FBtr0074282	CG13014		CG13014-RA
FBtr0309617	mir-4955	mir-4955 stem loop
FBtr0306328	CG17233		CG17233-RG
FBtr0301061	CG3588		CG3588-RH
FBtr0077835	mio	missing oocyte	mio-RA
FBtr0088674	CG8230		CG8230-RA
FBtr0302662	rdgA	retinal degeneration A	rdgA-RC
FBtr0340111	CR44382
FBtr0088878	CG2915		CG2915-RB
FBtr0304678	l(3)L1231	lethal (3) L1231	l(3)L1231-RC
FBtr0088834	CG1882		CG1882-RA
FBtr0078681	POLDIP2	Polymerase (DNA-directed), delta interacting protein 2	POLDIP2-RB
FBtr0079263	CG9547		CG9547-RA
FBtr0340204	yin		yin-RA
FBtr0100046	CG33993		CG33993-RA
FBtr0345596	CG7182		CG7182-RB
FBtr0308251	CG33978		CG33978-RC
FBtr0085534	ncd	non-claret disjunctional	ncd-RA
FBtr0339969	Hsc70-5	Heat shock protein cognate 5	Hsc70-5-RB
FBtr0114564	Art7	Arginine methyltransferase 7	Art7-RB
FBtr0070429	wapl	wings apart-like	wapl-RA
FBtr0330730	sli	slit	sli-RB
FBtr0343331	CG4593		CG4593-RB
FBtr0073535	RPA3	Replication protein A3	RPA3-RA
FBtr0086969	RhoGEF2	Rho guanine nucleotide exchange factor 2	RhoGEF2-RE
FBtr0343291	Chchd2	Coiled-coil-helix-coiled-coil-helix domain containing 2	Chchd2-RB
FBtr0075518	Hip14	Huntingtin-interacting protein 14	Hip14-RA
FBtr0084405	CG31457		CG31457-RB
FBtr0084038	r-l	rudimentary-like	r-l-RA
FBtr0072029	CG3530		CG3530-RA
FBtr0339712	CG2846		CG2846-RB
FBtr0078677	Sec8	Secretory 8	Sec8-RA
FBtr0074793	parvin		parvin-RA
FBtr0071169	Trxr-1	Thioredoxin reductase-1	Trxr-1-RC
FBtr0079343	l(2)k09022	lethal (2) k09022	l(2)k09022-RA
FBtr0081745	CG2641		CG2641-RA
FBtr0347148	MetRS-m	Methionyl-tRNA synthetase, mitochondrial	MetRS-m-RC
FBtr0340040	unc	uncoordinated	unc-RB
FBtr0335200	Mitofilin		Mitofilin-RE
FBtr0086245	Fem-1		Fem-1-RA
FBtr0076735	mRpL36	mitochondrial ribosomal protein L36	mRpL36-RA
FBtr0075624	CG5114		CG5114-RA
FBtr0307165	dtn	detonator	dtn-RC
FBtr0331244	CG10462		CG10462-RF
FBtr0070441	Zw10	Zeste-white 10	Zw10-RB
FBtr0080121	Nup107	Nucleoporin 107kD	Nup107-RA
FBtr0085410	eIF2D	eukaryotic translation initiation factor 2D	eIF2D-RA
FBtr0085541	ATPsyngamma	ATP synthase, gamma subunit	ATPsyngamma-RC
FBtr0339165	kay	kayak	kay-RG
FBtr0084324	Dcr-1	Dicer-1	Dcr-1-RA
FBtr0331304	CG34449		CG34449-RE
FBtr0081932	CG9821		CG9821-RA
FBtr0077353	Cp110	Centriolar coiled coil protein 110kDa	Cp110-RA
FBtr0072325	ND-19	NADH dehydrogenase (ubiquinone) 19 kDa subunit	ND-19-RB
FBtr0086637	MFS15	Major Facilitator Superfamily Transporter 15	MFS15-RB
FBtr0088807	RagC-D	Ras-related GTP binding C/D	RagC-D-RA
FBtr0072865	dre4		dre4-RB
FBtr0084549	Kal1	Kallmann syndrome 1	Kal1-RA
FBtr0071327	Cfp1	CXXC finger protein 1	Cfp1-RA
FBtr0301515	ph-p	polyhomeotic proximal	ph-p-RB
FBtr0344069	Shawn		Shawn-RE
FBtr0346616	Tyler		Tyler-RF
FBtr0079139	CG7239		CG7239-RA
FBtr0084973	RpL34a	Ribosomal protein L34a	RpL34a-RB
FBtr0088035	eEF1alpha1	eukaryotic translation elongation factor 1 alpha 1	eEF1alpha1-RA
FBtr0080513	B4		B4-RA
FBtr0082358	CG5214		CG5214-RA
FBtr0073922	mRNA-cap	mRNA-capping-enzyme	mRNA-cap-RA
FBtr0303106	Dhc62B	Dynein heavy chain at 62B	Dhc62B-RC
FBtr0082591	CG5844		CG5844-RA
FBtr0075313	CG32164		CG32164-RA
FBtr0087670	mEFTu1	mitochondrial translation elongation factor Tu 1	mEFTu1-RA
FBtr0074928	CG14102		CG14102-RA
FBtr0344931	CR45144
FBtr0300446	CR42491
FBtr0303580	Lpin	Lipin	Lpin-RJ
FBtr0086273	RpS18	Ribosomal protein S18	RpS18-RB
FBtr0071982	Fib	Fibrillarin	Fib-RA
FBtr0345313	CG16721		CG16721-RC
FBtr0070785	RhoGAP5A	Rho GTPase activating protein at 5A	RhoGAP5A-RA
FBtr0347008	l(1)G0289	lethal (1) G0289	l(1)G0289-RB
FBtr0339447	CG14408		CG14408-RG
FBtr0074077	shtd	shattered	shtd-RA
FBtr0077751	CG4267		CG4267-RA
FBtr0080561	Smg5		Smg5-RA
FBtr0347068	CG42813		CG42813-RB
FBtr0340216	CG4853		CG4853-RC
FBtr0077985	Tfb4	Transcription factor B4	Tfb4-RA
FBtr0345011	Cyp6u1		Cyp6u1-RB
FBtr0344927	CR45141
FBtr0331859	CG8765		CG8765-RC
FBtr0346642	CG15891		CG15891-RD
FBtr0345195	Nacalpha	Nascent polypeptide associated complex protein alpha subunit	Nacalpha-RD
FBtr0347086	CR45970
FBtr0100833	CG34056		CG34056-RA
FBtr0089814	CG32809		CG32809-RB
FBtr0081545	alpha-Est3	alpha-Esterase-3	alpha-Est3-RA
FBtr0343018	CG34120		CG34120-RE
FBtr0343185	mRpL49	mitochondrial ribosomal protein L49	mRpL49-RB
FBtr0340044	GstT3	Glutathione S transferase T3	GstT3-RC
FBtr0339228	CR44266
FBtr0343130	slmo	slowmo	slmo-RE
FBtr0073903	CG1434		CG1434-RA
FBtr0070989	CG3184		CG3184-RA
FBtr0072140	CG2812		CG2812-RA
FBtr0331621	CG13272		CG13272-RB
FBtr0330685	Eogt	EGF-domain O-GlcNAc transferase	Eogt-RB
FBtr0081332	neb	nebbish	neb-RA
FBtr0091638	snmRNA:357	small non-messenger RNA 357
FBtr0084263	bond	james bond	bond-RC
FBtr0306752	cnc	cap-n-collar	cnc-RI
FBtr0307198	S6KL	S6 Kinase Like	S6KL-RB
FBtr0336765	spg	sponge	spg-RG
FBtr0081914	CG8202		CG8202-RA
FBtr0331245	Hakai		Hakai-RE
FBtr0082451	CG6808		CG6808-RA
FBtr0347372	CR46128
FBtr0087411	ckn	caskin	ckn-RB
FBtr0075646	Msh6		Msh6-RA
FBtr0074386	CG5004		CG5004-RA
FBtr0081181	RpL30	Ribosomal protein L30	RpL30-RB
FBtr0347166	CR46012
FBtr0329963	CG10188		CG10188-RC
FBtr0310558	fok	fledgling of Klp38B	fok-RA
FBtr0085545	CG7896		CG7896-RA
FBtr0071938	CG17807		CG17807-RA
FBtr0086271	Hsl	Hormone-sensitive lipase	Hsl-RA
FBtr0308650	THADA		THADA-RC
FBtr0078126	CG13693		CG13693-RA
FBtr0088389	CG12134		CG12134-RB
FBtr0089947	vari	varicose	vari-RB
FBtr0076165	CG7600		CG7600-RA
FBtr0110823	CG17271		CG17271-RB
FBtr0072927	dos	daughter of sevenless	dos-RB
FBtr0336692	Tao		Tao-RJ
FBtr0307161	CG14207		CG14207-RC
FBtr0084272	mRpL45	mitochondrial ribosomal protein L45	mRpL45-RA
FBtr0070233	CG3719		CG3719-RA
FBtr0300626	CG42497		CG42497-RA
FBtr0334144	Vti1b	Vesicle transport through interaction with t-SNAREs 1b	Vti1b-RA
FBtr0071676	Tim10	Translocase of inner membrane 10	Tim10-RA
FBtr0070245	CG11403		CG11403-RA
FBtr0074666	CG7453		CG7453-RA
FBtr0307365	MRE16	mRNA-like ncRNA in embryogenesis 16
FBtr0079911	mtDNA-helicase	mitochondrial DNA helicase	mtDNA-helicase-RA
FBtr0082290	Fdh	Formaldehyde dehydrogenase	Fdh-RA
FBtr0112576	Glut4EF	Glucose transporter 4 enhancer factor	Glut4EF-RA
FBtr0081428	CG9338		CG9338-RA
FBtr0088641	DCTN2-p50	Dynactin 2, p50 subunit	DCTN2-p50-RA
FBtr0345226	Dp1	Dodeca-satellite-binding protein 1	Dp1-RH
FBtr0078828	CG2604		CG2604-RA
FBtr0072234	ytr	yantar	ytr-RA
FBtr0345982	CG10932		CG10932-RB
FBtr0306151	Lasp		Lasp-RC
FBtr0077177	Fitm	Fat storage inducing transmembrane protein	Fitm-RB
FBtr0310487	por	porcupine	por-RB
FBtr0300038	PDZ-GEF	PDZ domain-containing guanine nucleotide exchange factor	PDZ-GEF-RB
FBtr0089340	Rel	Relish	Rel-RC
FBtr0086674	GstE6	Glutathione S transferase E6	GstE6-RA
FBtr0086148	Fmo-2	Flavin-containing monooxygenase 2	Fmo-2-RA
FBtr0075852	cmb	combover	cmb-RB
FBtr0334551	Gcn2		Gcn2-RB
FBtr0084102	CG3308		CG3308-RA
FBtr0343123	CG9147		CG9147-RC
FBtr0308033	DOR	Diabetes and obesity regulated	DOR-RG
FBtr0072425	Orc4	Origin recognition complex subunit 4	Orc4-RA
FBtr0081795	CG7800		CG7800-RA
FBtr0087530	CG30069		CG30069-RA
FBtr0074540	CG7772		CG7772-RA
FBtr0084510	CG13603		CG13603-RA
FBtr0077737	Snapin	SNAP associated protein	Snapin-RA
FBtr0100383	CG9960		CG9960-RA
FBtr0087784	AspRS	Aspartyl-tRNA synthetase	AspRS-RA
FBtr0452136	CG46319		CG46319-RB
FBtr0346613	ca	claret	ca-RC
FBtr0073510	CG11699		CG11699-RA
FBtr0345429	Ets21C	Ets at 21C	Ets21C-RD
FBtr0344016	cana	CENP-ana	cana-RB
FBtr0075365	Syx8	Syntaxin 8	Syx8-RA
FBtr0078238	CG5498		CG5498-RB
FBtr0331632	CG4592		CG4592-RB
FBtr0083639	CG14304		CG14304-RA
FBtr0343265	levy		levy-RB
FBtr0303222	CG8520		CG8520-RB
FBtr0080435	CG5439		CG5439-RA
FBtr0085365	CG11873		CG11873-RA
FBtr0077971	Tgt	tRNA-guanine transglycosylase	Tgt-RA
FBtr0070173	CG3021		CG3021-RA
FBtr0339946	CG1764		CG1764-RB
FBtr0332170	Fer1HCH	Ferritin 1 heavy chain homologue	Fer1HCH-RI
FBtr0339337	gcl	germ cell-less	gcl-RB
FBtr0070897	wuho		wuho-RA
FBtr0344013	CG5903		CG5903-RB
FBtr0304021	Cp1	Cysteine proteinase-1	Cp1-RD
FBtr0085297	Gfat2	Glutamine:fructose-6-phosphate aminotransferase 2	Gfat2-RA
FBtr0076570	CG6511		CG6511-RA
FBtr0082611	MBD-R2		MBD-R2-RB
FBtr0074301	CG9947		CG9947-RA
FBtr0085447	CG1907		CG1907-RA
FBtr0080460	Uvrag	UV-resistance associated gene	Uvrag-RA
FBtr0082695	CG7488		CG7488-RA
FBtr0333546	Phf7	PHD finger protein 7	Phf7-RB
FBtr0076584	CG32026		CG32026-RA
FBtr0087613	AGO1	Argonaute-1	AGO1-RA
FBtr0088450	CG1513		CG1513-RA
FBtr0306138	l(2)gd1	lethal (2) giant discs 1	l(2)gd1-RB
FBtr0330620	shn	schnurri	shn-RF
FBtr0303447	CG4036		CG4036-RB
FBtr0076718	CG7213		CG7213-RA
FBtr0303043	moody		moody-RB
FBtr0073042	gry	gryzun	gry-RB
FBtr0074639	CG7101		CG7101-RA
FBtr0076770	CG8111		CG8111-RA
FBtr0087027	CG5522		CG5522-RD
FBtr0084835	Vps33B	Vacuolar protein sorting 33B	Vps33B-RA
FBtr0346584	Coprox	Coproporphyrinogen oxidase	Coprox-RB
FBtr0072792	CG13933		CG13933-RA
FBtr0083490	CG7523		CG7523-RA
FBtr0304118	SmB	Small ribonucleoprotein particle protein SmB	SmB-RB
FBtr0330413	CG1847		CG1847-RC
FBtr0072308	uri	unconventional prefoldin RPB5 interactor	uri-RA
FBtr0086941	eIF3b	eukaryotic translation initiation factor 3 subunit b	eIF3b-RB
FBtr0075121	mRpS26	mitochondrial ribosomal protein S26	mRpS26-RA
FBtr0077884	CG31937		CG31937-RA
FBtr0086317	Ate1		Ate1-RA
FBtr0339392	CG1827		CG1827-RD
FBtr0306606	mbl	muscleblind	mbl-RM
FBtr0080534	p38b	p38b MAP kinase	p38b-RA
FBtr0309231	Cad74A	Cadherin 74A	Cad74A-RC
FBtr0072808	CG7971		CG7971-RB
FBtr0339576	CG14777		CG14777-RD
FBtr0304567	Nup98-96	Nucleoporin 98-96kD	Nup98-96-RC
FBtr0081162	AsnRS	Asparaginyl-tRNA synthetase	AsnRS-RA
FBtr0345289	Thor		Thor-RB
FBtr0339998	unc-5		unc-5-RB
FBtr0310387	eIF2gamma	eukaryotic translation initiation factor 2 subunit gamma	eIF2gamma-RC
FBtr0074688	CG8010		CG8010-RA
FBtr0306228	milt	milton	milt-RA
FBtr0073741	Bap60	Brahma associated protein 60kD	Bap60-RA
FBtr0074453	CG5800		CG5800-RA
FBtr0071008	CG32736		CG32736-RB
FBtr0299694	CG42308		CG42308-RA
FBtr0310077	Cyp4d14		Cyp4d14-RB
FBtr0088716	stmA	stambha A	stmA-RA
FBtr0084326	CG4813		CG4813-RA
FBtr0079542	Trf	TBP-related factor	Trf-RA
FBtr0100277	trx	trithorax	trx-RE
FBtr0332201	Ziz	Zizimin	Ziz-RK
FBtr0310048	CG11737		CG11737-RC
FBtr0081473	Acon	Aconitase	Acon-RB
FBtr0077298	l(1)G0004	lethal (1) G0004	l(1)G0004-RA
FBtr0071726	CG9304		CG9304-RA
FBtr0080850	CG5861		CG5861-RA
FBtr0305988	CG13562		CG13562-RC
FBtr0084119	E2f1	E2F transcription factor 1	E2f1-RA
FBtr0085624	Fer2LCH	Ferritin 2 light chain homologue	Fer2LCH-RC
FBtr0301847	NKAIN	Na,K-ATPase Interacting	NKAIN-RF
FBtr0345952	Tapdelta	Translocon-associated protein delta	Tapdelta-RB
FBtr0071183	sni	sniffer	sni-RA
FBtr0100410	GstD1	Glutathione S transferase D1	GstD1-RB
FBtr0110805	CG34112		CG34112-RA
FBtr0344181	Pde8	Phosphodiesterase 8	Pde8-RN
FBtr0300828	RpS15Aa	Ribosomal protein S15Aa	RpS15Aa-RF
FBtr0080050	Mdh1	Malate dehydrogenase 1	Mdh1-RA
FBtr0082071	CG16789		CG16789-RA
FBtr0112963	Trf4-1	Topoisomerase related function 4-1	Trf4-1-RF
FBtr0074427	CG5445		CG5445-RA
FBtr0345006	CG2277		CG2277-RC
FBtr0087564	SelD	Selenide,water dikinase	SelD-RB
FBtr0072703	Iml1	Increased minichromosome loss 1	Iml1-RA
FBtr0113003	CCKLR-17D3	Cholecystokinin-like receptor at 17D3	CCKLR-17D3-RB
FBtr0343049	ND-B14.5A	NADH dehydrogenase (ubiquinone) B14.5 A subunit	ND-B14.5A-RB
FBtr0085505	Vps13B	Vacuolar protein sorting 13B	Vps13B-RA
FBtr0075363	spd-2	spindle defective 2	spd-2-RA
FBtr0077330	Syx16	Syntaxin 16	Syx16-RA
FBtr0079748	Hnf4	Hepatocyte nuclear factor 4	Hnf4-RB
FBtr0076706	CG13671		CG13671-RA
FBtr0310521	Spn42Db	Serpin 42Db	Spn42Db-RD
FBtr0339680	CG15365		CG15365-RC
FBtr0078305	Ilk	Integrin linked kinase	Ilk-RA
FBtr0329958	Atg9	Autophagy-related 9	Atg9-RB
FBtr0080843	mRpL4	mitochondrial ribosomal protein L4	mRpL4-RA
FBtr0070930	Top3beta	Topoisomerase 3beta	Top3beta-RA
FBtr0333431	SCOT	Succinyl-CoA:3-ketoacid CoA transferase	SCOT-RC
FBtr0084214	PyK	Pyruvate kinase	PyK-RA
FBtr0083138	SIDL	Shal Interactor of Di-Leucine Motif	SIDL-RA
FBtr0077652	GABPI	beta4GalNAcTB pilot	GABPI-RA
FBtr0083682	CG7718		CG7718-RA
FBtr0084165	tsl	torso-like	tsl-RB
FBtr0089944	CG9272		CG9272-RA
FBtr0079847	pelo	pelota	pelo-RA
FBtr0082459	CG6791		CG6791-RA
FBtr0073448	CG1657		CG1657-RA
FBtr0070625	CG6428		CG6428-RA
FBtr0077573	Cog3		Cog3-RA
FBtr0080310	Tom70	Translocase of outer membrane 70	Tom70-RB
FBtr0070801	RpL35	Ribosomal protein L35	RpL35-RA
FBtr0114517	Psn	Presenilin	Psn-RC
FBtr0333569	ImpL2	Ecdysone-inducible gene L2	ImpL2-RD
FBtr0342766	pcx	pecanex	pcx-RE
FBtr0073292	slow	slowdown	slow-RB
FBtr0071497	BTBD9	BTB (POZ) domain containing 9	BTBD9-RA
FBtr0077989	mtRNApol	mitochondrial RNA polymerase	mtRNApol-RA
FBtr0084327	Irp-1A	Iron regulatory protein 1A	Irp-1A-RA
FBtr0082892	RpII140	RNA polymerase II 140kD subunit	RpII140-RA
FBtr0080326	Pex19	Peroxin 19	Pex19-RA
FBtr0334503	CG11790		CG11790-RC
FBtr0070963	COQ7		COQ7-RA
FBtr0074452	ND-24	NADH dehydrogenase (ubiquinone) 24 kDa subunit	ND-24-RA
FBtr0347384	CR46139
FBtr0088523	CG1814		CG1814-RB
FBtr0076204	Mocs1	Molybdenum cofactor synthesis 1	Mocs1-RA
FBtr0333061	CG18343		CG18343-RB
FBtr0330614	RanBPM	Ran-binding protein M	RanBPM-RF
FBtr0339954	CG16935		CG16935-RB
FBtr0333449	ko	knockout	ko-RB
FBtr0074285	mbt	mushroom bodies tiny	mbt-RA
FBtr0085844	faf	fat facets	faf-RC
FBtr0083191	ND-23	NADH dehydrogenase (ubiquinone) 23 kDa subunit	ND-23-RA
FBtr0339375	CG5276		CG5276-RB
FBtr0336666	Trap1		Trap1-RB
FBtr0079371	Wee1	Wee1 kinase	Wee1-RA
FBtr0302121	drongo		drongo-RG
FBtr0073004	CG32486		CG32486-RD
FBtr0339970	RpS23	Ribosomal protein S23	RpS23-RB
FBtr0273382	Epg5	ectopic P-granules autophagy protein 5	Epg5-RC
FBtr0075330	Zcchc7	Zinc finger CCHC-type containing 7	Zcchc7-RA
FBtr0072426	ETH	Ecdysis triggering hormone	ETH-RA
FBtr0076511	mRpL12	mitochondrial ribosomal protein L12	mRpL12-RA
FBtr0071158	CG18262		CG18262-RA
FBtr0086027	SCAP	SREBP cleavage activating protein	SCAP-RA
FBtr0070993	CG3226		CG3226-RA
FBtr0079689	CG17834		CG17834-RD
FBtr0078944	eIF3a	eukaryotic translation initiation factor 3 subunit a	eIF3a-RA
FBtr0308953	CG11000		CG11000-RC
FBtr0070611	VhaAC39-1	Vacuolar H[+] ATPase AC39 subunit 1	VhaAC39-1-RA
FBtr0347215	CG12320		CG12320-RB
FBtr0303924	d	dachs	d-RE
FBtr0070347	PIG-K	Phosphatidylinositol glycan anchor biosynthesis class K	PIG-K-RA
FBtr0304570	RyR	Ryanodine receptor	RyR-RG
FBtr0304833	nrm	neuromusculin	nrm-RE
FBtr0070418	crn	crooked neck	crn-RA
FBtr0072375	CG3589		CG3589-RA
FBtr0082735	CG11686		CG11686-RA
FBtr0085156	TfIIA-L	Transcription factor IIA L	TfIIA-L-RB
FBtr0083248	glob1	globin 1	glob1-RD
FBtr0088588	VhaAC45	Vacuolar H[+] ATPase AC45 accessory subunit	VhaAC45-RA
FBtr0077520	ND-PDSW	NADH dehydrogenase (ubiquinone) PDSW subunit	ND-PDSW-RA
FBtr0301725	AGO3	Argonaute 3	AGO3-RG
FBtr0346054	CR45517
FBtr0086568	sano	serrano	sano-RC
FBtr0084491	Ndc1	Nuclear division cycle 1	Ndc1-RA
FBtr0343270	Nxt1	NTF2-related export protein 1	Nxt1-RB
FBtr0088975	CG11127		CG11127-RA
FBtr0078917	Cont	Contactin	Cont-RA
FBtr0084664	Ppox	Protoporphyrinogen oxidase	Ppox-RA
FBtr0273353	CG6845		CG6845-RE
FBtr0074054	CG8134		CG8134-RA
FBtr0332460	NTPase		NTPase-RF
FBtr0085815	Med	Medea	Med-RA
FBtr0110883	Wdr62	WD repeat domain 62	Wdr62-RC
FBtr0081128	CG10376		CG10376-RA
FBtr0074075	Grip128		Grip128-RB
FBtr0073603	CG10347		CG10347-RA
FBtr0305502	CG10565		CG10565-RB
FBtr0073966	CG9065		CG9065-RA
FBtr0082760	GILT1	Gamma-interferon-inducible lysosomal thiol reductase 1	GILT1-RA
FBtr0079891	CG5846		CG5846-RA
FBtr0088254	CG33144		CG33144-RA
FBtr0343757	pre-mod(mdg4)-J		pre-mod(mdg4)-J-RA
FBtr0079160	CG14005		CG14005-RA
FBtr0112725	CG34424		CG34424-RA
FBtr0302495	GstE13	Glutathione S transferase E13	GstE13-RB
FBtr0075312	CG32165		CG32165-RA
FBtr0082430	CG14721		CG14721-RA
FBtr0084055	CG5919		CG5919-RA
FBtr0071381	Sp1		Sp1-RB
FBtr0074814	CG14231		CG14231-RA
FBtr0100289	ref(2)P	refractory to sigma P	ref(2)P-RB
FBtr0344895	mars		mars-RC
FBtr0070756	Cdk7	Cyclin-dependent kinase 7	Cdk7-RA
FBtr0300003	CG42389		CG42389-RE
FBtr0086209	coro		coro-RC
FBtr0083749	CG11779		CG11779-RA
FBtr0077017	D19B		D19B-RA
FBtr0080499	CG7099		CG7099-RA
FBtr0071109	CG2258		CG2258-RA
FBtr0344719	XNP		XNP-RD
FBtr0339085	CG44242		CG44242-RB
FBtr0070115	CG13369		CG13369-RA
FBtr0078921	lost		lost-RA
FBtr0333464	COX8	Cytochrome c oxidase subunit 8	COX8-RB
FBtr0071234	IntS4	Integrator 4	IntS4-RA
FBtr0343424	cdc14	cell division cycle 14	cdc14-RE
FBtr0086252	rig	rigor mortis	rig-RB
FBtr0088580	Hydr1	alpha/beta hydrolase 1	Hydr1-RA
FBtr0080367	CG6388		CG6388-RA
FBtr0087547	Arc2		Arc2-RA
FBtr0302259	sdk	sidekick	sdk-RE
FBtr0074031	CG11655		CG11655-RA
FBtr0305675	Rpi	Ribose-5-phosphate isomerase	Rpi-RC
FBtr0082245	Timp	Tissue inhibitor of metalloproteases	Timp-RB
FBtr0074151	ND-20	NADH dehydrogenase (ubiquinone) 20 kDa subunit	ND-20-RA
FBtr0340429	opm	opossum	opm-RC
FBtr0305691	jvl	javelin-like	jvl-RC
FBtr0075020	nes	nessy	nes-RB
FBtr0074053	CG8128		CG8128-RA
FBtr0078423	ORMDL		ORMDL-RA
FBtr0346873	pre-rRNA:CR45845	ribosomal RNA primary transcript:CR45845
FBtr0344999	CG6527		CG6527-RB
FBtr0079098	CG31648		CG31648-RA
FBtr0331158	car	carnation	car-RC
FBtr0070160	CG13365		CG13365-RA
FBtr0079223	mtm	myotubularin	mtm-RA
FBtr0083051	CG12241		CG12241-RA
FBtr0082134	CG8481		CG8481-RA
FBtr0347293	CR46064
FBtr0088463	GstT1	Glutathione S transferase T1	GstT1-RA
FBtr0082413	wkd	whacked	wkd-RA
FBtr0086694	CG5189		CG5189-RA
FBtr0071040	CG14434		CG14434-RA
FBtr0072031	roh	reduction of Rh1	roh-RB
FBtr0333073	Nxf3	Nuclear export factor 3	Nxf3-RB
FBtr0332478	mxt	mextli	mxt-RF
FBtr0321320	Atg18a	Autophagy-related 18a	Atg18a-RE
FBtr0345923	Stt3A	Catalytic subunit 3A of the oligosaccharyltransferase complex	Stt3A-RC
FBtr0086766	sbb	scribbler	sbb-RC
FBtr0085851	FeCH	Ferrochelatase	FeCH-RB
FBtr0070331	CG4045		CG4045-RA
FBtr0082833	Dip-B	Dipeptidase B	Dip-B-RB
FBtr0072185	RpL39	Ribosomal protein L39	RpL39-RA
FBtr0079546	RpL36A	Ribosomal protein L36A	RpL36A-RA
FBtr0344533	CG45087		CG45087-RA
FBtr0086701	Pepck	Phosphoenolpyruvate carboxykinase	Pepck-RA
FBtr0307306	BtbVII	BTB-protein-VII	BtbVII-RF
FBtr0082279	Mcm5	Minichromosome maintenance 5	Mcm5-RA
FBtr0091639	snmRNA:438	small non-messenger RNA 438
FBtr0091755	snoRNA:Psi28S-291
FBtr0330169	CG6923		CG6923-RD
FBtr0343512	CG15861		CG15861-RB
FBtr0077190	CG1486		CG1486-RA
FBtr0339841	Rab40		Rab40-RC
FBtr0074448	CG12991		CG12991-RA
FBtr0084173	ND-42	NADH dehydrogenase (ubiquinone) 42 kDa subunit	ND-42-RB
FBtr0078486	CG7139		CG7139-RA
FBtr0086775	Nup75	Nucleoporin 75kD	Nup75-RA
FBtr0087940	CG8569		CG8569-RA
FBtr0070212	CG11417		CG11417-RA
FBtr0073820	Rtc1		Rtc1-RA
FBtr0087139	JhI-26	Juvenile hormone-inducible protein 26	JhI-26-RA
FBtr0333075	CG9425		CG9425-RD
FBtr0071758	CG6613		CG6613-RA
FBtr0070994	CG4557		CG4557-RA
FBtr0083843	PIG-L	Phosphatidylinositol glycan anchor biosynthesis class L	PIG-L-RB
FBtr0072091	CG5532		CG5532-RA
FBtr0083009	CG7265		CG7265-RA
FBtr0071495	ras	raspberry	ras-RA
FBtr0071906	YME1L	YME1 like ATPase	YME1L-RB
FBtr0070457	boi	brother of ihog	boi-RB
FBtr0086954	Tes	Testin	Tes-RA
FBtr0085863	nero		nero-RA
FBtr0346009	CR45479
FBtr0078419	TfAP-2	Transcription factor AP-2	TfAP-2-RA
FBtr0082748	Dic1	Dicarboxylate carrier 1	Dic1-RA
FBtr0330204	CG31688		CG31688-RF
FBtr0345873	Cyp317a1		Cyp317a1-RC
FBtr0088675	FANCI	Fanconi anemia complementation group I	FANCI-RA
FBtr0088082	wal	walrus	wal-RA
FBtr0070447	Smyd3	SET and MYND domain containing, class 3	Smyd3-RB
FBtr0072168	IntS1	Integrator 1	IntS1-RA
FBtr0340342	CG9034		CG9034-RB
FBtr0080641	mTTF	mitochondrial transcription termination factor	mTTF-RA
FBtr0073899	CG11590		CG11590-RA
FBtr0079783	CG13101		CG13101-RA
FBtr0343982	CG43759		CG43759-RD
FBtr0112675	CG34408		CG34408-RB
FBtr0344971	unc-13		unc-13-RG
FBtr0079846	hoip	hoi-polloi	hoip-RA
FBtr0300299	CG2816		CG2816-RB
FBtr0076392	CG16717		CG16717-RA
FBtr0331528	CG3634		CG3634-RB
FBtr0078124	mRpL10	mitochondrial ribosomal protein L10	mRpL10-RA
FBtr0086057	CG7791		CG7791-RA
FBtr0339703	Neto	Neuropilin and tolloid-like	Neto-RB
FBtr0302786	Lmpt	Limpet	Lmpt-RK
FBtr0334580	CG15922		CG15922-RB
FBtr0071191	CG17982		CG17982-RA
FBtr0086277	CG11788		CG11788-RA
FBtr0110839	CG34125		CG34125-RA
FBtr0333511	CG14812		CG14812-RB
FBtr0100446	CG12877		CG12877-RC
FBtr0343157	COX5B	Cytochrome c oxidase subunit 5B	COX5B-RB
FBtr0072856	mu2	mutator 2	mu2-RA
FBtr0081991	pum	pumilio	pum-RD
FBtr0071300	Bap111	Brahma associated protein 111kD	Bap111-RA
FBtr0087285	CG30089		CG30089-RA
FBtr0076736	CG7550		CG7550-RA
FBtr0085543	Wdr24	WD repeat domain 24	Wdr24-RB
FBtr0079878	CG4594		CG4594-RA
FBtr0331615	CG10721		CG10721-RB
FBtr0306107	Ten-m	Tenascin major	Ten-m-RD
FBtr0072237	shu	shutdown	shu-RA
FBtr0074742	CG14212		CG14212-RA
FBtr0344087	CR45001
FBtr0070217	AMPKalpha	AMP-activated protein kinase alpha subunit	AMPKalpha-RB
FBtr0336741	CG3358		CG3358-RG
FBtr0302644	CG42663		CG42663-RC
FBtr0086962	cnk	connector enhancer of ksr	cnk-RA
FBtr0084466	SdhD	Succinate dehydrogenase, subunit D	SdhD-RA
FBtr0329981	CG5828		CG5828-RB
FBtr0445304	Not10	CCR4-NOT transcription complex subunit 10	Not10-RB
FBtr0086114	CG15908		CG15908-RA
FBtr0071004	bou	boudin	bou-RA
FBtr0083803	CG6195		CG6195-RA
FBtr0085769	qless		qless-RA
FBtr0087202	CG8320		CG8320-RA
FBtr0307902	CoRest		CoRest-RI
FBtr0084930	CLS	Cardiolipin synthase	CLS-RA
FBtr0077629	CG8814		CG8814-RA
FBtr0076108	TfIIEalpha	Transcription factor IIEalpha	TfIIEalpha-RA
FBtr0083966	Synd	Syndapin	Synd-RB
FBtr0300745	Kcmf1	Potassium channel modulatory factor 1	Kcmf1-RF
FBtr0308707	CG3638		CG3638-RF
FBtr0072340	ATPsynF	ATP synthase, subunit F	ATPsynF-RA
FBtr0070170	mus81		mus81-RA
FBtr0080917	mdy	midway	mdy-RC
FBtr0074809	CG12702		CG12702-RA
FBtr0086613	CG15080		CG15080-RA
FBtr0075759	ssp2	short spindle 2	ssp2-RA
FBtr0075825	CG10133		CG10133-RA
FBtr0077779	oaf	out at first	oaf-RC
FBtr0309035	CR42862
FBtr0075108	bora	aurora borealis	bora-RA
FBtr0081873	CG31460		CG31460-RA
FBtr0333860	fry	furry	fry-RJ
FBtr0113360	Ttd14	TRPL translocation defect 14	Ttd14-RB
FBtr0087594	PheRS-m	Phenylalanyl-tRNA synthetase, mitochondrial	PheRS-m-RA
FBtr0080547	CenG1A	Centaurin gamma 1A	CenG1A-RA
FBtr0072037	vir	virilizer	vir-RA
FBtr0086203	Spn42Da	Serpin 42Da	Spn42Da-RI
FBtr0300967	CdGAPr	Cd GTPase activating protein-related	CdGAPr-RC
FBtr0084171	mRpL35	mitochondrial ribosomal protein L35	mRpL35-RA
FBtr0073695	CG4407		CG4407-RA
FBtr0071222	CG11284		CG11284-RA
FBtr0083513	pasi1	pasiflora 1	pasi1-RA
FBtr0070974	Nf-YC	Nuclear factor Y-box C	Nf-YC-RA
FBtr0070895	CG3781		CG3781-RA
FBtr0081269	spi	spitz	spi-RB
FBtr0071897	RpL23	Ribosomal protein L23	RpL23-RA
FBtr0086484	hrg	hiiragi	hrg-RB
FBtr0083630	CG7685		CG7685-RA
FBtr0085370	Atg14	Autophagy-related 14	Atg14-RA
FBtr0073827	CG11095		CG11095-RA
FBtr0347472	CR46195
FBtr0333490	pie	pineapple eye	pie-RB
FBtr0089176	RpS3A	Ribosomal protein S3A	RpS3A-RB
FBtr0084839	CG4553		CG4553-RA
FBtr0073410	feo	fascetto	feo-RA
FBtr0070284	Mur2B	Mucin related 2B	Mur2B-RA
FBtr0077168	AlaRS-m	Alanyl-tRNA synthetase, mitochondrial	AlaRS-m-RA
FBtr0082366	GCC88	GRIP and coiled-coil domain containing 88 kDa	GCC88-RA
FBtr0343115	Faf2	Fas-associated factor 2	Faf2-RB
FBtr0344995	l(2)tid	lethal (2) tumorous imaginal discs	l(2)tid-RE
FBtr0080570	Arpc1	Actin-related protein 2/3 complex, subunit 1	Arpc1-RA
FBtr0080119	CG6729		CG6729-RA
FBtr0301652	Tob		Tob-RC
FBtr0077211	mst	misato	mst-RA
FBtr0084952	Nf1	Neurofibromin 1	Nf1-RB
FBtr0331953	CG12923		CG12923-RB
FBtr0333544	frtz	fritz	frtz-RB
FBtr0074464	Ucp4A		Ucp4A-RA
FBtr0302773	Reep1	Receptor expression enhancing protein 1	Reep1-RL
FBtr0082474	COX5A	Cytochrome c oxidase subunit 5A	COX5A-RB
FBtr0088925	CG30493		CG30493-RB
FBtr0070845	CG33080		CG33080-RB
FBtr0074348	Nprl2	Nitrogen permease regulator-like 2	Nprl2-RA
FBtr0339600	CG14803		CG14803-RB
FBtr0077455	CG15439		CG15439-RA
FBtr0076239	CG6310		CG6310-RA
FBtr0333444	Mrtf	Myocardin-related transcription factor	Mrtf-RG
FBtr0301253	CG42554		CG42554-RA
FBtr0309371	Spn42De	Serpin 42De	Spn42De-RB
FBtr0070370	CG14814		CG14814-RA
FBtr0077867	Got2	Glutamate oxaloacetate transaminase 2	Got2-RA
FBtr0310081	mtg	mind the gap	mtg-RF
FBtr0333212	jim		jim-RH
FBtr0300036	Fas1	Fasciclin 1	Fas1-RE
FBtr0301830	LIMK1	LIM domain kinase 1	LIMK1-RE
FBtr0073724	MFS10	Major Facilitator Superfamily Transporter 10	MFS10-RA
FBtr0074784	pcm	pacman	pcm-RA
FBtr0330155	Tl	Toll	Tl-RD
FBtr0074314	mthl1	methuselah-like 1	mthl1-RA
FBtr0083771	Ino80	INO80 complex subunit	Ino80-RA
FBtr0077933	CG7420		CG7420-RA
FBtr0075217	CG7630		CG7630-RA
FBtr0100469	CG3662		CG3662-RB
FBtr0087244	Shark	SH2 ankyrin repeat kinase	Shark-RA
FBtr0303258	Rab35		Rab35-RB
FBtr0084551	CG6182		CG6182-RA
FBtr0346874	18SrRNA:CR41548	18S ribosomal RNA:CR41548
FBtr0303419	jub	Ajuba LIM protein	jub-RD
FBtr0086156	SdhB	Succinate dehydrogenase, subunit B (iron-sulfur)	SdhB-RA
FBtr0089115	yellow-h		yellow-h-RA
FBtr0076678	CG33057		CG33057-RA
FBtr0078011	Clp	Clipper	Clp-RA
FBtr0346628	mkg-p	monkey king protein	mkg-p-RD
FBtr0088861	Nup44A	Nucleoporin at 44A	Nup44A-RC
FBtr0078185	RhoBTB	Rho-related BTB domain containing	RhoBTB-RA
FBtr0110817	CG34117		CG34117-RA
FBtr0078116	CG11454		CG11454-RA
FBtr0085865	CstF50	Cleavage stimulation factor 50 kD subunit	CstF50-RA
FBtr0074278	rngo	rings lost	rngo-RA
FBtr0305339	Cks85A	Cyclin-dependent kinase subunit 85A	Cks85A-RB
FBtr0077736	CG3077		CG3077-RA
FBtr0345470	CG4646		CG4646-RB
FBtr0083727	ATPsynD	ATP synthase, subunit D	ATPsynD-RB
FBtr0310619	Naa30A	N(alpha)-acetyltransferase 30 A	Naa30A-RD
FBtr0100511	CG2201		CG2201-RE
FBtr0074675	CG7889		CG7889-RA
FBtr0113060	CG12929		CG12929-RB
FBtr0302910	SC35	SR family splicing factor SC35	SC35-RC
FBtr0070782	l(1)G0045	lethal (1) G0045	l(1)G0045-RA
FBtr0085458	Pcd	pterin-4a-carbinolamine dehydratase	Pcd-RA
FBtr0081996	Nmdmc	NAD-dependent methylenetetrahydrofolate dehydrogenase	Nmdmc-RB
FBtr0071683	Rae1		Rae1-RA
FBtr0078996	mRpL28	mitochondrial ribosomal protein L28	mRpL28-RA
FBtr0071834	CG4610		CG4610-RA
FBtr0344625	CG34179		CG34179-RC
FBtr0072757	CG33230		CG33230-RA
FBtr0087263	CG8388		CG8388-RA
FBtr0078253	tzn	tenzing norgay	tzn-RA
FBtr0084407	Rassf	Ras association family member	Rassf-RA
FBtr0083114	ldlCp	ldlCp-related protein	ldlCp-RA
FBtr0073199	Gr64e	Gustatory receptor 64e	Gr64e-RA
FBtr0073197	Gr64d	Gustatory receptor 64d	Gr64d-RA
FBtr0071319	CG16892		CG16892-RA
FBtr0076950	velo	veloren	velo-RA
FBtr0300453	CG32638		CG32638-RB
FBtr0300329	CG7656		CG7656-RD
FBtr0329885	Optix		Optix-RC
FBtr0346165	sicily	severe impairment of CI with lengthened youth	sicily-RB
FBtr0334308	Irbp	Inverted repeat-binding protein	Irbp-RB
FBtr0336659	CG3409		CG3409-RC
FBtr0344560	CG45092		CG45092-RE
FBtr0080638	ppk	pickpocket	ppk-RA
FBtr0302296	Vrp1	Verprolin 1	Vrp1-RI
FBtr0074090	mRpL3	mitochondrial ribosomal protein L3	mRpL3-RA
FBtr0332960	CG2004		CG2004-RF
FBtr0082098	eca	eclair	eca-RA
FBtr0073776	CG1662		CG1662-RA
FBtr0079724	RpS13	Ribosomal protein S13	RpS13-RA
FBtr0072995	CG11486		CG11486-RD
FBtr0336803	CR44179
FBtr0071170	CG1632		CG1632-RA
FBtr0083085	Sra-1	specifically Rac1-associated protein 1	Sra-1-RA
FBtr0082372	SdhC	Succinate dehydrogenase, subunit C	SdhC-RA
FBtr0070992	CG3224		CG3224-RA
FBtr0331810	CG7430		CG7430-RB
FBtr0084849	CHKov2	CHK domain ov2	CHKov2-RA
FBtr0089872	csul	capsuleen	csul-RB
FBtr0085265	CG4951		CG4951-RA
FBtr0078010	Pex12	Peroxin 12	Pex12-RA
FBtr0079216	ND-51	NADH dehydrogenase (ubiquinone) 51 kDa subunit	ND-51-RA
FBtr0339329	CR44291
FBtr0091703	SLIRP1	SRA stem-loop interacting RNA binding protein 1	SLIRP1-RA
FBtr0091702	CG33713		CG33713-RB
FBtr0086028	Strica	Ser/Thr-rich caspase	Strica-RA
FBtr0082942	NK7.1		NK7.1-RB
FBtr0073850	Ndc80		Ndc80-RA
FBtr0084878	CG5112		CG5112-RA
FBtr0330328	CG18812		CG18812-RF
FBtr0088684	MrgBP	MRG/MORF4L binding protein	MrgBP-RA
FBtr0083815	CG11447		CG11447-RA
FBtr0087335	Vha36-1	Vacuolar H[+] ATPase 36kD subunit 1	Vha36-1-RA
FBtr0070846	CG3149		CG3149-RA
FBtr0089548	CG5009		CG5009-RA
FBtr0072678	msd1	mitotic spindle density 1	msd1-RA
FBtr0073553	Tango10	Transport and Golgi organization 10	Tango10-RA
FBtr0074696	CG7914		CG7914-RA
FBtr0299693	CG42307		CG42307-RC
FBtr0072814	metl	methyltransferase-like	metl-RB
FBtr0079561	spz3	spatzle 3	spz3-RA
FBtr0346015	mRpS14	mitochondrial ribosomal protein S14	mRpS14-RB
FBtr0079259	frj	farjavit	frj-RB
FBtr0078761	CG2519		CG2519-RA
FBtr0089030	Tsp42Ej	Tetraspanin 42Ej	Tsp42Ej-RA
FBtr0340066	Idgf6	Imaginal disc growth factor 6	Idgf6-RB
FBtr0346913	CR45865
FBtr0340139	Gclc	Glutamate-cysteine ligase catalytic subunit	Gclc-RD
FBtr0081832	mRpL1	mitochondrial ribosomal protein L1	mRpL1-RA
FBtr0078768	mRpL44	mitochondrial ribosomal protein L44	mRpL44-RA
FBtr0080397	spict	spichthyin	spict-RA
FBtr0083259	asun	asunder	asun-RA
FBtr0082384	mRpL40	mitochondrial ribosomal protein L40	mRpL40-RA
FBtr0307487	CG2889		CG2889-RB
FBtr0301623	CG1307		CG1307-RC
FBtr0079543	Mcr	Macroglobulin complement-related	Mcr-RA
FBtr0081513	crc	cryptocephal	crc-RB
FBtr0452129	CG46314		CG46314-RA
FBtr0073228	CG1265		CG1265-RB
FBtr0078484	CG7130		CG7130-RA
FBtr0081863	nac	neuronally altered carbohydrate	nac-RA
FBtr0084874	Cad96Ca	Cadherin 96Ca	Cad96Ca-RA
FBtr0330369	CG13601		CG13601-RB
FBtr0079146	Gpdh	Glycerol 3 phosphate dehydrogenase	Gpdh-RB
FBtr0070740	ovo		ovo-RA
FBtr0081953	CG9773		CG9773-RA
FBtr0334936	MFS17	Major Facilitator Superfamily Transporter 17	MFS17-RJ
FBtr0100278	eco	Establishment of cohesion	eco-RB
FBtr0088695	CG14749		CG14749-RA
FBtr0072716	Ptp61F	Protein tyrosine phosphatase 61F	Ptp61F-RC
FBtr0076821	CG7492		CG7492-RA
FBtr0100409	ND-ASHI	NADH dehydrogenase (ubiquinone) ASHI subunit	ND-ASHI-RB
FBtr0088128	CG13204		CG13204-RA
FBtr0075314	CG4101		CG4101-RA
FBtr0078069	cold	coiled	cold-RA
FBtr0078404	CG7324		CG7324-RA
FBtr0081461	Itgbn	Integrin betanu subunit	Itgbn-RA
FBtr0334579	2018-09-02	Septin 2	Sep2-RB
FBtr0339330	pch2	pachytene checkpoint 2	pch2-RB
FBtr0083949	TFAM	mitochondrial transcription factor A	TFAM-RB
FBtr0071019	CG4617		CG4617-RA
FBtr0076624	foi	fear-of-intimacy	foi-RA
FBtr0071743	CG4386		CG4386-RA
FBtr0082410	CG10898		CG10898-RA
FBtr0347427	CR44957
FBtr0076647	Cdc6		Cdc6-RA
FBtr0086592	CG15118		CG15118-RD
FBtr0078499	IleRS	Isoleucyl-tRNA synthetase	IleRS-RC
FBtr0332465	Ipk1		Ipk1-RC
FBtr0334097	CR43989
FBtr0087120	CG8306		CG8306-RA
FBtr0082352	CG17726		CG17726-RA
FBtr0072811	alphaCOP	Coat Protein (coatomer) alpha	alphaCOP-RB
FBtr0083829	psidin	phagocyte signaling impaired	psidin-RA
FBtr0079875	Srp54		Srp54-RA
FBtr0074475	CG8173		CG8173-RA
FBtr0071984	CG9890		CG9890-RA
FBtr0070085	svr	silver	svr-RE
FBtr0076202	Blos2	Biogenesis of lysosome-related organelles complex 1, subunit 2	Blos2-RA
FBtr0303429	aPKC	atypical protein kinase C	aPKC-RB
FBtr0073683	Tis11	Tis11 zinc finger protein	Tis11-RA
FBtr0088533	CG30338		CG30338-RA
FBtr0088403	mRpL42	mitochondrial ribosomal protein L42	mRpL42-RA
FBtr0079325	CG31633		CG31633-RA
FBtr0307488	nocte	no circadian temperature entrainment	nocte-RC
FBtr0081470	CG9248		CG9248-RB
FBtr0304238	mir-967	mir-967 stem loop
FBtr0113224	GCC185	GRIP and coiled-coil domain containing 185 kDa	GCC185-RB
FBtr0084740	polybromo		polybromo-RA
FBtr0346193	mRpS30	mitochondrial ribosomal protein S30	mRpS30-RB
FBtr0346184	CG15642		CG15642-RB
FBtr0077627	CG2991		CG2991-RC
FBtr0073620	FucT6	alpha1,6-fucosyltransferase	FucT6-RA
FBtr0346401	CR45668
FBtr0080725	CIAPIN1	Cytokine induced apoptosis inhibitor 1	CIAPIN1-RA
FBtr0304109	CR31514
FBtr0347232	CR42254
FBtr0084334	wfs1	wolfram syndrome 1	wfs1-RA
FBtr0345128	CG11178		CG11178-RC
FBtr0071071	CG12155		CG12155-RA
FBtr0085180	CG5987		CG5987-RA
FBtr0334751	Rich	RIC1 homolog	Rich-RB
FBtr0334512	CG7518		CG7518-RJ
FBtr0072060	AIMP3	aaRS-interacting multifunctional protein 3	AIMP3-RA
FBtr0303103	CG7991		CG7991-RC
FBtr0346064	CR45525
FBtr0074674	CG7884		CG7884-RA
FBtr0072948	ProRS-m	Prolyl-tRNA synthetase, mitochondrial	ProRS-m-RA
FBtr0077016	D19A		D19A-RA
FBtr0076305	ect	ectodermal	ect-RA
FBtr0091682	CG33695		CG33695-RE
FBtr0084323	vret	vreteno	vret-RA
FBtr0070442	Seipin		Seipin-RA
FBtr0085549	CG11504		CG11504-RC
FBtr0070849	Rab18		Rab18-RA
FBtr0433532	RNaseP:RNA	Ribonuclease P RNA
FBtr0078682	Snr1	Snf5-related 1	Snr1-RA
FBtr0305977	Plp	Pericentrin-like protein	Plp-RD
FBtr0345213	CG5191		CG5191-RF
FBtr0084572	CG17786		CG17786-RA
FBtr0342873	Magi		Magi-RB
FBtr0303025	stac	staccato	stac-RC
FBtr0290222	CG14647		CG14647-RB
FBtr0077223	peng	penguin	peng-RA
FBtr0085412	CG14511		CG14511-RA
FBtr0071833	CG4554		CG4554-RA
FBtr0072916	CG15879		CG15879-RA
FBtr0076513	CG5021		CG5021-RA
FBtr0337005	CR44224
FBtr0339695	CG1575		CG1575-RB
FBtr0337104	Rfx		Rfx-RG
FBtr0111206	CG14636		CG14636-RB
FBtr0344473	sra	sarah	sra-RB
FBtr0076272	CG6404		CG6404-RA
FBtr0310655	CG11753		CG11753-RB
FBtr0073023	CG1291		CG1291-RA
FBtr0080934	LSm7	Like Sm 7	LSm7-RA
FBtr0331596	NetB	Netrin-B	NetB-RG
FBtr0082297	CG6574		CG6574-RA
FBtr0346280	CG2076		CG2076-RB
FBtr0073693	Brms1		Brms1-RA
FBtr0301617	step	steppke	step-RD
FBtr0070925	CG12219		CG12219-RA
FBtr0339676	CG15717		CG15717-RC
FBtr0308502	woc	without children	woc-RC
FBtr0113733	su(f)	suppressor of forked	su(f)-RE
FBtr0335237	LpR1	Lipophorin receptor 1	LpR1-RR
FBtr0081934	CG9839		CG9839-RA
FBtr0070368	Pex5	Peroxin 5	Pex5-RB
FBtr0083825	MED25	Mediator complex subunit 25	MED25-RA
FBtr0086109	Opbp	Optix-binding protein	Opbp-RA
FBtr0343657	TM9SF4	Transmembrane 9 superfamily protein member 4	TM9SF4-RB
FBtr0339460	CG14414		CG14414-RE
FBtr0334929	c12.2		c12.2-RB
FBtr0289976	CG14860		CG14860-RB
FBtr0345814	CG42676		CG42676-RF
FBtr0330606	Jra	Jun-related antigen	Jra-RC
FBtr0085477	yata		yata-RA
FBtr0345262	p53		p53-RE
FBtr0087079	unc-104	uncoordinated-104	unc-104-RD
FBtr0088728	beta3GalTII	Galactosyltransferase II	beta3GalTII-RA
FBtr0072084	mRpL43	mitochondrial ribosomal protein L43	mRpL43-RA
FBtr0339260	Cad96Cb	Cadherin 96Cb	Cad96Cb-RD
FBtr0087585	Uba3	Ubiquitin activating enzyme 3	Uba3-RA
FBtr0100598	bbx	bobby sox	bbx-RB
FBtr0100536	waw	waclaw	waw-RA
FBtr0332048	Wbp2	WW domain binding protein 2	Wbp2-RG
FBtr0070425	Nmd3	Nonsense-mediated mRNA 3	Nmd3-RA
FBtr0273286	mfr	misfire	mfr-RC
FBtr0076844	lark		lark-RD
FBtr0088228	nclb	no child left behind	nclb-RA
FBtr0070235	CG12773		CG12773-RA
FBtr0088784	Socs44A	Suppressor of Cytokine Signaling at 44A	Socs44A-RA
FBtr0344046	CR44981
FBtr0305333	Tab2	TAK1-associated binding protein 2	Tab2-RB
FBtr0085368	CG11876		CG11876-RB
FBtr0084254	CG7054		CG7054-RA
FBtr0085405	Cisd2	CDGSH iron sulfur domain 2	Cisd2-RA
FBtr0080290	CG12264		CG12264-RA
FBtr0339280	slv	saliva	slv-RC
FBtr0307040	Ncoa6	Nuclear receptor coactivator 6	Ncoa6-RC
FBtr0079723	CG13390		CG13390-RA
FBtr0079992	CG5037		CG5037-RA
FBtr0086322	CG11208		CG11208-RA
FBtr0304659	N	Notch	N-RB
FBtr0307284	CG2841		CG2841-RD
FBtr0084449	CG10365		CG10365-RD
FBtr0111007	chn	charlatan	chn-RD
FBtr0300718	CG14057		CG14057-RB
FBtr0072724	msd5	mitotic spindle density 5	msd5-RA
FBtr0078186	fbl	fumble	fbl-RB
FBtr0331433	CG10778		CG10778-RB
FBtr0339739	CR44340
FBtr0334590	CG6218		CG6218-RB
FBtr0072561	Reg-2	Rhythmically expressed gene 2	Reg-2-RA
FBtr0073030	CG32280		CG32280-RA
FBtr0082079	SpdS	Spermidine Synthase	SpdS-RB
FBtr0100323	fabp	fatty acid binding protein	fabp-RC
FBtr0079215	Fbw5	F-box and WD repeat domain containing 5	Fbw5-RA
FBtr0087123	RpS15	Ribosomal protein S15	RpS15-RA
FBtr0081697	agt	O-6-alkylguanine-DNA alkyltransferase	agt-RA
FBtr0310641	CG15445		CG15445-RE
FBtr0346434	CR45686
FBtr0073264	RfC4	Replication factor C subunit 4	RfC4-RA
FBtr0308252	CG17075		CG17075-RB
FBtr0340004	CG30466		CG30466-RB
FBtr0082156	CG9467		CG9467-RA
FBtr0084771	fd96Cb	forkhead domain 96Cb	fd96Cb-RA
FBtr0074330	mRpL22	mitochondrial ribosomal protein L22	mRpL22-RA
FBtr0072877	CG2034		CG2034-RA
FBtr0085720	wts	warts	wts-RA
FBtr0084408	DNApol-epsilon255	DNA polymerase epsilon 255kD subunit	DNApol-epsilon255-RA
FBtr0072577	RabX6		RabX6-RA
FBtr0081095	CG10336		CG10336-RA
FBtr0303414	CG2059		CG2059-RB
FBtr0112741	ND-MWFE	NADH dehydrogenase (ubiquinone) MWFE subunit	ND-MWFE-RB
FBtr0072236	Snap29	Synaptosomal-associated protein 29kDa	Snap29-RA
FBtr0077451	mRpL27	mitochondrial ribosomal protein L27	mRpL27-RA
[truncated: 156 more rows]

## Sheet: Yki-vs-Control_DN
Flybase Transcript ID	Gene Name	Gene Description	Transcript Name
FBtr0083568	14-3-3epsilon		14-3-3epsilon-RD
FBtr0334626	4E-T	eIF4E-Transporter	4E-T-RH
FBtr0081001	Aac11		Aac11-RA
FBtr0076457	aay	astray	aay-RA
FBtr0306337	abd-A	abdominal A	abd-A-RD
FBtr0075819	Abp1	Actin binding protein 1	Abp1-RA
FBtr0333416	Acer	Angiotensin-converting enzyme-related	Acer-RB
FBtr0085845	Acf	ATP-dependent chromatin assembly factor large subunit	Acf-RA
FBtr0345529	Achl	Achilles	Achl-RB
FBtr0330332	Ack-like	Activated Cdc42 kinase-like	Ack-like-RE
FBtr0100427	Acsl	Acyl-CoA synthetase long-chain	Acsl-RE
FBtr0086029	Act42A	Actin 42A	Act42A-RA
FBtr0071519	Act57B	Actin 57B	Act57B-RA
FBtr0100662	Act5C	Actin 5C	Act5C-RC
FBtr0346242	Act87E	Actin 87E	Act87E-RC
FBtr0334629	AdamTS-A	ADAM metallopeptidase with thrombospondin type 1 motif A	AdamTS-A-RC
FBtr0070300	Adar	Adenosine deaminase acting on RNA	Adar-RB
FBtr0088042	ADD1	ADD domain-containing protein 1	ADD1-RA
FBtr0333799	ade5		ade5-RB
FBtr0075190	Adgf-A	Adenosine deaminase-related growth factor A	Adgf-A-RA
FBtr0078348	Aef1	Adult enhancer factor 1	Aef1-RA
FBtr0310001	Afti	Aftiphilin	Afti-RD
FBtr0333658	Ag5r	Antigen 5-related	Ag5r-RC
FBtr0073247	ago	archipelago	ago-RA
FBtr0083379	AhcyL2	Adenosylhomocysteinase like 2	AhcyL2-RD
FBtr0087891	Ak6	Adenylate kinase 6	Ak6-RA
FBtr0079666	Akap200	A kinase anchor protein 200	Akap200-RB
FBtr0076849	akirin		akirin-RB
FBtr0344717	Akt1		Akt1-RE
FBtr0301810	Alg-2	Apoptosis-linked gene-2	Alg-2-RC
FBtr0300494	Alh	Alhambra	Alh-RH
FBtr0079780	alien		alien-RA
FBtr0331926	Alk	Anaplastic lymphoma kinase	Alk-RB
FBtr0078396	Alp1	Alkaline phosphatase 1	Alp1-RA
FBtr0085443	alph	alphabet	alph-RB
FBtr0070038	alpha-Cat	alpha Catenin	alpha-Cat-RA
FBtr0081553	alpha-Est8	alpha-Esterase-8	alpha-Est8-RA
FBtr0300511	alpha-Man-Ia	alpha-Mannosidase class I a	alpha-Man-Ia-RJ
FBtr0345238	alpha-Man-IIb	alpha-Mannosidase class II b	alpha-Man-IIb-RC
FBtr0081538	alphaTub84D	alpha-Tubulin at 84D	alphaTub84D-RA
FBtr0335027	alt	aluminum tubes	alt-RI
FBtr0081619	Ama	Amalgam	Ama-RA
FBtr0333099	Amph	Amphiphysin	Amph-RB
FBtr0073619	Amun		Amun-RA
FBtr0080553	Ance	Angiotensin converting enzyme	Ance-RB
FBtr0088664	Ance-4		Ance-4-RA
FBtr0300497	Ank	Ankyrin	Ank-RE
FBtr0070025	AnxB10	Annexin B10	AnxB10-RA
FBtr0082593	Aos1	Activator of SUMO 1	Aos1-RA
FBtr0086058	ap	apterous	ap-RA
FBtr0089488	AP-2alpha	Adaptor Protein complex 2, alpha subunit	AP-2alpha-RA
FBtr0084103	AP-2sigma	Adaptor Protein complex 2, sigma subunit	AP-2sigma-RA
FBtr0080956	ApepP	Aminopeptidase P	ApepP-RA
FBtr0303434	aPKC	atypical protein kinase C	aPKC-RA
FBtr0345297	apolpp	apolipophorin	apolpp-RD
FBtr0076250	Aps		Aps-RA
FBtr0075908	ara	araucan	ara-RA
FBtr0085695	aralar1		aralar1-RD
FBtr0087378	Arf51F	ADP ribosylation factor at 51F	Arf51F-RA
FBtr0078571	Arf79F	ADP ribosylation factor at 79F	Arf79F-RA
FBtr0076546	Argk	Arginine kinase	Argk-RC
FBtr0074178	ArgRS	Arginyl-tRNA synthetase	ArgRS-RA
FBtr0071774	ari-2	ariadne 2	ari-2-RA
FBtr0308248	Arl4	ADP ribosylation factor-like 4	Arl4-RB
FBtr0076715	Arl5	ADP-ribosylation factor-like 5	Arl5-RA
FBtr0083336	Arl6IP1	ADP-ribosylation factor-like 6 interacting protein 1	Arl6IP1-RA
FBtr0112868	Arp2	Actin-related protein 2	Arp2-RB
FBtr0086021	Ars2	Arsenic resistance protein 2	Ars2-RC
FBtr0082304	Art1	Arginine methyltransferase 1	Art1-RA
FBtr0333687	Art4	Arginine methyltransferase 4	Art4-RB
FBtr0332908	Asator		Asator-RK
FBtr0070075	ase	asense	ase-RA
FBtr0300575	Asph	Aspartyl beta-hydroxylase	Asph-RG
FBtr0086079	Atf6		Atf6-RA
FBtr0075945	Atg1	Autophagy-related 1	Atg1-RA
FBtr0071498	Atg8a	Autophagy-related 8a	Atg8a-RA
FBtr0300596	ATPCL	ATP citrate lyase	ATPCL-RD
FBtr0300942	AttB	Attacin-B	AttB-RB
FBtr0305795	AttC	Attacin-C	AttC-RB
FBtr0083470	AttD	Attacin-D	AttD-RA
FBtr0083100	Atx2	Ataxin-2	Atx2-RC
FBtr0073156	Awh	Arrowhead	Awh-RB
FBtr0074430	B-H1	BarH1	B-H1-RA
FBtr0334458	B-H2	BarH2	B-H2-RB
FBtr0300588	B52		B52-RK
FBtr0072639	bab2	bric a brac 2	bab2-RA
FBtr0077713	Bacc	Bacchus	Bacc-RB
FBtr0305993	bbc	bb in a boxcar	bbc-RC
FBtr0273423	bbg	big bang	bbg-RE
FBtr0073956	be	ben	be-RB
FBtr0083411	beat-IIb		beat-IIb-RA
FBtr0080972	beat-IIIc		beat-IIIc-RB
FBtr0334319	bel	belle	bel-RB
FBtr0332843	ben	bendless	ben-RD
FBtr0077010	Best2	Bestrophin 2	Best2-RA
FBtr0089879	Bet3	Blocked early in transport 3	Bet3-RA
FBtr0085858	betaGlu	beta glucuronidase	betaGlu-RA
FBtr0072270	betaTub60D	beta-Tubulin at 60D	betaTub60D-RA
FBtr0082046	betaTub85D	beta-Tubulin at 85D	betaTub85D-RA
FBtr0300611	betaTub97EF	beta-Tubulin at 97EF	betaTub97EF-RB
FBtr0072758	Bgb	Big brother	Bgb-RA
FBtr0343569	bi	bifid	bi-RG
FBtr0076711	BI-1	Bax Inhibitor-1	BI-1-RA
FBtr0079929	bib	big brain	bib-RA
FBtr0330225	BicD	Bicaudal D	BicD-RC
FBtr0334464	bif	bifocal	bif-RE
FBtr0083279	Bin1	Bicoid interacting protein 1	Bin1-RA
FBtr0085993	bin3	bicoid-interacting protein 3	bin3-RA
FBtr0076745	bip1		bip1-RA
FBtr0089110	bip2		bip2-RA
FBtr0345593	Blimp-1		Blimp-1-RF
FBtr0082434	Blm	Bloom syndrome helicase	Blm-RA
FBtr0075235	blot	bloated tubules	blot-RC
FBtr0074656	bnb	bangles and beads	bnb-RB
FBtr0083912	bon	bonus	bon-RA
FBtr0077492	bowl	brother of odd with entrails limited	bowl-RD
FBtr0308319	br	broad	br-RO
FBtr0081160	brat	brain tumor	brat-RC
FBtr0344538	Bre1		Bre1-RB
FBtr0080344	bru1	bruno 1	bru1-RB
FBtr0290089	bs	blistered	bs-RB
FBtr0079574	Bsg	Basigin	Bsg-RG
FBtr0080087	bsk	basket	bsk-RB
FBtr0301340	bt	bent	bt-RF
FBtr0077247	bves		bves-RB
FBtr0083194	c(3)G	crossover suppressor on 3 of Gowen	c(3)G-RA
FBtr0084111	C15		C15-RA
FBtr0079788	C1GalTA	Core 1 Galactosyltransferase A	C1GalTA-RB
FBtr0080845	cact	cactus	cact-RB
FBtr0091630	Cadps	Calcium-dependent secretion activator	Cadps-RA
FBtr0088239	cag		cag-RA
FBtr0080539	CAH1	Carbonic anhydrase 1	CAH1-RA
FBtr0089207	Cals	Calsyntenin-1	Cals-RA
FBtr0304964	Cam	Calmodulin	Cam-RD
FBtr0089065	CaMKI	Calcium/calmodulin-dependent protein kinase I	CaMKI-RG
FBtr0089219	CaMKII	Calcium/calmodulin-dependent protein kinase II	CaMKII-RB
FBtr0305198	CanA-14F	Calcineurin A at 14F	CanA-14F-RC
FBtr0309866	CanB2	Calcineurin B2	CanB2-RB
FBtr0344711	Caper		Caper-RK
FBtr0077513	capu	cappuccino	capu-RA
FBtr0087259	casp	caspar	casp-RA
FBtr0075058	Cat	Catalase	Cat-RA
FBtr0075909	caup	caupolican	caup-RA
FBtr0084558	cav	caravaggio	cav-RA
FBtr0334992	caz	cabeza	caz-RE
FBtr0071052	CBP	sarcoplasmic calcium-binding protein	CBP-RA
FBtr0082762	CCHa2	CCHamide-2	CCHa2-RA
FBtr0085649	CDase	Ceramidase	CDase-RE
FBtr0084377	Cdc16	Cell division cycle 16	Cdc16-RA
FBtr0309215	Cdc42		Cdc42-RD
FBtr0080051	Cdk1	Cyclin-dependent kinase 1	Cdk1-RA
FBtr0078358	Cdk12	Cyclin-dependent kinase 12	Cdk12-RA
FBtr0300447	Cdk2	Cyclin-dependent kinase 2	Cdk2-RC
FBtr0087103	Cdk4	Cyclin-dependent kinase 4	Cdk4-RA
FBtr0081401	Cen	Centrocortin	Cen-RB
FBtr0086551	cer	crammer	cer-RA
FBtr0089649	Cf2	Chorion factor 2	Cf2-RA
FBtr0346946	cg	combgap	cg-RN
FBtr0085319	CG10011		CG10011-RA
FBtr0081237	CG10026		CG10026-RB
FBtr0081563	CG10098		CG10098-RA
FBtr0087499	CG10131		CG10131-RA
FBtr0081279	CG10166		CG10166-RA
FBtr0344701	CG10175		CG10175-RE
FBtr0345300	CG10232		CG10232-RD
FBtr0084477	CG10254		CG10254-RA
FBtr0083356	CG10324		CG10324-RA
FBtr0081072	CG10333		CG10333-RA
FBtr0081097	CG10341		CG10341-RA
FBtr0081098	CG10343		CG10343-RA
FBtr0347210	CG10395		CG10395-RE
FBtr0343829	CG10413		CG10413-RB
FBtr0086092	CG10417		CG10417-RB
FBtr0081134	CG10431		CG10431-RA
FBtr0086094	CG10465		CG10465-RA
FBtr0081146	CG10470		CG10470-RA
FBtr0343353	CG10555		CG10555-RB
FBtr0081122	CG10570		CG10570-RA
FBtr0078326	CG10581		CG10581-RA
FBtr0347402	CG10602		CG10602-RF
FBtr0342926	CG10621		CG10621-RB
FBtr0345350	CG10638		CG10638-RD
FBtr0332644	CG10654		CG10654-RB
FBtr0346570	CG10663		CG10663-RD
FBtr0086919	CG10764		CG10764-RA
FBtr0331612	CG10803		CG10803-RD
FBtr0310411	CG10903		CG10903-RB
FBtr0345416	CG10915		CG10915-RB
FBtr0086699	CG10924		CG10924-RA
FBtr0273237	CG10948		CG10948-RD
FBtr0075942	CG10960		CG10960-RB
FBtr0071263	CG10962		CG10962-RB
FBtr0075919	CG10984		CG10984-RC
FBtr0342609	CG11034		CG11034-RC
FBtr0303476	CG11089		CG11089-RB
FBtr0331719	CG11151		CG11151-RB
FBtr0089194	CG11155		CG11155-RB
FBtr0086254	CG11180		CG11180-RA
FBtr0086300	CG11200	Carbonyl reductase	CG11200-RA
FBtr0078458	CG11247		CG11247-RB
FBtr0078431	CG11248		CG11248-RA
FBtr0078870	CG1129		CG1129-RB
FBtr0301160	CG11307		CG11307-RC
FBtr0113142	CG11357		CG11357-RB
FBtr0310539	CG11360		CG11360-RC
FBtr0078104	CG11377		CG11377-RA
FBtr0072845	CG1139		CG1139-RA
FBtr0078276	CG11396		CG11396-RA
FBtr0344315	CG11459		CG11459-RB
FBtr0078511	CG11523		CG11523-RA
FBtr0078128	CG11555		CG11555-RA
FBtr0114509	CG11593		CG11593-RB
FBtr0086072	CG11665		CG11665-RA
FBtr0308890	CG11768		CG11768-RC
FBtr0345577	CG11835		CG11835-RD
FBtr0084767	CG11836		CG11836-RB
FBtr0085360	CG11837		CG11837-RA
FBtr0339259	CG11854		CG11854-RB
FBtr0084814	CG11857		CG11857-RA
FBtr0084815	CG11858		CG11858-RA
FBtr0085390	CG11899		CG11899-RA
FBtr0305577	CG11905		CG11905-RL
FBtr0346139	CG11970		CG11970-RB
FBtr0081963	CG11980		CG11980-RC
FBtr0073053	CG12009		CG12009-RA
FBtr0332668	CG12025		CG12025-RB
FBtr0072619	CG12038		CG12038-RA
FBtr0335408	CG12054		CG12054-RE
FBtr0071240	CG12116		CG12116-RA
FBtr0088395	CG12129		CG12129-RA
FBtr0334156	CG12213		CG12213-RE
FBtr0080149	CG12253		CG12253-RA
FBtr0080957	CG12288		CG12288-RA
FBtr0075665	CG12310		CG12310-RA
FBtr0075651	CG12316		CG12316-RA
FBtr0078721	CG1236		CG1236-RA
FBtr0088205	CG12391		CG12391-RA
FBtr0073987	CG12539		CG12539-RA
FBtr0111273	CG12547		CG12547-RA
FBtr0300702	CG12567		CG12567-RD
FBtr0074018	CG12608		CG12608-RA
FBtr0300762	CG12699		CG12699-RB
FBtr0073750	CG12715		CG12715-RA
FBtr0343052	CG12728		CG12728-RB
FBtr0073231	CG1273		CG1273-RB
FBtr0088377	CG12744		CG12744-RA
FBtr0082204	CG12811		CG12811-RA
FBtr0112770	CG12828		CG12828-RA
FBtr0085217	CG12880		CG12880-RA
FBtr0339429	CG12912		CG12912-RB
FBtr0273307	CG12964		CG12964-RB
FBtr0074417	CG13001		CG13001-RA
FBtr0300431	CG13003		CG13003-RB
FBtr0345805	CG13023		CG13023-RB
FBtr0075346	CG13025		CG13025-RA
FBtr0345347	CG13026		CG13026-RC
FBtr0075470	CG13044		CG13044-RA
FBtr0306796	CG13045		CG13045-RB
FBtr0089378	CG13064		CG13064-RA
FBtr0081251	CG13082		CG13082-RA
FBtr0343426	CG13096		CG13096-RB
FBtr0079697	CG13097		CG13097-RA
FBtr0300868	CG13124		CG13124-RG
FBtr0089668	CG13164		CG13164-RG
FBtr0345619	CG13197		CG13197-RB
FBtr0330602	CG13229		CG13229-RB
FBtr0332334	CG13284		CG13284-RD
FBtr0306593	CG13285		CG13285-RB
FBtr0077007	CG13300		CG13300-RA
FBtr0076512	CG13313		CG13313-RA
FBtr0076530	CG13315		CG13315-RA
FBtr0345371	CG13321		CG13321-RB
FBtr0087626	CG13337		CG13337-RA
FBtr0070147	CG13360		CG13360-RA
FBtr0070159	CG13364		CG13364-RA
FBtr0331967	CG1344		CG1344-RB
FBtr0345498	CG13510		CG13510-RC
FBtr0309800	CG13511		CG13511-RB
FBtr0084585	CG13607		CG13607-RA
FBtr0084560	CG13609		CG13609-RA
FBtr0084686	CG13627		CG13627-RA
FBtr0084729	CG13641		CG13641-RA
FBtr0332761	CG13676		CG13676-RB
FBtr0331400	CG13722		CG13722-RB
FBtr0306800	CG13731		CG13731-RB
FBtr0075754	CG13737		CG13737-RA
FBtr0088632	CG13741		CG13741-RA
FBtr0300369	CG13742		CG13742-RB
FBtr0088656	CG13748		CG13748-RA
FBtr0330197	CG13784		CG13784-RD
FBtr0343407	CG13795		CG13795-RC
FBtr0079503	CG13796		CG13796-RB
FBtr0072747	CG13917		CG13917-RA
FBtr0072822	CG13928		CG13928-RA
FBtr0100373	CG14062		CG14062-RB
FBtr0075084	CG14073		CG14073-RB
FBtr0331532	CG14109		CG14109-RB
FBtr0306091	CG14117		CG14117-RD
FBtr0299564	CG14257		CG14257-RB
FBtr0085177	CG14262		CG14262-RA
FBtr0290199	CG14301		CG14301-RB
FBtr0083446	CG14332		CG14332-RA
FBtr0077964	CG14341		CG14341-RB
FBtr0077876	CG14352		CG14352-RA
FBtr0300769	CG14395		CG14395-RB
FBtr0302356	CG14439		CG14439-RB
FBtr0345418	CG14478		CG14478-RD
FBtr0336460	CG14526		CG14526-RC
FBtr0085329	CG14528		CG14528-RA
FBtr0334088	CG14562		CG14562-RB
FBtr0078454	CG14567		CG14567-RA
FBtr0081534	CG14598		CG14598-RA
FBtr0070179	CG14629		CG14629-RA
FBtr0078985	CG14641		CG14641-RA
FBtr0334900	CG14657		CG14657-RC
FBtr0071388	CG1468		CG1468-RA
FBtr0299566	CG14710		CG14710-RB
FBtr0082423	CG14715		CG14715-RA
FBtr0088880	CG14764		CG14764-RA
FBtr0080193	CG14915		CG14915-RA
FBtr0344127	CG14933		CG14933-RC
FBtr0073226	CG14997		CG14997-RA
FBtr0113139	CG15019		CG15019-RB
FBtr0086463	CG15120		CG15120-RA
FBtr0081070	CG15160		CG15160-RA
FBtr0081135	CG15168		CG15168-RA
FBtr0085944	CG15219		CG15219-RA
FBtr0086160	CG15236		CG15236-RB
FBtr0080656	CG15282		CG15282-RA
FBtr0332899	CG15309		CG15309-RD
FBtr0071127	CG15332		CG15332-RA
FBtr0077863	CG15353		CG15353-RA
FBtr0113015	CG15387		CG15387-RB
FBtr0331435	CG15432		CG15432-RC
FBtr0335414	CG15544		CG15544-RB
FBtr0085715	CG15547		CG15547-RA
FBtr0290201	CG15553		CG15553-RC
FBtr0336962	CG15628		CG15628-RB
FBtr0073783	CG15756		CG15756-RA
FBtr0332935	CG15765		CG15765-RB
FBtr0072913	CG15820		CG15820-RA
FBtr0333452	CG15822		CG15822-RG
FBtr0303023	CG15905		CG15905-RB
FBtr0113254	CG15923		CG15923-RB
FBtr0085785	CG1607		CG1607-RA
FBtr0085326	CG1647		CG1647-RA
FBtr0088477	CG1663		CG1663-RA
FBtr0077550	CG16704		CG16704-RA
FBtr0077547	CG16713		CG16713-RA
FBtr0300797	CG1674		CG1674-RF
FBtr0329948	CG16743		CG16743-RB
FBtr0072965	CG16758		CG16758-RE
FBtr0345620	CG16786		CG16786-RC
FBtr0084095	CG16791		CG16791-RA
FBtr0086249	CG16799		CG16799-RA
FBtr0080452	CG16820		CG16820-RA
FBtr0304952	CG16833		CG16833-RM
FBtr0080557	CG16884		CG16884-RA
FBtr0080558	CG16885		CG16885-RA
FBtr0086499	CG16926		CG16926-RA
FBtr0074116	CG16952		CG16952-RC
FBtr0075563	CG16979		CG16979-RA
FBtr0073520	CG1703		CG1703-RA
FBtr0087739	CG17059		CG17059-RA
FBtr0302542	CG17159		CG17159-RF
FBtr0113724	CG17162		CG17162-RD
FBtr0300806	CG17167		CG17167-RC
FBtr0080336	CG17211		CG17211-RA
FBtr0331629	CG17224		CG17224-RD
FBtr0083992	CG17272		CG17272-RA
FBtr0343833	CG17323		CG17323-RE
FBtr0345358	CG17337		CG17337-RC
FBtr0081151	CG17343		CG17343-RA
FBtr0299868	CG17454		CG17454-RA
FBtr0081406	CG17470		CG17470-RA
FBtr0299924	CG17486		CG17486-RB
FBtr0332630	CG17493		CG17493-RB
FBtr0111277	CG17528		CG17528-RD
FBtr0337063	CG17556		CG17556-RB
FBtr0333716	CG17598		CG17598-RB
FBtr0077886	CG17646		CG17646-RA
FBtr0110982	CG17672		CG17672-RA
FBtr0111298	CG17683		CG17683-RA
FBtr0300673	CG17707		CG17707-RB
FBtr0088467	CG1773		CG1773-RA
FBtr0087893	CG17739		CG17739-RA
FBtr0340122	CG17754		CG17754-RF
FBtr0100253	CG17768		CG17768-RA
FBtr0333829	CG17816		CG17816-RK
FBtr0075695	CG17839		CG17839-RB
FBtr0088826	CG17977		CG17977-RA
FBtr0100230	CG18003		CG18003-RB
FBtr0345933	CG18067		CG18067-RB
FBtr0077312	CG1812		CG1812-RA
FBtr0075043	CG18135		CG18135-RB
FBtr0273238	CG18190		CG18190-RB
FBtr0300896	CG18249		CG18249-RB
FBtr0088175	CG18336		CG18336-RA
FBtr0073571	CG1840		CG1840-RA
FBtr0300902	CG18563		CG18563-RB
FBtr0085123	CG18766		CG18766-RA
FBtr0071268	CG1885		CG1885-RA
FBtr0088532	CG1902		CG1902-RC
FBtr0085839	CG1910		CG1910-RA
FBtr0072853	CG1927		CG1927-RA
FBtr0081634	CG1965		CG1965-RA
FBtr0305964	CG2016		CG2016-RD
FBtr0088600	CG2063		CG2063-RA
FBtr0078678	CG2091		CG2091-RA
FBtr0088764	CG2121		CG2121-RA
FBtr0072981	CG2162		CG2162-RA
FBtr0072722	CG2199		CG2199-RA
FBtr0344524	CG2217		CG2217-RD
FBtr0085918	CG2225		CG2225-RE
FBtr0071123	CG2233		CG2233-RA
FBtr0073536	CG2247		CG2247-RA
FBtr0089148	CG2316		CG2316-RB
FBtr0334339	CG2321		CG2321-RB
FBtr0073531	CG2444		CG2444-RA
FBtr0081363	CG2493		CG2493-RA
FBtr0073652	CG2556		CG2556-RA
FBtr0344832	CG2663		CG2663-RC
FBtr0072403	CG2736		CG2736-RA
FBtr0081817	CG2747		CG2747-RB
FBtr0081822	CG2767		CG2767-RA
FBtr0071933	CG2852		CG2852-RA
FBtr0113194	CG2911		CG2911-RB
FBtr0300792	CG2918		CG2918-RB
FBtr0345315	CG2924		CG2924-RD
FBtr0336762	CG2926		CG2926-RB
FBtr0070609	CG2930		CG2930-RA
FBtr0088243	CG30015		CG30015-RB
FBtr0339627	CG30046		CG30046-RC
FBtr0289994	CG30096		CG30096-RB
FBtr0086660	CG30122		CG30122-RB
FBtr0336745	CG30156		CG30156-RB
FBtr0346949	CG30269		CG30269-RB
FBtr0346948	CG30273		CG30273-RB
FBtr0113367	CG30288		CG30288-RC
FBtr0088594	CG30343		CG30343-RA
FBtr0070107	CG3038		CG3038-RB
FBtr0310423	CG30389		CG30389-RD
FBtr0072451	CG30428		CG30428-RA
FBtr0086076	CG30440		CG30440-RA
FBtr0273337	CG30456		CG30456-RC
FBtr0113380	CG30463		CG30463-RD
FBtr0087334	CG30467		CG30467-RA
FBtr0087802	CG30487		CG30487-RA
FBtr0070836	CG3097		CG3097-RA
FBtr0085242	CG31055		CG31055-RA
FBtr0111280	CG3107		CG3107-RC
FBtr0085080	CG31075		CG31075-RA
FBtr0333831	CG31122		CG31122-RC
FBtr0084665	CG31125		CG31125-RA
FBtr0305041	CG31140		CG31140-RG
FBtr0084114	CG31176		CG31176-RA
FBtr0300053	CG31262		CG31262-RB
FBtr0083087	CG31301		CG31301-RA
FBtr0333925	CG31324		CG31324-RB
FBtr0306343	CG31522		CG31522-RF
FBtr0392903	CG31550		CG31550-RE
FBtr0078616	CG31559		CG31559-RA
FBtr0343865	CG31636		CG31636-RB
FBtr0079287	CG31637		CG31637-RA
FBtr0100379	CG3164		CG3164-RD
FBtr0079034	CG31650		CG31650-RB
FBtr0344108	CG31678		CG31678-RE
FBtr0340265	CG3168		CG3168-RD
FBtr0345719	CG31705		CG31705-RE
FBtr0339523	CG31710		CG31710-RD
FBtr0079996	CG31715		CG31715-RA
FBtr0110941	CG31731		CG31731-RB
FBtr0290240	CG31759		CG31759-RD
FBtr0077543	CG31778		CG31778-RA
FBtr0300025	CG31785		CG31785-RB
FBtr0080490	CG31849		CG31849-RA
FBtr0080467	CG31855		CG31855-RA
FBtr0308249	CG31998		CG31998-RB
FBtr0113417	CG32000		CG32000-RH
FBtr0076440	CG32040		CG32040-RA
FBtr0076278	CG32066		CG32066-RB
FBtr0076106	CG32091		CG32091-RB
FBtr0332090	CG32103		CG32103-RE
FBtr0075986	CG32104		CG32104-RB
FBtr0075904	CG32115		CG32115-RA
FBtr0077561	CG3213		CG3213-RA
FBtr0075758	CG32137		CG32137-RB
FBtr0346507	CG32152		CG32152-RB
FBtr0333696	CG32195		CG32195-RB
FBtr0073322	CG32243		CG32243-RA
FBtr0073106	CG32276		CG32276-RA
FBtr0076662	CG32354		CG32354-RA
FBtr0076948	CG32392		CG32392-RB
FBtr0077030	CG32409		CG32409-RA
FBtr0333970	CG32447		CG32447-RD
FBtr0077572	CG3246		CG3246-RA
FBtr0082743	CG32473		CG32473-RC
FBtr0077262	CG32512		CG32512-RA
FBtr0074644	CG32544		CG32544-RA
FBtr0340412	CG32647		CG32647-RC
FBtr0336901	CG32687		CG32687-RB
FBtr0346169	CG32695		CG32695-RC
FBtr0071386	CG32698		CG32698-RA
FBtr0070860	CG32756		CG32756-RA
FBtr0339525	CG32758		CG32758-RC
FBtr0070791	CG32762		CG32762-RA
FBtr0343533	CG32772		CG32772-RF
FBtr0343673	CG33090		CG33090-RC
FBtr0084774	CG33095		CG33095-RA
FBtr0344621	CG33096		CG33096-RF
FBtr0084288	CG33099		CG33099-RA
FBtr0340551	CG33129		CG33129-RG
FBtr0113452	CG33181		CG33181-RD
FBtr0070045	CG33217		CG33217-RA
FBtr0089853	CG33298		CG33298-RB
FBtr0100642	CG33460		CG33460-RA
FBtr0301048	CG33465		CG33465-RC
FBtr0085172	CG3348		CG3348-RA
FBtr0331576	CG33493		CG33493-RB
FBtr0336802	CG33494		CG33494-RB
FBtr0091472	CG33521		CG33521-RA
FBtr0091650	CG33671		CG33671-RA
FBtr0091651	CG33672		CG33672-RA
FBtr0072265	CG3376		CG3376-RB
FBtr0344978	CG33926		CG33926-RB
FBtr0072268	CG3394		CG3394-RA
FBtr0082504	CG3397		CG3397-RA
FBtr0100048	CG33995		CG33995-RA
FBtr0100053	CG33998		CG33998-RA
FBtr0100070	CG34015		CG34015-RA
FBtr0301014	CG34039		CG34039-RB
FBtr0076426	CG3408		CG3408-RA
FBtr0110905	CG34135		CG34135-RB
FBtr0110944	CG34136		CG34136-RA
FBtr0112350	CG34159		CG34159-RA
FBtr0112354	CG34163		CG34163-RA
FBtr0343708	CG34166		CG34166-RC
FBtr0112399	CG34206		CG34206-RA
FBtr0112420	CG34227		CG34227-RA
FBtr0112426	CG34232		CG34232-RB
FBtr0112447	CG34253		CG34253-RA
FBtr0112474	CG34279		CG34279-RA
FBtr0112492	CG34296		CG34296-RA
FBtr0334566	CG34347		CG34347-RE
FBtr0306735	CG34355		CG34355-RE
FBtr0340650	CG3436		CG3436-RC
FBtr0306335	CG34394		CG34394-RG
FBtr0112668	CG34404		CG34404-RD
FBtr0273227	CG3502		CG3502-RB
FBtr0077648	CG3542		CG3542-RA
FBtr0072315	CG3548		CG3548-RA
FBtr0070676	CG3568		CG3568-RA
FBtr0078271	CG3618		CG3618-RA
FBtr0337064	CG3678		CG3678-RB
FBtr0076456	CG3689		CG3689-RB
FBtr0077483	CG3714		CG3714-RE
FBtr0343280	CG3735		CG3735-RB
FBtr0342962	CG3777		CG3777-RD
FBtr0071995	CG3788		CG3788-RA
FBtr0332648	CG3797		CG3797-RB
FBtr0070900	CG3823		CG3823-RA
FBtr0072396	CG3829		CG3829-RA
FBtr0331394	CG3842		CG3842-RC
FBtr0079000	CG3887		CG3887-RA
FBtr0072196	CG3907		CG3907-RA
FBtr0070508	CG3939		CG3939-RA
FBtr0082179	CG3940		CG3940-RA
FBtr0075077	CG3961		CG3961-RA
FBtr0076482	CG3967		CG3967-RD
FBtr0083025	CG3984		CG3984-RA
FBtr0083026	CG3987		CG3987-RA
FBtr0337048	CG3999		CG3999-RB
FBtr0346128	CG4004		CG4004-RE
FBtr0301802	CG40160		CG40160-RE
FBtr0113825	CG40191		CG40191-RA
FBtr0309089	CG4022		CG4022-RC
FBtr0072285	CG4049		CG4049-RA
FBtr0082568	CG4115		CG4115-RA
FBtr0301791	CG41378		CG41378-RC
FBtr0345786	CG4151		CG4151-RB
FBtr0273183	CG42231		CG42231-RA
FBtr0290135	CG42233		CG42233-RB
FBtr0290307	CG42239		CG42239-RA
FBtr0339775	CG42240		CG42240-RC
FBtr0299668	CG42288		CG42288-RA
FBtr0334635	CG42324		CG42324-RJ
FBtr0299952	CG42353		CG42353-RA
FBtr0299950	CG42354		CG42354-RB
FBtr0299969	CG42370		CG42370-RA
FBtr0301068	CG4238		CG4238-RF
FBtr0300006	CG42390		CG42390-RB
FBtr0300045	CG42394		CG42394-RA
FBtr0343241	CG42460		CG42460-RB
FBtr0310286	CG42492		CG42492-RE
FBtr0071865	CG4250		CG4250-RA
FBtr0300627	CG42500		CG42500-RA
FBtr0300635	CG42502		CG42502-RA
FBtr0300641	CG42507		CG42507-RA
FBtr0339299	CG42516		CG42516-RC
FBtr0301101	CG42542		CG42542-RB
FBtr0345499	CG42565		CG42565-RB
FBtr0301742	CG42587		CG42587-RA
FBtr0301717	CG42588		CG42588-RA
FBtr0302277	CG42637		CG42637-RA
FBtr0302711	CG42673		CG42673-RD
FBtr0071854	CG4269		CG4269-RA
FBtr0345483	CG42700		CG42700-RJ
FBtr0302995	CG42713		CG42713-RA
FBtr0302999	CG42717		CG42717-RA
FBtr0334545	CG42724		CG42724-RK
FBtr0344522	CG42740		CG42740-RC
FBtr0303270	CG42747		CG42747-RC
FBtr0303279	CG42749		CG42749-RC
FBtr0303731	CG42798		CG42798-RA
FBtr0346185	CG42807		CG42807-RB
FBtr0303831	CG42823		CG42823-RA
FBtr0303853	CG42834		CG42834-RA
FBtr0303931	CG42846		CG42846-RA
FBtr0303932	CG42847		CG42847-RA
FBtr0308603	CG4294		CG4294-RC
FBtr0071625	CG4302		CG4302-RA
FBtr0075117	CG4306		CG4306-RA
FBtr0304643	CG43060		CG43060-RA
FBtr0304968	CG43082		CG43082-RA
FBtr0304969	CG43083		CG43083-RA
FBtr0304970	CG43084		CG43084-RA
FBtr0304897	CG43110		CG43110-RA
FBtr0306927	CG43333		CG43333-RA
FBtr0307307	CG43366		CG43366-RB
FBtr0343842	CG43402		CG43402-RB
FBtr0309176	CG43446		CG43446-RA
FBtr0310394	CG43672		CG43672-RA
FBtr0344372	CG43675		CG43675-RD
FBtr0310456	CG43679		CG43679-RA
FBtr0330266	CG43736		CG43736-RF
FBtr0303342	CG4374		CG4374-RB
FBtr0331519	CG43783		CG43783-RG
FBtr0114535	CG4382		CG4382-RB
FBtr0345432	CG43861		CG43861-RD
FBtr0332832	CG43897		CG43897-RO
FBtr0334119	CG44000		CG44000-RB
FBtr0334125	CG44001		CG44001-RB
FBtr0344998	CG44004		CG44004-RC
FBtr0084431	CG4408		CG4408-RA
FBtr0339094	CG44245		CG44245-RA
FBtr0339104	CG44250		CG44250-RB
FBtr0339108	CG44252		CG44252-RE
FBtr0339490	CG44303		CG44303-RA
FBtr0080836	CG4455		CG4455-RA
FBtr0342654	CG4496		CG4496-RB
FBtr0079416	CG4502		CG4502-RB
FBtr0344367	CG45050		CG45050-RB
FBtr0344443	CG45076		CG45076-RI
FBtr0344445	CG45078		CG45078-RA
FBtr0344456	CG45081		CG45081-RA
FBtr0344532	CG45086		CG45086-RB
FBtr0082286	CG4511		CG4511-RA
FBtr0083859	CG4562		CG4562-RA
FBtr0071003	CG4586		CG4586-RA
FBtr0077164	CG4603		CG4603-RA
FBtr0071013	CG4607		CG4607-RA
FBtr0306137	CG4612		CG4612-RC
FBtr0445184	CG46281		CG46281-RA
FBtr0452122	CG46307		CG46307-RA
FBtr0452124	CG46309		CG46309-RA
FBtr0452125	CG46310		CG46310-RA
FBtr0452126	CG46311		CG46311-RA
FBtr0452127	CG46312		CG46312-RA
FBtr0452130	CG46315		CG46315-RA
FBtr0452132	CG46316		CG46316-RA
FBtr0452141	CG46321		CG46321-RA
FBtr0087747	CG4716		CG4716-RA
FBtr0079930	CG4747		CG4747-RA
FBtr0070891	CG4766		CG4766-RA
FBtr0300612	CG4793		CG4793-RD
FBtr0335278	CG4829		CG4829-RF
FBtr0083826	CG4836		CG4836-RA
FBtr0345351	CG4911		CG4911-RC
FBtr0075712	CG4914		CG4914-RA
FBtr0074344	CG4928		CG4928-RA
FBtr0333562	CG4950		CG4950-RC
FBtr0079987	CG4968		CG4968-RA
FBtr0079988	CG4972		CG4972-RA
FBtr0087108	CG5065		CG5065-RA
FBtr0079469	CG5149		CG5149-RA
FBtr0307521	CG5151		CG5151-RE
FBtr0082583	CG5167		CG5167-RA
FBtr0079439	CG5171		CG5171-RB
FBtr0332522	CG5177		CG5177-RB
FBtr0079467	CG5181		CG5181-RA
FBtr0333599	CG5235		CG5235-RB
FBtr0082589	CG5245		CG5245-RA
FBtr0086707	CG5327		CG5327-RA
FBtr0080047	CG5355		CG5355-RA
FBtr0331668	CG5381		CG5381-RD
FBtr0080064	CG5390		CG5390-RA
FBtr0335383	CG5397		CG5397-RB
FBtr0334027	CG5399		CG5399-RB
FBtr0333094	CG5446		CG5446-RC
FBtr0345423	CG5482		CG5482-RC
FBtr0085202	CG5639		CG5639-RA
FBtr0076024	CG5645		CG5645-RA
FBtr0080086	CG5676		CG5676-RA
FBtr0079954	CG5694		CG5694-RB
FBtr0084001	CG5697		CG5697-RA
FBtr0346076	CG5704		CG5704-RB
FBtr0343607	CG5708		CG5708-RC
FBtr0079958	CG5727		CG5727-RA
FBtr0079959	CG5731		CG5731-RA
FBtr0334603	CG5746		CG5746-RG
FBtr0340576	CG5758		CG5758-RE
FBtr0345472	CG5773		CG5773-RC
FBtr0300273	CG5780		CG5780-RB
FBtr0085106	CG5815		CG5815-RA
FBtr0333579	CG5830		CG5830-RB
FBtr0084494	CG5854		CG5854-RA
FBtr0084907	CG5886		CG5886-RA
FBtr0080880	CG5888		CG5888-RA
FBtr0305342	CG5921		CG5921-RC
FBtr0079466	CG5958		CG5958-RA
FBtr0343294	CG5966		CG5966-RB
FBtr0078198	CG5969		CG5969-RA
FBtr0084535	CG5986		CG5986-RA
FBtr0339533	CG6044		CG6044-RG
FBtr0085131	CG6066		CG6066-RA
FBtr0076139	CG6084		CG6084-RA
FBtr0080959	CG6115		CG6115-RA
FBtr0080398	CG6180		CG6180-RA
FBtr0080228	CG6230		CG6230-RA
FBtr0087628	CG6280		CG6280-RA
FBtr0080222	CG6287		CG6287-RA
FBtr0074040	CG6340		CG6340-RA
FBtr0084601	CG6356		CG6356-RA
FBtr0087638	CG6357		CG6357-RA
FBtr0084795	CG6422		CG6422-RB
FBtr0340273	CG6424		CG6424-RD
FBtr0303991	CG6701		CG6701-RD
FBtr0076357	CG6707		CG6707-RC
FBtr0335486	CG6739		CG6739-RB
FBtr0076620	CG6745		CG6745-RA
FBtr0080308	CG6766		CG6766-RA
FBtr0333857	CG6767		CG6767-RG
FBtr0340254	CG6870		CG6870-RB
FBtr0290130	CG6910		CG6910-RB
FBtr0083038	CG6912		CG6912-RA
FBtr0345602	CG6983		CG6983-RB
FBtr0072528	CG7028		CG7028-RA
FBtr0079559	CG7102		CG7102-RA
FBtr0331236	CG7115		CG7115-RE
FBtr0343405	CG7149		CG7149-RB
FBtr0339465	CG7220		CG7220-RF
FBtr0088223	CG7222		CG7222-RA
FBtr0300184	CG7231		CG7231-RD
FBtr0334105	CG7255		CG7255-RI
FBtr0310156	CG7320		CG7320-RB
FBtr0346018	CG7322		CG7322-RC
FBtr0083777	CG7342		CG7342-RA
FBtr0301128	CG7367		CG7367-RB
FBtr0075570	CG7372		CG7372-RA
FBtr0075142	CG7408		CG7408-RB
FBtr0309869	CG7470		CG7470-RB
FBtr0300324	CG7544		CG7544-RB
FBtr0345387	CG7564		CG7564-RD
FBtr0076738	CG7565		CG7565-RA
FBtr0330295	CG7568		CG7568-RE
FBtr0083460	CG7587		CG7587-RA
FBtr0347219	CG7606		CG7606-RC
FBtr0344084	CG7646		CG7646-RC
FBtr0074904	CG7668		CG7668-RA
FBtr0083632	CG7694		CG7694-RA
FBtr0083664	CG7702		CG7702-RA
FBtr0301200	CG7720		CG7720-RD
FBtr0088135	CG7763		CG7763-RA
FBtr0345779	CG7778		CG7778-RB
FBtr0076207	CG7839		CG7839-RA
FBtr0075605	CG7857		CG7857-RA
FBtr0113204	CG7900		CG7900-RB
FBtr0075740	CG7924		CG7924-RA
FBtr0075599	CG7945		CG7945-RB
FBtr0082715	CG7966		CG7966-RA
FBtr0333923	CG7974		CG7974-RB
FBtr0087171	CG7997		CG7997-RB
FBtr0082719	CG8031		CG8031-RA
FBtr0088621	CG8046		CG8046-RB
FBtr0087178	CG8060		CG8060-RA
FBtr0082981	CG8066		CG8066-RA
FBtr0087368	CG8079		CG8079-RA
FBtr0088633	CG8080		CG8080-RA
FBtr0347505	CG8100		CG8100-RC
FBtr0076339	CG8108		CG8108-RA
FBtr0305338	CG8112		CG8112-RC
FBtr0082026	CG8129		CG8129-RB
FBtr0082061	CG8149		CG8149-RA
FBtr0087390	CG8157		CG8157-RA
FBtr0334651	CG8176		CG8176-RF
FBtr0087355	CG8187		CG8187-RA
FBtr0076753	CG8209		CG8209-RA
FBtr0081915	CG8223		CG8223-RA
FBtr0346188	CG8239		CG8239-RB
FBtr0082072	CG8273		CG8273-RA
FBtr0074484	CG8289		CG8289-RA
FBtr0087201	CG8366		CG8366-RA
FBtr0076978	CG8398		CG8398-RA
FBtr0081973	CG8420		CG8420-RA
FBtr0079586	CG8460		CG8460-RA
FBtr0079640	CG8498		CG8498-RA
FBtr0082139	CG8500		CG8500-RA
FBtr0087915	CG8501		CG8501-RA
FBtr0346189	CG8578		CG8578-RC
FBtr0079576	CG8668		CG8668-RA
FBtr0330678	CG8671		CG8671-RD
FBtr0346586	CG8677		CG8677-RC
FBtr0081488	CG8679		CG8679-RA
FBtr0075801	CG8745		CG8745-RA
FBtr0331862	CG8786		CG8786-RG
FBtr0087973	CG8850		CG8850-RA
FBtr0088008	CG8858		CG8858-RA
FBtr0088011	CG8860		CG8860-RA
FBtr0088017	CG8878		CG8878-RA
FBtr0088022	CG8888		CG8888-RA
FBtr0339780	CG8915		CG8915-RB
FBtr0074130	CG8924		CG8924-RB
FBtr0086285	CG8929		CG8929-RA
FBtr0074201	CG8944		CG8944-RB
FBtr0340126	CG8963		CG8963-RE
FBtr0300945	CG9005		CG9005-RB
FBtr0079032	CG9121		CG9121-RA
FBtr0072655	CG9130		CG9130-RB
FBtr0074354	CG9132		CG9132-RB
FBtr0100646	CG9133		CG9133-RC
FBtr0343121	CG9135		CG9135-RC
FBtr0343128	CG9154		CG9154-RB
FBtr0332039	CG9171		CG9171-RG
FBtr0081472	CG9246		CG9246-RA
FBtr0081468	CG9253		CG9253-RA
FBtr0081465	CG9257		CG9257-RA
FBtr0082830	CG9286		CG9286-RA
FBtr0082827	CG9297		CG9297-RA
FBtr0080470	CG9302		CG9302-RA
FBtr0082825	CG9312		CG9312-RA
FBtr0081418	CG9331		CG9331-RA
FBtr0071526	CG9346		CG9346-RA
FBtr0333172	CG9380		CG9380-RF
FBtr0086555	CG9416		CG9416-RA
FBtr0333194	CG9444		CG9444-RB
FBtr0073974	CG9503		CG9503-RA
FBtr0070007	CG9577		CG9577-RA
FBtr0079774	CG9586		CG9586-RB
FBtr0307203	CG9593		CG9593-RB
FBtr0081864	CG9626		CG9626-RA
FBtr0075677	CG9628		CG9628-RA
FBtr0309030	CG9650		CG9650-RI
FBtr0077605	CG9664		CG9664-RB
FBtr0081853	CG9684		CG9684-RA
FBtr0071389	CG9686		CG9686-RA
FBtr0071390	CG9689		CG9689-RA
FBtr0071392	CG9691		CG9691-RB
FBtr0075324	CG9705		CG9705-RB
FBtr0301297	CG9775		CG9775-RD
FBtr0334331	CG9837		CG9837-RF
FBtr0344215	CG9853		CG9853-RC
FBtr0071988	CG9896		CG9896-RA
FBtr0074296	CG9902		CG9902-RA
FBtr0074242	CG9911		CG9911-RB
FBtr0073843	CG9941		CG9941-RA
FBtr0074306	CG9992		CG9992-RB
FBtr0074179	Chc	Clathrin heavy chain	Chc-RA
FBtr0332945	CheB42c	Chemosensory protein B 42c	CheB42c-RB
FBtr0079236	chic	chickadee	chic-RD
FBtr0080839	chif	chiffon	chif-RB
FBtr0332523	chm	chameau	chm-RC
FBtr0076093	chrb	charybde	chrb-RC
FBtr0078570	Chro	Chromator	Chro-RA
FBtr0082826	Cht5	Chitinase 5	Cht5-RA
FBtr0308074	ci	cubitus interruptus	ci-RC
FBtr0307206	cib	ciboulot	cib-RD
FBtr0310449	Cirl	Calcium-independent receptor for alpha-latrotoxin	Cirl-RJ
FBtr0306001	Cka	Connector of kinase to AP-1	Cka-RF
FBtr0073680	CkIalpha	Casein kinase Ialpha	CkIalpha-RB
FBtr0345138	CkIIalpha	casein kinase IIalpha	CkIIalpha-RF
FBtr0307896	CkIIbeta	Casein kinase II beta subunit	CkIIbeta-RH
FBtr0085964	Clamp	Chromatin-linked adaptor for MSL proteins	Clamp-RA
FBtr0073286	Claspin		Claspin-RA
FBtr0301278	Clbn	Caliban	Clbn-RC
FBtr0301126	Clc	Clathrin light chain	Clc-RC
FBtr0332733	Cln7		Cln7-RC
FBtr0303464	CNBP	CCHC-type zinc finger nucleic acid binding protein	CNBP-RB
FBtr0304112	Cnot4	CCR4-NOT transcription complex subunit 4	Cnot4-RH
FBtr0334873	Cnx99A	Calnexin 99A	Cnx99A-RE
FBtr0100667	coil	coilin	coil-RC
FBtr0079002	Col4a1	Collagen type IV alpha 1	Col4a1-RB
FBtr0075580	comm2		comm2-RA
FBtr0309972	Con	Connectin	Con-RB
FBtr0345008	conu	conundrum	conu-RI
FBtr0087540	conv	convoluted	conv-RA
FBtr0333375	corn	cornetto	corn-RE
FBtr0074485	corolla		corolla-RA
FBtr0084039	Cortactin		Cortactin-RA
FBtr0336916	cos	costa	cos-RB
FBtr0083126	Cp190	Centrosomal protein 190kD	Cp190-RA
FBtr0071532	cpa	capping protein alpha	cpa-RA
FBtr0077881	cpb	capping protein beta	cpb-RA
FBtr0330274	cpo	couch potato	cpo-RS
FBtr0073784	Cpr12A	Cuticular protein 12A	Cpr12A-RA
FBtr0080633	Cpr35B	Cuticular protein 35B	Cpr35B-RA
FBtr0301372	Cpr49Ac	Cuticular protein 49Ac	Cpr49Ac-RD
FBtr0087922	Cpr49Ag	Cuticular protein 49Ag	Cpr49Ag-RA
FBtr0073254	Cpr64Aa	Cuticular protein 64Aa	Cpr64Aa-RA
FBtr0076909	Cpr65Ec	Cuticular protein 65Ec	Cpr65Ec-RA
FBtr0347179	CR11538
FBtr0344476	CR13130
FBtr0085391	CR31044
FBtr0344477	CR32111
FBtr0306733	CR32194
FBtr0344480	CR32773
FBtr0100032	CR33987
FBtr0307364	CR40469
FBtr0301249	CR42549
FBtr0343987	CR42861
FBtr0347198	CR43166
FBtr0306314	CR43256
FBtr0345159	CR43283
FBtr0306899	CR43314
FBtr0309057	CR43428
FBtr0309061	CR43431
FBtr0309066	CR43432
FBtr0344962	CR43481
FBtr0344727	CR43626
FBtr0309994	CR43637
FBtr0310085	CR43643
FBtr0332035	CR43809
FBtr0332601	CR43866
FBtr0332931	CR43900
FBtr0334621	CR44030
FBtr0334738	CR44042
FBtr0334806	CR44069
FBtr0335164	CR44114
FBtr0336488	CR44160
FBtr0336807	CR44192
FBtr0339311	CR44275
FBtr0340132	CR44390
FBtr0342634	CR44600
FBtr0343654	CR44845
FBtr0343745	CR44873
FBtr0343795	CR44894
FBtr0343840	CR44897
FBtr0343843	CR44898
FBtr0343876	CR44910
FBtr0343887	CR44918
FBtr0343910	CR44955
FBtr0343975	CR44962
FBtr0343978	CR44964
FBtr0344785	CR44968
FBtr0344032	CR44969
FBtr0344655	CR45102
FBtr0344902	CR45126
FBtr0344933	CR45146
FBtr0344964	CR45164
FBtr0346738	CR45197
FBtr0345246	CR45217
FBtr0345380	CR45232
FBtr0345473	CR45264
FBtr0345501	CR45269
FBtr0345624	CR45310
FBtr0345625	CR45311
FBtr0345681	CR45324
FBtr0345700	CR45327
FBtr0345844	CR45396
FBtr0345854	CR45409
FBtr0345903	CR45438
FBtr0345917	CR45446
FBtr0346069	CR45522
FBtr0346203	CR45550
FBtr0346205	CR45551
FBtr0346243	CR45591
FBtr0346239	CR45593
FBtr0346232	CR45600
FBtr0346492	CR45712
FBtr0346553	CR45734
FBtr0346605	CR45759
FBtr0346800	CR45798
FBtr0346825	CR45804
FBtr0346915	CR45867
FBtr0346929	CR45890
FBtr0346928	CR45891
FBtr0347018	CR45925
FBtr0347084	CR45969
FBtr0347203	CR46029
FBtr0347205	CR46031
FBtr0347272	CR46038
FBtr0347263	CR46056
FBtr0347382	CR46137
FBtr0347392	CR46145
FBtr0347589	CR46258
FBtr0392913	CR46264
FBtr0452143	CR46322
FBtr0075558	CrebA	Cyclic-AMP response element binding protein A	CrebA-RB
FBtr0089897	CREG	Cellular Repressor of E1A-stimulated Genes	CREG-RB
FBtr0343762	CRG	CASK regulatory gene
FBtr0070599	Crg-1	Circadianly Regulated Gene	Crg-1-RB
FBtr0089112	Crk	Crk oncogene	Crk-RC
FBtr0114453	CRMP	Collapsin Response Mediator Protein	CRMP-RE
FBtr0335475	crol	crooked legs	crol-RH
FBtr0331232	crq	croquemort	crq-RD
FBtr0075074	CSN1b	COP9 signalosome subunit 1b	CSN1b-RA
FBtr0084265	CSN6	COP9 signalosome subunit 6	CSN6-RA
FBtr0088742	CSN7	COP9 signalosome subunit 7	CSN7-RA
FBtr0079646	CSN8	COP9 signalosome subunit 8	CSN8-RB
FBtr0078493	Csp	Cysteine string protein	Csp-RA
FBtr0070378	csw	corkscrew	csw-RA
FBtr0331733	ct	cut	ct-RE
FBtr0334157	cta	concertina	cta-RB
FBtr0082700	CtBP	C-terminal Binding Protein	CtBP-RC
FBtr0070704	ctp	cut up	ctp-RB
FBtr0345691	CTPsyn	CTP synthase	CTPsyn-RC
FBtr0070951	Ctr1A	Copper transporter 1A	Ctr1A-RA
FBtr0335219	cu	curled	cu-RG
FBtr0088846	Cul1	Cullin 1	Cul1-RB
FBtr0302156	Cul3	Cullin 3	Cul3-RD
FBtr0071610	cv-2	crossveinless 2	cv-2-RA
FBtr0083189	cv-d	crossveinless d	cv-d-RA
FBtr0077712	Cwc25		Cwc25-RA
FBtr0074924	cyc	cycle	cyc-RA
FBtr0304650	CycA	Cyclin A	CycA-RC
FBtr0071911	CycB	Cyclin B	CycB-RA
FBtr0080259	CycY	Cyclin Y	CycY-RA
FBtr0080070	CYLD	Cylindromatosis	CYLD-RD
FBtr0074238	Cyp1	Cyclophilin 1	Cyp1-RA
FBtr0345812	Cyp12c1		Cyp12c1-RB
FBtr0343812	Cyp303a1		Cyp303a1-RB
FBtr0070427	Cyp4d1	Cytochrome P450-4d1	Cyp4d1-RB
FBtr0088745	Cyp4e2	Cytochrome P450-4e2	Cyp4e2-RA
FBtr0088592	Cyp4p1	Cytochrome P450-4p1	Cyp4p1-RA
FBtr0088591	Cyp4p2		Cyp4p2-RA
FBtr0074028	Cyp4s3		Cyp4s3-RA
FBtr0084304	Cyp6d4		Cyp6d4-RA
FBtr0083442	cysu	Curly Su	cysu-RA
FBtr0081987	D1	D1 chromosomal protein	D1-RC
FBtr0086082	d4		d4-RA
FBtr0332195	da	daughterless	da-RB
FBtr0080876	dac	dachshund	dac-RB
FBtr0083393	Dad	Daughters against dpp	Dad-RA
FBtr0079719	Dad1	Defender against apoptotic cell death 1	Dad1-RA
FBtr0113134	dar1	dendritic arbor reduction 1	dar1-RB
FBtr0086967	Dark	Death-associated APAF1-related killer	Dark-RA
FBtr0079260	Daxx	Daxx-like protein	Daxx-RA
FBtr0075505	dbo	diablo	dbo-RA
FBtr0331780	Dbp80	Dead box protein 80	Dbp80-RD
FBtr0306539	dbr	debra	dbr-RF
FBtr0334548	dco	discs overgrown	dco-RD
FBtr0072062	Dcp-1	Death caspase-1	Dcp-1-RA
FBtr0304975	DCP2	Decapping protein 2	DCP2-RE
FBtr0086904	Dcr-2	Dicer-2	Dcr-2-RA
FBtr0339624	Dd	Dullard	Dd-RC
FBtr0344770	Ddr	Discoidin domain receptor	Ddr-RF
FBtr0078492	Ddx1	Dead-box-1	Ddx1-RA
FBtr0332153	Deaf1	Deformed epidermal autoregulatory factor-1	Deaf1-RD
FBtr0087902	Den1	Deneddylase 1	Den1-RA
FBtr0074347	DENR	Density regulated protein	DENR-RA
FBtr0085920	Df31	Decondensation factor 31	Df31-RB
FBtr0306238	Dg	Dystroglycan	Dg-RD
FBtr0330735	Dh31-R	Diuretic hormone 31 Receptor	Dh31-R-RB
FBtr0113075	Dh44-R2	Diuretic hormone 44 receptor 2	Dh44-R2-RB
FBtr0100532	Dhpr	Dihydropteridine reductase	Dhpr-RC
FBtr0073205	dib	disembodied	dib-RA
FBtr0077435	Dim1		Dim1-RA
FBtr0072520	DIP2	DISCO Interacting Protein 2	DIP2-RA
FBtr0072486	Dis3l2	Dis3 like 3-5 exoribonuclease 2	Dis3l2-RC
FBtr0074250	disco	disconnected	disco-RA
FBtr0310302	disco-r	disco-related	disco-r-RC
FBtr0078665	disp	dispatched	disp-RA
FBtr0089741	dj	don juan	dj-RB
FBtr0083739	Dl	dorsal	Dl-RA
FBtr0112813	dlg1	discs large 1	dlg1-RL
FBtr0075679	dlp	dally-like	dlp-RA
FBtr0086232	DMAP1	DNA methyltransferase 1 associated protein 1	DMAP1-RA
FBtr0289939	Dmtn	Dementin	Dmtn-RD
FBtr0329989	DnaJ-H	DnaJ homolog	DnaJ-H-RC
FBtr0083538	DNaseII	Deoxyribonuclease II	DNaseII-RA
FBtr0299744	Doa	Darkener of apricot	Doa-RL
FBtr0078013	dock	dreadlocks	dock-RA
FBtr0087741	Dp	DP transcription factor	Dp-RB
FBtr0088803	dpn	deadpan	dpn-RA
FBtr0086620	DptA	Diptericin A	DptA-RA
FBtr0085441	Dr	Drop	Dr-RA
FBtr0079889	Dref	DNA replication-related element factor	Dref-RA
FBtr0085482	Drice	Death related ICE-like caspase	Drice-RA
FBtr0088141	Drip		Drip-RA
FBtr0087697	drk	downstream of receptor kinase	drk-RF
FBtr0077530	drm	drumstick	drm-RB
FBtr0082751	Droj2	DnaJ-like-2	Droj2-RA
FBtr0076347	Dronc	Death regulator Nedd2-like caspase	Dronc-RA
FBtr0073073	Drs	Drosomycin	Drs-RA
FBtr0073062	Drsl5	Drosomycin-like 5	Drsl5-RA
FBtr0273261	dsb	debris buster	dsb-RD
FBtr0089016	Dscam1	Down syndrome cell adhesion molecule 1	Dscam1-RA
FBtr0335247	dsd	distracted	dsd-RC
FBtr0071313	Dsor1	Downstream of raf1	Dsor1-RA
FBtr0089261	Dsp1	Dorsal switch protein 1	Dsp1-RC
FBtr0330073	dsx	doublesex	dsx-RD
FBtr0075409	dsx-c73A	doublesex cognate 73A	dsx-c73A-RB
FBtr0082648	Dtg	Dpp target gene	Dtg-RA
FBtr0081516	dtr	defective transmitter release	dtr-RA
FBtr0273305	Duba	Deubiquitinating enzyme A	Duba-RE
FBtr0070914	dx	deltex	dx-RA
FBtr0073612	dy	dusky	dy-RA
FBtr0100447	Dyrk2	Dual-specificity tyrosine phosphorylation-regulated kinase 2	Dyrk2-RD
FBtr0100406	Dyrk3	Dual-specificity tyrosine phosphorylation-regulated kinase 3	Dyrk3-RE
FBtr0113294	dysf	dysfusion	dysf-RC
FBtr0084106	e	ebony	e-RA
FBtr0332103	E(bx)	Enhancer of bithorax	E(bx)-RI
FBtr0084981	E(spl)m2-BFM	Enhancer of split m2, Bearded family member	E(spl)m2-BFM-RA
FBtr0084958	E(spl)m3-HLH	Enhancer of split m3, helix-loop-helix	E(spl)m3-HLH-RA
FBtr0084980	E(spl)m4-BFM	Enhancer of split m4, Bearded family member	E(spl)m4-BFM-RA
FBtr0084959	E(spl)m6-BFM	Enhancer of split m6, Bearded family member	E(spl)m6-BFM-RA
FBtr0084960	E(spl)m7-HLH	Enhancer of split m7, helix-loop-helix	E(spl)m7-HLH-RA
FBtr0084961	E(spl)m8-HLH	Enhancer of split m8, helix-loop-helix	E(spl)m8-HLH-RA
FBtr0084956	E(spl)malpha-BFM	Enhancer of split malpha, Bearded family member	E(spl)malpha-BFM-RA
FBtr0084982	E(spl)mbeta-HLH	Enhancer of split mbeta, helix-loop-helix	E(spl)mbeta-HLH-RA
FBtr0084954	E(spl)mdelta-HLH	Enhancer of split mdelta, helix-loop-helix	E(spl)mdelta-HLH-RA
FBtr0084955	E(spl)mgamma-HLH	Enhancer of split mgamma, helix-loop-helix	E(spl)mgamma-HLH-RA
FBtr0344948	e(y)2b	enhancer of yellow 2b	e(y)2b-RB
FBtr0339549	E23	Early gene at 23	E23-RE
FBtr0084118	E2f1	E2F transcription factor 1	E2f1-RC
FBtr0346451	E2f2	E2F transcription factor 2	E2f2-RB
FBtr0082880	E5		E5-RA
FBtr0079802	Eaat1	Excitatory amino acid transporter 1	Eaat1-RC
FBtr0308619	eas	easily shocked	eas-RH
FBtr0310079	eater		eater-RC
FBtr0300285	Eb1		Eb1-RF
FBtr0082487	Ect3	Ectoderm-expressed 3	Ect3-RA
FBtr0086652	edl	ETS-domain lacking	edl-RA
FBtr0085833	eEF1alpha2	eukaryotic translation elongation factor 1 alpha 2	eEF1alpha2-RB
FBtr0079952	eEF1delta	eukaryotic translation elongation factor 1 delta	eEF1delta-RB
FBtr0336876	eff	effete	eff-RC
FBtr0088405	egr	eiger	egr-RA
FBtr0073044	eIF1	eukaryotic translation initiation factor 1	eIF1-RA
FBtr0083573	eIF1A	eukaryotic translation initiation factor 1A	eIF1A-RB
FBtr0113680	eIF4B	eukaryotic translation initiation factor 4B	eIF4B-RB
FBtr0084587	eIF4EHP	eukaryotic translation initiation factor 4E homologous protein	eIF4EHP-RA
FBtr0112904	eIF4G1	eukaryotic translation initiation factor 4G1	eIF4G1-RB
FBtr0344335	eIF4G2	eukaryotic translation initiation factor 4G2	eIF4G2-RC
FBtr0074279	eIF4H1	eukaryotic translation initiation factor 4H1	eIF4H1-RA
FBtr0074150	eIF5	eukaryotic translation initiation factor 5	eIF5-RG
FBtr0309836	eIF5B	eukaryotic translation initiation factor 5B	eIF5B-RC
FBtr0075587	Eig71Ea	Ecdysone-induced gene 71Ea	Eig71Ea-RA
FBtr0075571	Eig71Eb	Ecdysone-induced gene 71Eb	Eig71Eb-RA
FBtr0075586	Eig71Ec	Ecdysone-induced gene 71Ec	Eig71Ec-RA
FBtr0075572	Eig71Ed	Ecdysone-induced gene 71Ed	Eig71Ed-RA
FBtr0075585	Eig71Ee	Ecdysone-induced gene 71Ee	Eig71Ee-RA
FBtr0075584	Eig71Ef	Ecdysone-induced gene 71Ef	Eig71Ef-RA
FBtr0075573	Eig71Eg	Ecdysone-induced gene 71Eg	Eig71Eg-RA
FBtr0075552	Eip71CD	Ecdysone-induced protein 28/29kD	Eip71CD-RC
FBtr0075202	Eip74EF	Ecdysone-induced protein 74EF	Eip74EF-RA
FBtr0075149	Eip75B	Ecdysone-induced protein 75B	Eip75B-RC
FBtr0078307	Eip78C	Ecdysone-induced protein 78C	Eip78C-RB
FBtr0084169	Eip93F	Ecdysone-induced protein 93F	Eip93F-RA
FBtr0307173	elav	embryonic lethal abnormal vision	elav-RD
FBtr0072578	emc	extra macrochaetae	emc-RA
FBtr0082863	ems	empty spiracles	ems-RA
FBtr0088095	en	engrailed	en-RB
FBtr0340450	ena	enabled	ena-RG
FBtr0083699	EndoA	Endophilin A	EndoA-RB
FBtr0113098	EndoB	Endophilin B	EndoB-RD
FBtr0333052	endos	endosulfine	endos-RE
FBtr0345589	ens	ensconsin	ens-RL
FBtr0089085	Eph	Eph receptor tyrosine kinase	Eph-RD
FBtr0089077	Ephrin		Ephrin-RC
FBtr0333089	eRF3	eukaryotic translation release factor 3	eRF3-RB
FBtr0076626	ergic53		ergic53-RB
FBtr0088058	ERp60		ERp60-RA
FBtr0080734	esg	escargot	esg-RA
FBtr0333323	exd	extradenticle	exd-RE
FBtr0076612	Exo70	Exocyst 70	Exo70-RA
FBtr0100513	Ext2		Ext2-RB
FBtr0086242	exu	exuperantia	exu-RA
FBtr0079334	eya	eyes absent	eya-RB
FBtr0339921	eyg	eyegone	eyg-RC
FBtr0100320	fabp	fatty acid binding protein	fabp-RA
FBtr0086543	Fak	Focal adhesion kinase	Fak-RB
FBtr0334662	Fancm	Fanconi anemia group M helicase	Fancm-RB
FBtr0070667	Fas2	Fasciclin 2	Fas2-RC
FBtr0344782	Fas3	Fasciclin 3	Fas3-RG
FBtr0086975	fat-spondin		fat-spondin-RA
FBtr0344444	fau		fau-RA
FBtr0075412	fax	failed axon connections	fax-RA
FBtr0343856	fbp	fructose-1,6-bisphosphatase	fbp-RC
FBtr0075749	Fbp1	Fat body protein 1	Fbp1-RA
FBtr0343428	Fbp2	Fat body protein 2	Fbp2-RB
FBtr0334684	FBXO11	F-box protein 11	FBXO11-RB
FBtr0343489	Fcp1	TFIIF-interacting CTD phosphatase	Fcp1-RB
FBtr0346633	fdl	fused lobes	fdl-RF
FBtr0333304	fend	forked end	fend-RC
FBtr0082052	FER	FER tyrosine kinase	FER-RA
FBtr0302085	Fhos	Formin homology 2 domain containing	Fhos-RA
FBtr0087185	fidipidine		fidipidine-RA
FBtr0074441	Fim	Fimbrin	Fim-RA
FBtr0302029	firl	firelighter	firl-RC
FBtr0273208	Fis1	Fission, mitochondrial 1	Fis1-RC
FBtr0086754	fj	four-jointed	fj-RA
FBtr0086515	FK506-bp2	FK506-binding protein 2	FK506-bp2-RA
FBtr0071703	Fkbp14	FK506-binding protein 14	Fkbp14-RA
FBtr0087647	fl(2)d	female lethal d	fl(2)d-RA
FBtr0114604	flfl	falafel	flfl-RD
FBtr0335049	Fmr1		Fmr1-RI
FBtr0306739	fne	found in neurons	fne-RD
FBtr0333181	fog	folded gastrulation	fog-RE
FBtr0081223	fon	fondue	fon-RA
FBtr0087822	fra	frazzled	fra-RA
FBtr0083637	fray	frayed	fray-RA
FBtr0273234	frm	farmer	frm-RK
FBtr0087398	Fs	Follistatin	Fs-RA
FBtr0071118	fs(1)h	female sterile (1) homeotic	fs(1)h-RA
FBtr0070396	fs(1)K10	female sterile (1) K10	fs(1)K10-RA
FBtr0305586	Fs(2)Ket	Female sterile (2) Ketel	Fs(2)Ket-RD
FBtr0075641	FucTA		FucTA-RA
FBtr0336805	Fur1	Furin 1	Fur1-RI
FBtr0074267	Fur2	Furin 2	Fur2-RG
FBtr0079078	fusl	fuseless	fusl-RB
FBtr0301335	fuss	fussel	fuss-RB
FBtr0075541	fwe	flower	fwe-RB
FBtr0075743	fz	frizzled	fz-RA
FBtr0080833	fzy	fizzy	fzy-RA
FBtr0089049	Gadd45	Growth arrest and DNA damage-inducible 45	Gadd45-RA
FBtr0079230	Gal	beta galactosidase	Gal-RA
FBtr0076934	Galphai	G protein alpha i subunit	Galphai-RA
FBtr0088272	Galphao	G protein alpha o subunit	Galphao-RI
FBtr0304955	Galphaq	G protein alpha q subunit	Galphaq-RK
FBtr0072143	Galphas	G protein alpha s subunit	Galphas-RB
FBtr0332618	Gapdh2	Glyceraldehyde 3 phosphate dehydrogenase 2	Gapdh2-RC
FBtr0333098	GATAd		GATAd-RC
FBtr0345216	gb	genderblind	gb-RB
FBtr0074110	Gbeta13F	G protein beta-subunit 13F	Gbeta13F-RE
FBtr0086987	Gbp2	Growth-blocking peptide 2	Gbp2-RA
FBtr0339164	Gbp3	Growth-blocking peptide 3	Gbp3-RB
FBtr0333037	Gbs-70E	Glycogen binding subunit 70E	Gbs-70E-RC
FBtr0303199	gce	germ cell-expressed bHLH-PAS	gce-RD
FBtr0306169	Gdi	GDP dissociation inhibitor	Gdi-RB
FBtr0078968	Gel	Gelsolin	Gel-RB
FBtr0339723	Gie	GTPase indispensable for equal segregation of chromosomes	Gie-RB
FBtr0084435	GILT2	Gamma-interferon-inducible lysosomal thiol reductase 2	GILT2-RA
FBtr0334606	gish	gilgamesh	gish-RM
FBtr0310152	GLaz	Glial Lazarillo	GLaz-RC
FBtr0076189	GlcAT-P		GlcAT-P-RA
FBtr0081596	Gld	Glucose dehydrogenase	Gld-RA
FBtr0084157	glec	gliolectin	glec-RA
FBtr0089918	glo	glorund	glo-RC
FBtr0079727	Glt	Glutactin	Glt-RA
FBtr0345690	Glut1	Glucose transporter 1	Glut1-RZ
FBtr0339088	Glycogenin		Glycogenin-RB
FBtr0079049	Gmd	GDP-mannose 4,6-dehydratase	Gmd-RA
FBtr0086214	GNBP-like3	GNBP-like 3	GNBP-like3-RA
FBtr0075094	GNBP2	Gram-negative bacteria binding protein 2	GNBP2-RB
FBtr0076510	GNBP3	Gram-negative bacteria binding protein 3	GNBP3-RA
FBtr0087404	GPHR	Golgi pH Regulator	GPHR-RA
FBtr0111121	Gprk1	G protein-coupled receptor kinase 1	Gprk1-RA
FBtr0085788	Gprk2	G protein-coupled receptor kinase 2	Gprk2-RA
FBtr0300539	grh	grainy head	grh-RL
FBtr0343414	Grip	Glutamate receptor binding protein	Grip-RC
FBtr0076061	Grip163		Grip163-RA
FBtr0080033	Grip75		Grip75-RA
FBtr0079708	grk	gurken	grk-RA
FBtr0081808	grn	grain	grn-RA
FBtr0339900	gro	groucho	gro-RJ
FBtr0080886	grp	grapes	grp-RA
FBtr0300568	Gs1	Glutamine synthetase 1	Gs1-RD
FBtr0073494	Gs2	Glutamine synthetase 2	Gs2-RB
FBtr0076622	GstO3	Glutathione S transferase O3	GstO3-RA
FBtr0082041	GstZ2	Glutathione S transferase Z2	GstZ2-RB
FBtr0309847	gus	gustavus	gus-RH
FBtr0072784	GV1		GV1-RA
FBtr0089096	gw	gawky	gw-RB
FBtr0302280	Gyc76C	Guanylyl cyclase at 76C	Gyc76C-RA
FBtr0079227	H2.0	Homeodomain protein 2.0	H2.0-RA
FBtr0113784	Haspin		Haspin-RA
FBtr0343048	Hayan		Hayan-RD
FBtr0345419	hbs	hibris	hbs-RC
FBtr0334479	Hcf	Host cell factor	Hcf-RF
FBtr0073317	HDAC1	Histone deacetylase 1	HDAC1-RA
FBtr0305045	HDAC11	Histone deacetylase 11	HDAC11-RB
FBtr0083979	hdly	hadley	hdly-RA
FBtr0343645	He	Hemese	He-RC
FBtr0082943	HEATR2	HEAT repeat containing 2	HEATR2-RA
FBtr0080852	heix	heixuedian	heix-RA
FBtr0301715	Hel89B	Helicase 89B	Hel89B-RB
FBtr0300269	heph	hephaestus	heph-RU
FBtr0335138	her	hermaphrodite	her-RB
FBtr0333335	Hex-A	Hexokinase A	Hex-A-RC
FBtr0100506	hh	hedgehog	hh-RB
FBtr0075133	hid	head involution defective	hid-RA
FBtr0074549	Him	Holes in muscle	Him-RA
FBtr0070600	HIP	Hsc/Hsp70-interacting protein	HIP-RA
FBtr0070598	HIP-R	Hsc/Hsp70-interacting protein related	HIP-R-RA
FBtr0075949	Hip1	Huntingtin interacting protein 1	Hip1-RB
FBtr0078256	HIPP1	HP1 and insulator partner protein 1	HIPP1-RA
FBtr0340343	His3.3B	Histone H3.3B	His3.3B-RE
FBtr0080591	hll	heimdall	hll-RA
FBtr0071709	HmgD	High mobility group protein D	HmgD-RB
FBtr0345488	HmgZ	HMG protein Z	HmgZ-RD
FBtr0070151	Hmt4-20	Histone methyltransferase 4-20	Hmt4-20-RA
FBtr0334646	Hn	Henna	Hn-RD
FBtr0331769	hng3	hinge3	hng3-RB
FBtr0301760	HnRNP-K	Heterogeneous nuclear ribonucleoprotein K	HnRNP-K-RE
FBtr0080026	holn1	hole-in-one	holn1-RA
FBtr0301401	how	held out wings	how-RD
FBtr0084309	HP1c	Heterochromatin Protein 1c	HP1c-RA
FBtr0073499	HP5	Heterochromatin protein 5	HP5-RB
FBtr0331920	hpo	hippo	hpo-RB
FBtr0086839	HPS4	Hermansky-Pudlak Syndrome 4	HPS4-RB
FBtr0306345	Hr3	Hormone receptor 3	Hr3-RF
FBtr0081481	Hr39	Hormone receptor-like in 39	Hr39-RD
FBtr0333344	Hr4	Hormone receptor 4	Hr4-RJ
FBtr0078392	Hr78	Hormone-receptor-like in 78	Hr78-RD
FBtr0301404	Hrb27C	Heterogeneous nuclear ribonucleoprotein at 27C	Hrb27C-RE
FBtr0310621	Hrb87F	Heterogeneous nuclear ribonucleoprotein at 87F	Hrb87F-RD
FBtr0085299	Hrb98DE	Heterogeneous nuclear ribonucleoprotein at 98DE	Hrb98DE-RE
FBtr0335240	Hs6st	Heparan sulfate 6-O-sulfotransferase	Hs6st-RB
FBtr0073608	Hsc70-3	Heat shock 70-kDa protein cognate 3	Hsc70-3-RB
FBtr0333051	Hsc70Cb		Hsc70Cb-RI
FBtr0086782	Hsf	Heat shock factor	Hsf-RA
FBtr0309504	Hsp23	Heat shock protein 23	Hsp23-RB
FBtr0076496	Hsp26	Heat shock protein 26	Hsp26-RA
FBtr0076454	Hsp27	Heat shock protein 27	Hsp27-RA
FBtr0076495	Hsp67Ba	Heat shock gene 67Ba	Hsp67Ba-RA
FBtr0076497	Hsp67Bc	Heat shock gene 67Bc	Hsp67Bc-RA
FBtr0082255	hth	homothorax	hth-RC
FBtr0083548	htl	heartless	htl-RB
FBtr0309114	hts	hu li tai shao	hts-RQ
FBtr0081977	Ibf1	Insulator binding factor 1	Ibf1-RA
FBtr0086832	icln		icln-RA
FBtr0080860	Idgf1	Imaginal disc growth factor 1	Idgf1-RA
FBtr0080861	Idgf2	Imaginal disc growth factor 2	Idgf2-RA
FBtr0080863	Idgf3	Imaginal disc growth factor 3	Idgf3-RB
FBtr0086668	Idgf5	Imaginal disc growth factor 5	Idgf5-RA
FBtr0076668	Idh	Isocitrate dehydrogenase	Idh-RF
FBtr0290292	Ih	I[[h]] channel	Ih-RI
FBtr0081390	IKKepsilon	I-kappaB kinase epsilon	IKKepsilon-RB
FBtr0070406	Ilp6	Insulin-like peptide 6	Ilp6-RA
FBtr0076607	ImpE1	Ecdysone-inducible gene E1	ImpE1-RB
FBtr0073141	ImpE2	Ecdysone-inducible gene E2	ImpE2-RA
FBtr0310412	ImpE3	Ecdysone-inducible gene E3	ImpE3-RB
FBtr0070260	inc	insomniac	inc-RB
FBtr0080526	Ing5	Inhibitor of growth family member 5	Ing5-RB
FBtr0073148	IntS10	Integrator 10	IntS10-RA
FBtr0111268	IntS3	Integrator 3	IntS3-RA
FBtr0332399	IntS6	Integrator 6	IntS6-RC
FBtr0345673	inv	invected	inv-RE
FBtr0332314	Inx2	Innexin 2	Inx2-RD
FBtr0330306	Inx3	Innexin 3	Inx3-RB
FBtr0076185	Ir68a	Ionotropic receptor 68a	Ir68a-RA
FBtr0337060	Irc	Immune-regulated catalase	Irc-RB
FBtr0336474	Irk1	Inwardly rectifying potassium channel 1	Irk1-RE
FBtr0333163	Jabba		Jabba-RI
FBtr0085596	janA	janus A	janA-RB
FBtr0301368	jar	jaguar	jar-RH
FBtr0086622	Jheh3	Juvenile hormone epoxide hydrolase 3	Jheh3-RA
FBtr0332707	JIL-1	JIL-1 kinase	JIL-1-RC
FBtr0079861	jp	junctophilin	jp-RA
FBtr0335232	Jupiter		Jupiter-RI
FBtr0301189	Kap-alpha3	karyopherin alpha3	Kap-alpha3-RD
FBtr0346276	Karl		Karl-RC
FBtr0334909	Kat60	Katanin 60	Kat60-RB
FBtr0343300	kcc	kazachoc	kcc-RF
FBtr0080023	KdelR	KDEL receptor	KdelR-RC
FBtr0088886	Kdm4A	Lysine (K)-specific demethylase 4A	Kdm4A-RA
FBtr0083424	Keap1		Keap1-RC
FBtr0310547	Kebab	Kinetochore and EB1 associated basic protein	Kebab-RB
FBtr0332210	kek1	kekkon-1	kek1-RB
FBtr0309224	kek5	kekkon5	kek5-RD
FBtr0087184	Khc	Kinesin heavy chain	Khc-RA
FBtr0089196	Kif3C	Kinesin family member 3C	Kif3C-RA
FBtr0309501	kirre	kin of irre	kirre-RF
FBtr0331555	Klc	Kinesin light chain	Klc-RB
FBtr0070448	Klp3A	Kinesin-like protein at 3A	Klp3A-RA
FBtr0076499	Klp67A	Kinesin-like protein at 67A	Klp67A-RA
FBtr0333361	klu	klumpfuss	klu-RC
FBtr0112809	kn	knot	kn-RB
FBtr0082194	knk	knickkopf	knk-RA
FBtr0300341	kon	kon-tiki	kon-RB
FBtr0333162	Kr	Kruppel	Kr-RB
FBtr0344437	Kr-h1	Kruppel homolog 1	Kr-h1-RA
FBtr0078744	kra	krasavietz	kra-RA
FBtr0087189	krimp	krimper	krimp-RA
FBtr0084508	KrT95D	Krueppel target at 95D	KrT95D-RC
FBtr0085877	krz	kurtz	krz-RA
FBtr0305987	kuk	kugelkern	kuk-RC
FBtr0100660	kuz	kuzbanian	kuz-RC
FBtr0073460	l(1)10Bb	lethal (1) 10Bb	l(1)10Bb-RA
FBtr0070119	l(1)1Bi	lethal (1) 1Bi	l(1)1Bi-RA
FBtr0072100	l(2)efl	lethal (2) essential for life	l(2)efl-RA
FBtr0347218	l(3)07882	lethal (3) 07882	l(3)07882-RB
FBtr0110876	l(3)neo38	lethal (3) neo38	l(3)neo38-RB
FBtr0077085	l(3)psg2	lethal (3) persistent salivary gland 2	l(3)psg2-RA
FBtr0087933	Lac	Lachesin	Lac-RA
FBtr0307059	Lam	Lamin	Lam-RC
FBtr0077160	lama	lamina ancestor	lama-RB
FBtr0345031	LanB2	Laminin B2	LanB2-RB
FBtr0081572	lap	like-AP180	lap-RA
FBtr0301275	Larp7	La related protein 7	Larp7-RA
FBtr0302084	lbk	lambik	lbk-RB
FBtr0333557	Lcp1	Larval cuticle protein 1	Lcp1-RB
FBtr0333556	Lcp2	Larval cuticle protein 2	Lcp2-RB
FBtr0333554	Lcp3	Larval cuticle protein 3	Lcp3-RB
FBtr0088744	Lcp4	Larval cuticle protein 4	Lcp4-RA
FBtr0081758	lds	lodestar	lds-RA
FBtr0077469	lectin-24Db		lectin-24Db-RA
FBtr0343418	lectin-28C		lectin-28C-RC
FBtr0080002	lft	lowfat	lft-RA
FBtr0089111	lgs	legless	lgs-RA
FBtr0084739	lili	lilipod	lili-RA
FBtr0304119	Lip4	Lipase 4	Lip4-RB
FBtr0087236	Lis-1	Lissencephaly-1	Lis-1-RA
FBtr0079495	LKRSDH	Lysine ketoglutarate reductase/saccharopine dehydrogenase	LKRSDH-RA
FBtr0321259	LManI	Lysosomal alpha-mannosidase I	LManI-RB
FBtr0080030	LManII	Lysosomal alpha-mannosidase II	LManII-RA
FBtr0333419	lmgA	lemming A	lmgA-RC
FBtr0333420	lmgB	lemming B	lmgB-RC
FBtr0086777	lolal	lola like	lolal-RA
FBtr0113086	loopin-1		loopin-1-RC
FBtr0113385	LpR2	Lipophorin receptor 2	LpR2-RD
FBtr0331836	lqf	liquid facets	lqf-RJ
FBtr0339797	Lrch	Leucine-rich-repeats and calponin homology domain protein	Lrch-RC
FBtr0344894	LRP1	LDL receptor protein 1	LRP1-RG
FBtr0332912	LRR	Leucine-rich repeat	LRR-RG
FBtr0302284	Lrt	Leucine-rich tendon-specific protein	Lrt-RB
FBtr0084456	Lsd-1	Lipid storage droplet-1	Lsd-1-RC
FBtr0091657	LSm-4	Like Sm protein 4	LSm-4-RB
FBtr0073651	Lsp1alpha	Larval serum protein 1 alpha	Lsp1alpha-RA
FBtr0078025	Lsp1beta	Larval serum protein 1 beta	Lsp1beta-RA
FBtr0072463	Lsp1gamma	Larval serum protein 1 gamma	Lsp1gamma-RA
FBtr0345352	Lsp2	Larval serum protein 2	Lsp2-RB
FBtr0083435	lute		lute-RA
FBtr0310028	lwr	lesswright	lwr-RC
FBtr0078356	M6		M6-RB
FBtr0070890	mab-21		mab-21-RA
FBtr0077616	Mad	Mothers against dpp	Mad-RA
FBtr0088599	Mad1	Mitotic arrest-deficient 1	Mad1-RA
FBtr0113830	Maf1		Maf1-RC
FBtr0071569	mago	mago nashi	mago-RA
FBtr0088402	magu		magu-RB
FBtr0071132	mahe	maheshvara	mahe-RB
FBtr0339279	Mal-A5	Maltase A5	Mal-A5-RC
FBtr0273322	Mal-A6	Maltase A6	Mal-A6-RC
FBtr0339956	mam	mastermind	mam-RD
FBtr0346003	mamo	maternal gene required for meiosis	mamo-RE
FBtr0334299	Map205	Microtubule-associated protein 205	Map205-RC
FBtr0088530	Map60	Microtubule-associated protein 60	Map60-RA
FBtr0086822	Mapmodulin		Mapmodulin-RB
FBtr0337044	mats	mob as tumor suppressor	mats-RB
FBtr0304729	mbc	myoblast city	mbc-RB
FBtr0112850	Mbs	Myosin binding subunit	Mbs-RF
FBtr0081475	Mcm10	Minichromosome maintenance 10	Mcm10-RA
FBtr0070393	Mct1	Monocarboxylate transporter 1	Mct1-RA
FBtr0087801	Mdr49	Multi drug resistance 49	Mdr49-RA
FBtr0079975	me31B	maternal expression at 31B	me31B-RA
FBtr0074669	Mec2		Mec2-RA
FBtr0301481	MED10	Mediator complex subunit 10	MED10-RB
FBtr0113740	MED21	Mediator complex subunit 21	MED21-RA
FBtr0071903	MED23	Mediator complex subunit 23	MED23-RA
FBtr0089254	MED26	Mediator complex subunit 26	MED26-RA
FBtr0339719	MED6	Mediator complex subunit 6	MED6-RE
FBtr0086461	mei-W68	meiotic W68	mei-W68-RA
FBtr0301498	Meltrin		Meltrin-RC
FBtr0075535	meru		meru-RA
FBtr0078561	Mes2	Mesoderm-expressed 2	Mes2-RB
FBtr0089709	MESK2	Misexpression suppressor of KSR 2	MESK2-RA
FBtr0301703	meso18E		meso18E-RB
FBtr0075026	MESR6	Misexpression suppressor of ras 6	MESR6-RA
FBtr0085790	mey	morpheyus	mey-RA
FBtr0345220	Mf	Myofilin	Mf-RQ
FBtr0345426	MFS14	Major Facilitator Superfamily Transporter 14	MFS14-RC
FBtr0307494	Mhc	Myosin heavy chain	Mhc-RS
FBtr0083231	Mhcl	Myosin heavy chain-like	Mhcl-RB
FBtr0075898	MICAL-like		MICAL-like-RA
FBtr0079405	MICU1	Mitochondrial calcium uptake 1	MICU1-RA
FBtr0079093	mid	midline	mid-RA
FBtr0339628	mIF3	mitochondrial translation initiation factor 3	mIF3-RB
FBtr0332941	mim	missing-in-metastasis	mim-RK
FBtr0084716	Mink	Mitotic spindle and nuclear protein	Mink-RA
FBtr0310416	miple1	midkine and pleiotrophin 1	miple1-RC
FBtr0332838	miple2	midkine and pleiotrophin 2	miple2-RF
FBtr0075911	mirr	mirror	mirr-RA
FBtr0307329	Mitf		Mitf-RD
FBtr0334320	Mkk4	MAP kinase kinase 4	Mkk4-RC
FBtr0078383	Mkrn1	Makorin 1	Mkrn1-RA
FBtr0070783	Mlc-c	Myosin light chain cytoplasmic	Mlc-c-RA
FBtr0344131	Mlc1	Myosin alkali light chain 1	Mlc1-RD
FBtr0302149	Mlf	Myelodysplasia/myeloid leukemia factor	Mlf-RE
FBtr0344996	Mlp60A	Muscle LIM protein at 60A	Mlp60A-RF
FBtr0081617	Mlp84B	Muscle LIM protein at 84B	Mlp84B-RB
FBtr0088501	Mmp2	Matrix metalloproteinase 2	Mmp2-RB
FBtr0299619	mnb	minibrain	mnb-RF
FBtr0110978	Mnn1	Menin 1	Mnn1-RC
FBtr0301822	Mnt		Mnt-RE
FBtr0075358	Mo25		Mo25-RA
FBtr0310268	mod	modulo	mod-RC
FBtr0071274	Moe	Moesin	Moe-RF
FBtr0083238	mor	moira	mor-RA
FBtr0339904	Mp	Multiplexin	Mp-RT
FBtr0300936	MP1	Melanization Protease 1	MP1-RC
FBtr0087745	Mp20	Muscle protein 20	Mp20-RA
FBtr0332855	mrj		mrj-RH
FBtr0075897	mRpL20	mitochondrial ribosomal protein L20	mRpL20-RA
FBtr0111146	mRpS5	mitochondrial ribosomal protein S5	mRpS5-RA
FBtr0332194	mRpS7	mitochondrial ribosomal protein S7	mRpS7-RB
FBtr0074166	MSBP	membrane steroid binding protein	MSBP-RA
FBtr0333664	msi	musashi	msi-RF
FBtr0081130	msl-1	male-specific lethal 1	msl-1-RA
FBtr0077571	msl-2	male-specific lethal 2	msl-2-RA
FBtr0333365	msn	misshapen	msn-RI
FBtr0078815	mtd	mustard	mtd-RC
FBtr0306850	mth	methuselah	mth-RE
FBtr0072501	mthl14	methuselah-like 14	mthl14-RA
FBtr0077088	mthl2	methuselah-like 2	mthl2-RB
FBtr0082515	mthl5	methuselah-like 5	mthl5-RA
FBtr0085192	Mtl	Mig-2-like	Mtl-RB
FBtr0081439	Mtp	Microsomal triacylglycerol transfer protein	Mtp-RA
FBtr0079525	mts	microtubule star	mts-RA
FBtr0078468	mub	mushroom-body expressed	mub-RA
FBtr0308326	mud	mushroom body defect	mud-RG
FBtr0074672	Mur18B	Mucin related 18B	Mur18B-RA
FBtr0343517	Mur2B	Mucin related 2B	Mur2B-RC
FBtr0076689	mus301	mutagen-sensitive 301	mus301-RA
FBtr0074527	Mvb12	Multivesicular body subunit 12	Mvb12-RA
FBtr0074171	Myb	Myb oncogene-like	Myb-RD
FBtr0089095	myo	myoglianin	myo-RD
FBtr0331420	MYPT-75D		MYPT-75D-RB
FBgn0263493	NA	NA	NA
FBtr0334916	nAChRalpha1	nicotinic Acetylcholine Receptor alpha1	nAChRalpha1-RC
FBtr0087787	NAT1		NAT1-RB
FBtr0074902	Nca	Neurocalcin	Nca-RA
FBtr0301865	Nct	Nicastrin	Nct-RC
FBtr0089105	ND-49	NADH dehydrogenase (ubiquinone) 49 kDa subunit	ND-49-RA
FBtr0339924	ND-AGGG	NADH dehydrogenase (ubiquinone) AGGG subunit	ND-AGGG-RB
FBtr0299539	Ndae1	Na[+]-driven anion exchanger 1	Ndae1-RC
FBtr0342928	Nedd8		Nedd8-RB
FBtr0076650	Nelf-E	Negative elongation factor E	Nelf-E-RA
FBtr0087868	nemy	no extended memory	nemy-RE
FBtr0085485	neo	neyo	neo-RA
FBtr0070873	Nep1	Neprilysin 1	Nep1-RA
FBtr0333922	Nep2	Neprilysin 2	Nep2-RC
FBtr0072592	nerfin-1	nervous fingers 1	nerfin-1-RA
FBtr0073942	NetA	Netrin-A	NetA-RA
FBtr0340396	NFAT	NFAT nuclear factor	NFAT-RG
FBtr0301452	Nhe1	Na[+]/H[+] hydrogen exchanger 1	Nhe1-RB
FBtr0306016	Nhe2	Na[+]/H[+] hydrogen exchanger 2	Nhe2-RI
FBtr0273248	Nhe3	Na[+]/H[+] hydrogen exchanger 3	Nhe3-RE
FBtr0089571	NijA	Ninjurin A	NijA-RC
FBtr0113227	NijC	Ninjurin C	NijC-RC
FBtr0080617	NimB4	Nimrod B4	NimB4-RA
FBtr0343643	NimB5	Nimrod B5	NimB5-RC
FBtr0080589	NimC2	Nimrod C2	NimC2-RB
FBtr0079436	ninaC	neither inactivation nor afterpotential C	ninaC-RB
FBtr0334994	Nipped-B		Nipped-B-RJ
FBtr0088857	nito	spenito	nito-RA
FBtr0332649	nkd	naked cuticle	nkd-RB
FBtr0077942	NLaz	Neural Lazarillo	NLaz-RA
FBtr0305969	Nlg1	Neuroligin 1	Nlg1-RE
FBtr0076754	nmo	nemo	nmo-RA
FBtr0076728	Nmt	N-myristoyl transferase	Nmt-RA
FBtr0340673	Nna1	Nna1 carboxypeptidase	Nna1-RC
FBtr0080473	Nnp-1		Nnp-1-RA
FBtr0080643	noc	no ocelli	noc-RA
FBtr0072969	Non2	Novel nucleolar protein 2	Non2-RA
FBtr0083562	Non3	Novel nucleolar protein 3	Non3-RA
FBtr0074232	nonA	no on or off transient A	nonA-RA
FBtr0333727	nonA-l	nonA-like	nonA-l-RB
FBtr0088900	Nop17l	Nop17 like	Nop17l-RA
FBtr0300861	Nop60B	Nucleolar protein at 60B	Nop60B-RF
FBtr0346438	not	non-stop	not-RC
FBtr0331970	Not3	CCR4-NOT transcription complex subunit 3	Not3-RB
FBtr0075435	Notum		Notum-RA
FBtr0112560	Np	Notopleural	Np-RA
FBtr0343610	Npc1a	Niemann-Pick type C-1a	Npc1a-RG
FBtr0273369	Npc2e	Niemann-Pick type C-2e	Npc2e-RB
FBtr0085606	Nph	Nucleophosmin	Nph-RA
FBtr0073601	Nrd1	Nardilysin	Nrd1-RA
FBtr0075322	Nrt	Neurotactin	Nrt-RB
FBtr0079384	nrv1	nervana 1	nrv1-RA
FBtr0083426	Ns1	Nucleostemin 1	Ns1-RA
FBtr0301517	NT1	Neurotrophin 1	NT1-RB
FBtr0333762	Ntf-2	Nuclear transport factor-2	Ntf-2-RE
FBtr0112642	nub	nubbin	nub-RB
FBtr0339526	numb		numb-RD
FBtr0072267	nvy	nervy	nvy-RA
FBtr0300875	nyo	nyobe	nyo-RC
FBtr0074961	Oat	Ornithine aminotransferase precursor	Oat-RA
FBtr0079825	Oatp30B	Organic anion transporting polypeptide 30B	Oatp30B-RA
FBtr0339297	Obp44a	Odorant-binding protein 44a	Obp44a-RB
FBtr0086476	Obp56a	Odorant-binding protein 56a	Obp56a-RA
FBtr0345676	Obp56d	Odorant-binding protein 56d	Obp56d-RB
FBtr0078618	Obp83ef	Odorant-binding protein 83ef	Obp83ef-RA
FBtr0085462	Obp99b	Odorant-binding protein 99b	Obp99b-RA
FBtr0085463	Obp99c	Odorant-binding protein 99c	Obp99c-RA
FBtr0077334	obst-A	obstructor-A	obst-A-RA
FBtr0299779	Ocho		Ocho-RB
FBtr0088863	Odc1	Ornithine decarboxylase 1	Odc1-RA
FBtr0077557	odd	odd skipped	odd-RA
FBtr0309873	ogre	optic ganglion reduced	ogre-RC
FBtr0299649	ome	omega	ome-RE
FBtr0078836	opa	odd paired	opa-RA
FBtr0334870	Orct	Organic cation transporter	Orct-RB
FBtr0334869	Orct2	Organic cation transporter 2	Orct2-RB
FBtr0331675	Oscillin		Oscillin-RH
FBtr0290042	Oseg5	Outer segment 5	Oseg5-RB
FBtr0078591	Osi24	Osiris 24	Osi24-RA
FBtr0079613	Ostgamma	Oligosaccharide transferase gamma subunit	Ostgamma-RA
FBtr0088434	oys	oysgedart	oys-RA
FBtr0111114	p120ctn	Adherens junction protein p120	p120ctn-RA
FBtr0083455	P5cr-2	Pyrroline-5-carboxylate reductase-like 2	P5cr-2-RB
FBtr0088785	Pabp2		Pabp2-RA
FBtr0074191	Paf-AHalpha	Platelet-activating factor acetylhydrolase alpha	Paf-AHalpha-RB
FBtr0072417	pain	painless	pain-RA
FBtr0305003	Pak3		Pak3-RC
FBtr0112657	pan	pangolin	pan-RJ
FBtr0071615	Panx	Panoramix	Panx-RA
FBtr0113885	Parp	Poly-(ADP-ribose) polymerase	Parp-RB
FBtr0082655	Past1	Putative Achaete Scute Target 1	Past1-RB
FBtr0331599	Pat1	Protein interacting with APP tail-1	Pat1-RB
FBtr0339155	Patr-1	Protein associated with topo II related - 1	Patr-1-RB
FBtr0076772	pbl	pebble	pbl-RB
FBtr0300658	Pbp49	PSEA-binding protein 49kD	Pbp49-RA
FBtr0081786	Pbp95	PSEA-binding protein 95kD	Pbp95-RA
FBtr0078405	Pc	Polycomb	Pc-RA
FBtr0343830	Pde11	Phosphodiesterase 11	Pde11-RF
FBtr0299635	Pde9	Phosphodiesterase 9	Pde9-RB
FBtr0303294	pdgy	pudgy	pdgy-RB
FBtr0346644	Pdi	Protein disulfide isomerase	Pdi-RE
FBtr0306807	Pdk	Pyruvate dehydrogenase kinase	Pdk-RC
FBtr0333218	Pdk1	Phosphoinositide-dependent kinase 1	Pdk1-RJ
FBtr0340540	pdm2	POU domain protein 2	pdm2-RD
FBtr0302919	pdm3	pou domain motif 3	pdm3-RC
FBtr0100265	peb	pebbled	peb-RB
FBtr0340331	pen-2	presenilin enhancer	pen-2-RB
FBtr0075199	Pep	Protein on ecdysone puffs	Pep-RB
FBtr0079191	Pfdn1	Prefoldin 1	Pfdn1-RA
FBtr0303992	pgant2	polypeptide GalNAc transferase 2	pgant2-RB
FBtr0111024	pgant5	polypeptide GalNAc transferase 5	pgant5-RB
FBtr0075578	pgant8	polypeptide GalNAc transferase 8	pgant8-RA
FBtr0075348	PGRP-SB1	Peptidoglycan recognition protein SB1	PGRP-SB1-RA
FBtr0075320	PGRP-SB2	Peptidoglycan recognition protein SB2	PGRP-SB2-RA
FBtr0085689	PH4alphaMP	prolyl-4-hydroxylase-alpha MP	PH4alphaMP-RA
FBtr0089204	pho	pleiohomeotic	pho-RA
FBtr0087516	phyl	phyllopod	phyl-RA
FBtr0331207	Pi3K21B		Pi3K21B-RD
FBtr0074805	pico		pico-RB
FBtr0332500	Pif1A	PFTAIRE-interacting factor 1A	Pif1A-RG
FBtr0332503	Pif1B	PFTAIRE-interacting factor 1B	Pif1B-RC
FBtr0340278	PIG-A	Phosphatidylinositol glycan anchor biosynthesis class A	PIG-A-RB
FBtr0340312	PIG-Q	Phosphatidylinositol glycan anchor biosynthesis class Q	PIG-Q-RC
FBtr0077988	Pino	Pinocchio	Pino-RA
FBtr0346142	pinta	prolonged depolarization afterpotential (PDA) is not apparent	pinta-RB
FBtr0072313	pio	piopio	pio-RC
FBtr0300340	pip	pipe	pip-RM
FBtr0100544	PIP4K	Phosphatidylinositol 5-phosphate 4-kinase	PIP4K-RB
FBtr0084175	pit	pitchoune	pit-RA
FBtr0304936	Pitslre		Pitslre-RF
FBtr0075529	Pka-C3	Protein kinase, cAMP-dependent, catalytic subunit 3	Pka-C3-RA
FBtr0300528	Pka-R1	Protein kinase, cAMP-dependent, regulatory subunit type 1	Pka-R1-RM
FBtr0088438	Pka-R2	Protein kinase, cAMP-dependent, regulatory subunit type 2	Pka-R2-RB
FBtr0085359	Pkc98E	Protein C kinase 98E	Pkc98E-RA
FBtr0088601	Pkn	Protein kinase N	Pkn-RB
FBtr0345585	ple	pale	ple-RC
FBtr0089223	PlexA	Plexin A	PlexA-RA
FBtr0089179	PlexB	Plexin B	PlexB-RA
FBtr0112907	Pli	Pellino	Pli-RB
FBtr0304046	PMCA	plasma membrane calcium ATPase	PMCA-RO
FBtr0335157	Pmp70	Peroxisomal Membrane Protein 70 kDa	Pmp70-RD
FBtr0091948	pncr002:3R	putative noncoding RNA 002:3R
FBtr0113210	Pnn	Pinin	Pnn-RB
FBtr0335427	pnr	pannier	pnr-RD
FBtr0089717	pnt	pointed	pnt-RB
FBtr0332000	PNUTS		PNUTS-RE
FBtr0070964	pod1		pod1-RA
FBtr0081414	Pomp		Pomp-RA
FBtr0082595	Pp1-87B	Protein phosphatase 1 at 87B	Pp1-87B-RA
FBtr0306102	Pp2A-29B	Protein phosphatase 2A at 29B	Pp2A-29B-RD
FBtr0300337	Ppn	Papilin	Ppn-RC
FBtr0302291	PPO1	Prophenoloxidase 1	PPO1-RA
FBtr0071451	PPP4R2r	Protein phosphatase 4 regulatory subunit 2-related protein	PPP4R2r-RA
FBtr0080212	Ppt2	Palmitoyl-protein Thioesterase 2	Ppt2-RA
FBtr0089395	pr	purple	pr-RC
FBtr0082930	PR-Set7	PR/SET domain containing protein 7	PR-Set7-RB
FBtr0076945	Prat2	Phosphoribosylamidotransferase 2	Prat2-RB
FBtr0347597	pre-lola-G		pre-lola-G-RD
FBtr0433512	pre-mod(mdg4)-AD		pre-mod(mdg4)-AD-RB
FBtr0433511	pre-mod(mdg4)-AE		pre-mod(mdg4)-AE-RB
FBtr0346907	pre-mod(mdg4)-T		pre-mod(mdg4)-T-RB
FBtr0433515	pre-mod(mdg4)-U		pre-mod(mdg4)-U-RB
FBtr0433513	pre-mod(mdg4)-V		pre-mod(mdg4)-V-RB
FBtr0303408	pre-mod(mdg4)-W		pre-mod(mdg4)-W-RA
FBtr0433514	pre-mod(mdg4)-X		pre-mod(mdg4)-X-RB
FBtr0433509	pre-mod(mdg4)-Y		pre-mod(mdg4)-Y-RB
FBtr0303402	pre-mod(mdg4)-Z		pre-mod(mdg4)-Z-RA
FBtr0305074	Prip		Prip-RC
FBtr0332357	PRL-1	PRL-1 phosphatase	PRL-1-RC
FBtr0076593	Prm	Paramyosin	Prm-RA
FBtr0073118	prominin-like		prominin-like-RB
FBtr0304604	pros	prospero	pros-RI
FBtr0075629	Prosbeta2	Proteasome beta2 subunit	Prosbeta2-RA
FBtr0082010	Prosbeta3	Proteasome beta3 subunit	Prosbeta3-RA
FBtr0080936	Prosbeta4	Proteasome beta4 subunit	Prosbeta4-RA
FBtr0345375	Psc	Posterior sex combs	Psc-RC
FBtr0087073	Psi	P-element somatic inhibitor	Psi-RA
FBtr0089904	Pten	Phosphatase and tensin homolog	Pten-RB
FBtr0075913	Ptp69D	Protein tyrosine phosphatase 69D	Ptp69D-RA
FBtr0071578	Pu	Punch	Pu-RB
FBtr0305662	pug	pugilist	pug-RE
FBtr0333668	pum	pumilio	pum-RH
FBtr0089993	Pur-alpha	Purine-rich binding protein-alpha	Pur-alpha-RD
FBtr0334030	put	punt	put-RC
FBtr0079423	Pvf2	PDGF- and VEGF-related factor 2	Pvf2-RA
FBtr0342658	Pvf3	PDGF- and VEGF-related factor 3	Pvf3-RF
FBtr0089287	Pxd	Peroxidase	Pxd-RA
FBtr0072951	Pxn	Peroxidasin	Pxn-RA
FBtr0081780	pyd3		pyd3-RA
FBtr0113070	pyr	pyramus	pyr-RB
FBtr0331793	pzg	putzig	pzg-RB
FBtr0331464	qkr54B	quaking related 54B	qkr54B-RE
FBtr0346637	qkr58E-1	quaking related 58E-1	qkr58E-1-RD
FBtr0339538	qkr58E-3	quaking related 58E-3	qkr58E-3-RD
FBtr0079489	r2d2		r2d2-RA
FBtr0084104	Rab1		Rab1-RA
FBtr0084010	Rab11		Rab11-RA
FBtr0089934	Rab32		Rab32-RC
FBtr0077797	Rab5		Rab5-RE
FBtr0346437	Rab6		Rab6-RB
FBtr0084503	Rab7		Rab7-RA
FBtr0074921	Rab8		Rab8-RA
FBtr0332800	Rac2		Rac2-RB
FBtr0089121	Rad23		Rad23-RB
FBtr0075387	RAF2	RING-associated factor 2	RAF2-RA
FBtr0070582	Rala	Ras-like protein A	Rala-RB
FBtr0073472	Ran		Ran-RA
FBtr0332671	Rap1	Rap1 GTPase	Rap1-RC
FBtr0072177	Rap2l	Ras-associated protein 2-like	Rap2l-RA
FBtr0082122	Ras85D	Ras oncogene at 85D	Ras85D-RA
FBtr0076368	RasGAP1	Ras GTPase activating protein 1	RasGAP1-RB
FBtr0084898	RASSF8	Ras association domain family member 8	RASSF8-RA
FBtr0079345	Rat1	Rat1 5-3 exoribonuclease	Rat1-RA
FBtr0070702	rb	ruby	rb-RA
FBtr0339838	Rbp1-like		Rbp1-like-RC
FBtr0077639	Rbp9	RNA-binding protein 9	Rbp9-RC
FBtr0342976	Rcp	Receptor component protein	Rcp-RC
FBtr0081029	rdo	reduced ocelli	rdo-RA
FBtr0075671	Reck	Reversion-inducing-cysteine-rich protein with kazal motifs	Reck-RA
FBtr0081642	Ref1	RNA and export factor binding protein 1	Ref1-RA
FBtr0073576	regucalcin		regucalcin-RC
FBtr0077497	Reph	Regulator of eph expression	Reph-RA
FBtr0079272	retm	real-time	retm-RA
FBtr0072694	rho	rhomboid	rho-RA
FBtr0087217	Rho1		Rho1-RG
FBtr0299623	RhoGAP18B	Rho GTPase activating protein at 18B	RhoGAP18B-RC
FBtr0301537	RhoGAP19D	Rho GTPase activating protein at 19D	RhoGAP19D-RB
FBtr0112919	RhoGAP1A	Rho GTPase activating protein at 1A	RhoGAP1A-RA
FBtr0332093	RhoGAP71E	Rho GTPase activating protein at 71E	RhoGAP71E-RG
FBtr0332738	RhoGEF64C	Rho guanine nucleotide exchange factor at 64C	RhoGEF64C-RB
FBtr0110783	RhoU		RhoU-RB
FBtr0074096	Rhp	Rhophilin	Rhp-RB
FBtr0346347	rin	rasputin	rin-RG
FBtr0080610	rk	rickets	rk-RA
FBtr0113702	rl	rolled	rl-RD
FBtr0080032	RluA-2		RluA-2-RA
FBtr0070752	Rnp4F	RNA-binding protein 4F	Rnp4F-RA
FBtr0082066	RnpS1	RNA-binding protein S1	RnpS1-RA
FBtr0088046	RnrS	Ribonucleoside diphosphate reductase small subunit	RnrS-RA
FBtr0071922	robo1	roundabout 1	robo1-RA
FBtr0077941	robo2	roundabout 2	robo2-RA
FBtr0070122	Roc1a	Regulator of cullins 1a	Roc1a-RA
FBtr0088085	Roc2	Regulator of cullins 2	Roc2-RA
FBtr0076055	rols	rolling pebbles	rols-RE
FBtr0304161	Root	Rootletin	Root-RD
FBtr0333265	roq	roquin	roq-RC
FBtr0079782	rost	rolling stone	rost-RA
FBtr0337066	roX1	RNA on the X 1
FBtr0308845	roX2	RNA on the X 2
FBtr0084594	Rox8		Rox8-RC
FBtr0074893	Rpn1	Regulatory particle non-ATPase 1	Rpn1-RA
FBtr0079027	Rpn11	Regulatory particle non-ATPase 11	Rpn11-RA
FBtr0334532	Rpn2	Regulatory particle non-ATPase 2	Rpn2-RC
FBtr0302289	Rpn3	Regulatory particle non-ATPase 3	Rpn3-RA
FBtr0078629	Rpn5	Regulatory particle non-ATPase 5	Rpn5-RA
FBtr0087475	Rpn6	Regulatory particle non-ATPase 6	Rpn6-RB
FBtr0084294	Rpn7	Regulatory particle non-ATPase 7	Rpn7-RA
FBtr0072290	Rpn8	Regulatory particle non-ATPase 8	Rpn8-RA
FBtr0084469	Rpn9	Regulatory particle non-ATPase 9	Rpn9-RB
FBtr0075120	rpr	reaper	rpr-RA
FBtr0088947	Rpt1	Regulatory particle triple-A ATPase 1	Rpt1-RA
FBtr0084520	Rpt2	Regulatory particle triple-A ATPase 2	Rpt2-RA
FBtr0084452	Rpt5	Regulatory particle triple-A ATPase 5	Rpt5-RA
FBtr0077189	Rpt6	Regulatory particle triple-A ATPase 6	Rpt6-RA
FBtr0077678	Rrp1	Recombination repair protein 1	Rrp1-RA
FBtr0333411	Rsf1	Repressor splicing factor 1	Rsf1-RB
FBtr0307538	RSG7	Regulator of G-protein signaling 7	RSG7-RB
FBtr0343758	rst	roughest	rst-RB
FBtr0342988	Rtf1		Rtf1-RB
FBtr0079038	Rtnl1	Reticulon-like1	Rtnl1-RF
FBtr0082123	rump	rumpelstiltskin	rump-RA
FBtr0333657	rut	rutabaga	rut-RF
FBtr0082704	ry	rosy	ry-RA
FBtr0345500	RYBP	Ring and YY1 Binding Protein	RYBP-RB
FBtr0077993	S	Star	S-RB
FBtr0076286	S-Lap3	Sperm-Leucylaminopeptidase 3	S-Lap3-RB
FBtr0076288	S-Lap4	Sperm-Leucylaminopeptidase 4	S-Lap4-RA
FBtr0087649	S-Lap7	Sperm-Leucylaminopeptidase 7	S-Lap7-RA
FBtr0078466	S1P		S1P-RA
FBtr0079349	SA	Stromalin	SA-RA
FBtr0331696	Saf-B	Scaffold attachment factor B	Saf-B-RD
FBtr0078387	SAK	Sak kinase	SAK-RA
FBtr0089913	salm	spalt major	salm-RA
FBtr0307093	salr	spalt-related	salr-RC
FBtr0087790	Sans	Scaffold protein containing ankyrin repeats and SAM domain	Sans-RA
FBtr0346571	santa-maria	scavenger receptor acting in neural tissue and majority of rhodopsin is absent	santa-maria-RC
FBtr0085713	Sap-r	Saposin-related	Sap-r-RA
FBtr0074331	Sap30	SIN3-associated polypeptide 30	Sap30-RA
FBtr0084209	Sar1	Secretion-associated Ras-related 1	Sar1-RC
FBtr0077840	sau	sauron	sau-RA
FBtr0344008	Sb	Stubble	Sb-RB
FBtr0076707	Sbp2	SECIS-binding protein 2	Sbp2-RA
FBtr0070073	sc	scute	sc-RA
FBtr0345067	scaf6	SR-related CTD associated factor 6	scaf6-RE
FBtr0332591	Scamp		Scamp-RC
FBtr0329949	SCAR		SCAR-RD
FBtr0087369	scb	scab	scb-RB
FBtr0087803	SCCRO3	Squamous cell carcinoma-related oncogene 3	SCCRO3-RC
FBtr0074838	SCCRO4	Squamous cell carcinoma-related oncogene 4	SCCRO4-RB
FBtr0089941	scf	supercoiling factor	scf-RB
FBtr0070938	schlank		schlank-RB
FBtr0344543	SclA	Sarcolamban A	SclA-RA
FBtr0344540	SclB	Sarcolamban B	SclB-RB
FBtr0331748	Sclp		Sclp-RC
FBtr0306008	Scm	Sex comb on midleg	Scm-RB
FBtr0077100	scny	scrawny	scny-RD
FBtr0333136	scrt	scratch	scrt-RB
FBtr0076168	scyl	scylla	scyl-RA
FBtr0273206	Sdc	Syndecan	Sdc-RD
FBtr0083004	Sdr	Secreted decoy of InR	Sdr-RA
FBtr0083436	sds22		sds22-RA
FBtr0084547	Sec10	Secretory 10	Sec10-RA
FBtr0070141	Sec22	Secretory 22	Sec22-RA
FBtr0340610	Sec61gamma	Sec61 gamma subunit	Sec61gamma-RB
FBtr0079403	Sem1	Suppressor of exocyst mutations 1	Sem1-RA
FBtr0303877	Sema1a	Semaphorin 1a	Sema1a-RD
FBtr0086891	Sema1b	Semaphorin 1b	Sema1b-RB
FBtr0087090	Sema2a	Semaphorin 2a	Sema2a-RA
FBtr0290009	Sema2b	Semaphorin 2b	Sema2b-RB
FBtr0076052	Sema5c	Semaphorin 5c	Sema5c-RA
FBtr0075862	sens	senseless	sens-RA
FBtr0085128	Ser	Serrate	Ser-RA
FBtr0083062	Set		Set-RA
FBtr0302244	Set1	SET domain containing 1	Set1-RE
FBtr0083272	SF2	Splicing factor 2	SF2-RA
FBtr0335484	Sf3b2	Splicing factor 3b subunit 2	Sf3b2-RB
FBtr0082006	Sf3b5	Splicing factor 3b subunit 5	Sf3b5-RA
FBtr0077015	Sf3b6	Splicing factor 3b subunit 6	Sf3b6-RA
FBtr0078916	Sfxn1-3	Sideroflexin 1/3	Sfxn1-3-RB
FBtr0075025	Sfxn2	Sideroflexin 2	Sfxn2-RA
FBtr0070469	sgg	shaggy	sgg-RF
FBtr0077393	Sgs1	Salivary gland secretion 1	Sgs1-RA
FBtr0076096	Sgs3	Salivary gland secretion 3	Sgs3-RA
FBtr0346736	Sgs4	Salivary gland secretion 4	Sgs4-RC
FBtr0083461	Sgs5	Salivary gland secretion 5	Sgs5-RA
FBtr0076095	Sgs7	Salivary gland secretion 7	Sgs7-RA
FBtr0076160	Sgs8	Salivary gland secretion 8	Sgs8-RA
FBtr0302548	Sh3beta		Sh3beta-RE
FBtr0075676	shd	shade	shd-RB
FBtr0071546	shg	shotgun	shg-RA
FBtr0333718	shi	shibire	shi-RO
FBtr0078060	shv	shriveled	shv-RA
FBtr0329839	sick	sickie	sick-RG
FBtr0085307	Sid	Stress induced DNase	Sid-RA
FBtr0344375	sima	similar	sima-RB
FBtr0331574	simj	simjang	simj-RE
FBtr0087889	Sin3A		Sin3A-RD
FBtr0344230	sina	seven in absentia	sina-RC
FBtr0305665	Skeletor		Skeletor-RD
FBtr0305036	SKIP	Shal K[+] channel interacting protein	SKIP-RF
FBtr0070124	SkpA	SKP1-related A	SkpA-RD
FBtr0332125	Slc45-1	Solute carrier family 45 member 1	Slc45-1-RC
FBtr0077207	slgA	sluggish A	slgA-RC
FBtr0310537	Slip1		Slip1-RC
FBtr0111252	Slmap	Sarcolemma associated protein	Slmap-RA
FBtr0084032	slmb	supernumerary limbs	slmb-RA
FBtr0308791	sm	smooth	sm-RU
FBtr0329979	smal	smoke alarm	smal-RD
FBtr0084541	SMC1	Structural maintenance of chromosomes 1	SMC1-RA
FBtr0087986	SmD3	Small ribonucleoprotein particle protein SmD3	SmD3-RA
FBtr0329921	Smn	survival motor neuron	Smn-RB
FBtr0078129	smo	smoothened	smo-RA
FBtr0346716	smt3		smt3-RB
FBtr0083721	Smu1	Smu1 spliceosomal factor	Smu1-RA
FBtr0333168	Smurf	SMAD specific E3 ubiquitin protein ligase	Smurf-RB
FBtr0071102	sn	singed	sn-RB
FBtr0072249	snama	something that sticks like glue	snama-RA
FBtr0082163	Snap24	Synaptosomal-associated protein 24kDa	Snap24-RA
FBtr0070748	snf	sans fille	snf-RA
FBtr0112718	Snoo	Sno oncogene	Snoo-RC
FBtr0091781	snoRNA:660
FBtr0088037	snoRNA:Me28S-A1322
FBtr0113509	snoRNA:Me28S-G2703b
FBtr0113510	snoRNA:Me28S-G2703c
FBtr0113610	snoRNA:Psi18S-920
FBtr0083720	snRNP-U1-C	small ribonucleoprotein particle U1 subunit C	snRNP-U1-C-RA
FBtr0339277	sns	sticks and stones	sns-RC
FBtr0082641	Snx3	Sorting nexin 3	Snx3-RA
FBtr0088970	so	sine oculis	so-RA
FBtr0088064	Sobp	Sine oculis-binding protein	Sobp-RA
FBtr0310310	Socs16D	Suppressor of Cytokine Signaling at 16D	Socs16D-RB
FBtr0089938	Sod3	Superoxide dismutase 3	Sod3-RA
FBtr0085735	Sox100B		Sox100B-RA
FBtr0100600	Sox102F		Sox102F-RB
FBtr0343282	Sox14	Sox box protein 14	Sox14-RC
FBtr0087576	Sox15	Sox box protein 15	Sox15-RA
FBtr0079733	SoxN	SoxNeuro	SoxN-RA
FBtr0334868	SP1029		SP1029-RD
FBtr0301862	SP2637		SP2637-RD
FBtr0081740	Sp7	Serine protease 7	Sp7-RA
FBtr0334309	SPARC	Secreted protein, acidic, cysteine-rich	SPARC-RB
FBtr0305044	Spase22-23	Spase 22/23-subunit	Spase22-23-RB
FBtr0340294	Spase25	Spase 25-subunit	Spase25-RC
FBtr0082690	Spc25		Spc25-RA
FBtr0078739	Spec2		Spec2-RA
FBtr0111241	Spf45		Spf45-RC
FBtr0081004	SPH93	Serine protease homolog 93	SPH93-RA
FBtr0071091	spidey		spidey-RA
FBtr0301590	Spindly		Spindly-RB
FBtr0300731	spirit	Serine Protease Immune Response Integrator	spirit-RC
FBtr0304614	Spn	Spinophilin	Spn-RC
FBtr0083183	spn-E	spindle E	spn-E-RA
FBtr0085698	Spn100A	Serpin 100A	Spn100A-RA
FBtr0089041	Spn43Aa	Serpin 43Aa	Spn43Aa-RA
FBtr0084909	SppL	Signal peptide peptidase-like	SppL-RA
FBtr0329880	Spred	Sprouty-related protein with EVH-1 domain	Spred-RC
FBtr0085137	spz	spatzle	spz-RA
FBtr0073011	spz5	spatzle 5	spz5-RA
FBtr0072370	spz6	spatzle 6	spz6-RA
FBtr0309094	sqd	squid	sqd-RE
FBtr0083733	sqz	squeeze	sqz-RA
FBtr0344633	sr	stripe	sr-RE
FBtr0304989	Src64B	Src oncogene at 64B	Src64B-RI
FBtr0083216	srp	serpent	srp-RB
FBtr0077169	Srp54k	Signal recognition particle protein 54k	Srp54k-RA
FBtr0083318	ss	spineless	ss-RA
FBtr0330051	Ssdp	Sequence-specific single-stranded DNA-binding protein	Ssdp-RD
FBtr0077125	Sse	Separase	Sse-RA
FBtr0074820	Ssk	Snakeskin	Ssk-RB
FBtr0075992	ssp	sunspot	ssp-RA
FBtr0081193	ssp3	short spindle 3	ssp3-RA
FBtr0339774	ssx	sister-of-Sex-lethal	ssx-RE
FBtr0346096	St2	Sulfotransferase 2	St2-RB
FBtr0079196	stai	stathmin	stai-RC
FBtr0089868	Start1		Start1-RA
FBtr0290036	stas	Stasimon	stas-RB
FBtr0334583	Stat92E	Signal-transducer and activator of transcription protein at 92E	Stat92E-RJ
FBtr0303567	Stim	Stromal interaction molecule	Stim-RD
FBtr0111111	Stlk	Ste20-like kinase	Stlk-RA
FBtr0084786	Stt3B	Catalytic subunit 3B of the oligosaccharyltransferase complex	Stt3B-RA
FBtr0080027	STUB1	STIP1 homology and U-box containing protein 1	STUB1-RA
FBtr0082959	stumps		stumps-RB
FBtr0082946	su(Hw)	suppressor of Hairy wing	su(Hw)-RA
FBtr0088576	Su(var)2-10	Suppressor of variegation 2-10	Su(var)2-10-RE
FBtr0079636	Su(var)205	Suppressor of variegation 205	Su(var)205-RB
FBtr0074826	Su(var)3-3	Suppressor of variegation 3-3	Su(var)3-3-RB
FBtr0330613	Su(z)2	Suppressor of zeste 2	Su(z)2-RC
FBtr0302492	subdued		subdued-RD
FBtr0077134	Sucb		Sucb-RA
FBtr0083273	Sulf1	Sulfated	Sulf1-RA
FBtr0083854	Surf6	Surfeit 6	Surf6-RA
FBtr0082564	svp	seven up	svp-RB
FBtr0086889	swi2		swi2-RA
FBtr0336975	SWIP	Strumpellin and WASH-interacting protein	SWIP-RB
FBtr0331325	swm	second mitotic wave missing	swm-RC
FBtr0086084	sxc	super sex combs	sxc-RB
FBtr0331250	Sxl	Sex lethal	Sxl-RG
FBtr0273274	Syb	Synaptobrevin	Syb-RC
FBtr0334714	Syp	Syncrip	Syp-RL
FBtr0332219	Syt1	Synaptotagmin 1	Syt1-RF
FBtr0081578	Syt4	Synaptotagmin 4	Syt4-RA
FBtr0392904	Syx1A	Syntaxin 1A	Syx1A-RC
FBtr0085065	T48	Transcript 48	T48-RA
FBtr0302613	tacc	transforming acidic coiled-coil protein	tacc-RH
FBtr0299997	tal-1A	tarsal-less 1A	tal-1A-RB
FBtr0299998	tal-2A	tarsal-less 2A	tal-2A-RA
FBtr0299999	tal-3A	tarsal-less 3A	tal-3A-RA
FBtr0299996	tal-AA	tarsal-less AA	tal-AA-RA
FBtr0072141	Taldo	Transaldolase	Taldo-RA
FBtr0303224	Tango1	Transport and Golgi organization 1	Tango1-RC
FBtr0071746	Tango11	Transport and Golgi organization 11	Tango11-RA
FBtr0310433	Tango13	Transport and Golgi organization 13	Tango13-RE
FBtr0080466	Tap42	Two A-associated protein of 42kDa	Tap42-RA
FBtr0080043	TBC1D16	TBC1 domain family member 16	TBC1D16-RA
FBtr0086502	TBCB	tubulin-binding cofactor B	TBCB-RA
FBtr0085974	Tbce	Tubulin-specific chaperone E	Tbce-RB
FBtr0089626	TBPH	TAR DNA-binding protein-43 homolog	TBPH-RA
FBtr0300919	tea	telomere ends associated	tea-RC
FBtr0087014	tef	teflon	tef-RA
FBtr0080811	Tep1	Thioester-containing protein 1	Tep1-RA
FBtr0076525	teq	Tequila	teq-RD
FBtr0081861	tex		tex-RA
[truncated: 144 more rows]

## Sheet: Mud-vs-Control_UP
Flybase Gene ID	Gene Name
FBgn0261270	SelD
FBgn0030246	CG1582
FBgn0083978	CG17672
FBgn0085411	CG34382
FBgn0032419	CG17217
FBgn0000543	ecd
FBgn0022702	Cht2
FBgn0061362	CG33785
FBgn0265096	asRNA:CR44201
FBgn0004512	Mdr49
FBgn0039665	CG2310
FBgn0010246	Myo61F
FBgn0034743	RpS16
FBgn0003676	CCT1
FBgn0028955	CG8788
FBgn0045478	Gr64b
FBgn0037001	ND-39
FBgn0034141	CG8311
FBgn0031872	ihog
FBgn0031266	Sf3b1
FBgn0266599	Hsc70-4
FBgn0011230	poe
FBgn0030342	CG10347
FBgn0003067	Pepck1
FBgn0000568	Eip75B
FBgn0025629	CG4045
FBgn0263289	scrib
FBgn0000422	Ddc
FBgn0033367	PPO2
FBgn0085430	CG34401
FBgn0015834	eIF3i
FBgn0001112	Gld
FBgn0000109	Aprt
FBgn0042085	Bap170
FBgn0033051	Strica
FBgn0052076	Alg10
FBgn0263219	Dscam4
FBgn0015288	RpL22
FBgn0267534	asRNA:CR45874
FBgn0037328	RpL35A
FBgn0011828	Pxn
FBgn0011768	Fdh
FBgn0032456	MRP
FBgn0039737	CG7920
FBgn0025641	DAAM
FBgn0034989	CG3356
FBgn0267590	asRNA:CR45928
FBgn0035642	CG18586
FBgn0034067	CG8399
FBgn0086443	AsnRS
FBgn0039537	CG5590
FBgn0030641	CG6299
FBgn0005671	Vha55
FBgn0261854	aPKC
FBgn0083121	Uhg7
FBgn0029969	CG10932
FBgn0016076	vri
FBgn0036354	Poc1
FBgn0015929	dpa
FBgn0270926	AsnS
FBgn0037298	Sccpdh1
FBgn0030239	CG17333
FBgn0034253	CG10936
FBgn0031077	THADA
FBgn0027081	ThrRS
FBgn0038760	MED25
FBgn0003277	RpII215
FBgn0262955	RpII140
FBgn0045479	Gr64a
FBgn0038829	CG17271
FBgn0005585	Calr
FBgn0259998	CG17571
FBgn0044452	Atg2
FBgn0038943	CG5391
FBgn0035484	CG11594
FBgn0036489	CG7011
FBgn0031268	cold
FBgn0266420	Ote
FBgn0035267	CG13921
FBgn0265487	mbl
FBgn0003977	vir
FBgn0034902	CG5532
FBgn0035753	RpL18
FBgn0260986	mei-38
FBgn0039110	RanBP3
FBgn0263705	Myo10A
FBgn0039778	Jon99Fi
FBgn0030245	CG1637
FBgn0260795	NaPi-III
FBgn0034022	CG12964
FBgn0023458	Rbcn-3A
FBgn0029864	CG15894
FBgn0261261	plx
FBgn0053222	CR33222
FBgn0024920	Ts
FBgn0026598	Apc2
FBgn0267588	asRNA:CR45926
FBgn0015268	Nap1
FBgn0052533	CG32533
FBgn0040759	CG13177
FBgn0034985	CG3328
FBgn0026577	CG8677
FBgn0036837	CG18135
FBgn0031048	CG12237
FBgn0039125	Ndc1
FBgn0083961	CG34125
FBgn0037433	CG17919
FBgn0026189	prominin-like
FBgn0002031	l(2)37Cc
FBgn0250848	26-29-p
FBgn0037999	CG4860
FBgn0261602	RpL8
FBgn0250789	alpha-Spec
FBgn0010412	RpS19a
FBgn0033179	p47
FBgn0045476	Gr64e
FBgn0284442	Mcm3
FBgn0263598	Vha68-2
FBgn0015521	RpS21
FBgn0050089	CG30089
FBgn0031070	CG12702
FBgn0261068	LSm7
FBgn0035207	Herc4
FBgn0035232	CG12099
FBgn0021825	DCTN2-p50
FBgn0040842	CG15212
FBgn0263240	Coop
FBgn0026372	RpL23A
FBgn0263740	eIF2gamma
FBgn0250837	dUTPase
FBgn0085395	Shawl
FBgn0002924	ncd
FBgn0000454	Dip-B
FBgn0038601	CG18600
FBgn0014340	mof
FBgn0029174	Fkbp59
FBgn0027111	miple1
FBgn0259735	mtgo
FBgn0037236	Skp2
FBgn0015359	CG2034
FBgn0283437	PPO1
FBgn0014141	cher
FBgn0036141	wls
FBgn0030545	CG11590
FBgn0039044	p53
FBgn0037108	Alg11
FBgn0037213	CG12581
FBgn0038742	Arc42
FBgn0011692	pav
FBgn0034903	sona
FBgn0000147	aurA
FBgn0030947	CG6696
FBgn0263601	mib1
FBgn0041630	Hexo1
FBgn0033365	CG8170
FBgn0020910	RpL3
FBgn0284256	bsf
FBgn0034968	RpL12
FBgn0046258	CG12880
FBgn0004432	Cyp1
FBgn0039704	neo
FBgn0051115	CG31115
FBgn0024294	Spn43Aa
FBgn0263979	Caf1-55
FBgn0027868	Nup107
FBgn0025463	Bap60
FBgn0266211	CR44906
FBgn0029155	Men-b
FBgn0035486	Gr64d
FBgn0017577	Mcm5
FBgn0283657	Tlk
FBgn0002778	mnd
FBgn0034049	bdg
FBgn0025866	CalpB
FBgn0011745	Arp1
FBgn0033548	CG7637
FBgn0262125	Sec23
FBgn0250788	beta-Spec
FBgn0026252	msk
FBgn0025381	rush
FBgn0267425	asRNA:CR45778
FBgn0030955	CG6891
FBgn0001079	fu
FBgn0030640	CG6294
FBgn0283450	Glo1
FBgn0014427	CG11899
FBgn0000320	eya
FBgn0000377	crn
FBgn0038924	CG6028
FBgn0032105	borr
FBgn0051390	MED7
FBgn0019936	RpS20
FBgn0034405	Jheh2
FBgn0011284	RpS4
FBgn0033247	Nup44A
FBgn0030616	RpL37a
FBgn0032444	CCT4
FBgn0040068	Vav
FBgn0032586	Tpr2
FBgn0261458	capt
FBgn0027496	epsilonCOP
FBgn0000447	Dhod
FBgn0036648	CG4098
FBgn0027585	CG8740
FBgn0032147	IP3K1
FBgn0010549	l(2)03659
FBgn0015031	cype
FBgn0036028	CG16717
FBgn0026721	fat-spondin
FBgn0015245	Hsp60A
FBgn0032513	CG6565
FBgn0035252	CG7970
FBgn0264745	CR44003
FBgn0005655	PCNA
FBgn0034657	LBR
FBgn0028563	sut1
FBgn0261609	eIF2alpha
FBgn0052484	Sk2
FBgn0014366	noi
FBgn0034706	CG11275
FBgn0259993	lncRNA:CR42491
FBgn0030360	CG1806
FBgn0030963	CG7101
FBgn0028968	gammaCOP
FBgn0003719	tld
FBgn0039896	yellow-h
FBgn0039697	CG7834
FBgn0003941	RpL40
FBgn0262782	Mdh1
FBgn0022213	Cse1
FBgn0265524	asRNA:CR44374
FBgn0034496	CG9143
FBgn0037555	Ada2b
FBgn0261111	BHD
FBgn0266582	ND-30
FBgn0086063	snoRNA:Me28S-C788a
FBgn0033033	scaf
FBgn0001248	Idh
FBgn0010173	RpA-70
FBgn0000150	awd
FBgn0045063	fdl
FBgn0020235	ATPsyngamma
FBgn0052255	Gr64f
FBgn0028686	Rpt3
FBgn0039227	polybromo
FBgn0030628	CG9114
FBgn0039265	CG11790
FBgn0030631	CG6227
FBgn0019990	Gcn2
FBgn0036299	Tsf2
FBgn0064225	RpL5
FBgn0029868	ND-B16.6
FBgn0266402	asRNA:CR45042
FBgn0030053	CG12081
FBgn0267472	asRNA:CR45822
FBgn0250874	ttm50
FBgn0037135	CG7414
FBgn0266488	CG45087
FBgn0035452	CG10359
FBgn0020386	Pdk1
FBgn0035113	pyx
FBgn0031148	Cbs
FBgn0029709	CHOp24
FBgn0030266	CG11122
FBgn0061361	CG33786
FBgn0261592	RpS6
FBgn0004921	Ggamma1
FBgn0263697	Uba3
FBgn0051144	asRNA:CR31144
FBgn0038868	CG5862
FBgn0265313	CG44286
FBgn0001316	klar
FBgn0011787	mRpL12
FBgn0033942	Cpr51A
FBgn0031078	Nup205
FBgn0013764	Chi
FBgn0027079	ValRS
FBgn0035769	CTCF
FBgn0023143	Uba1
FBgn0004901	Prat
FBgn0004403	RpS14a
FBgn0003884	alphaTub84B
FBgn0037354	CG12171
FBgn0045477	Gr64c
FBgn0261985	Ptpmeg
FBgn0040251	Ugt302K1
FBgn0034057	CG8314
FBgn0285991	hpRNA:CR18854
FBgn0038046	CG5641
FBgn0032031	CG13390
FBgn0035035	Samtor

## Sheet: Mud-vs-Control_DN
Flybase Gene ID	Gene Name
FBgn0038147	CCHa2
FBgn0040827	CG13315
FBgn0283471	wupA
FBgn0016061	side
FBgn0036975	CG5618
FBgn0050359	Mal-A5
FBgn0058191	CG40191
FBgn0038194	Cyp6d5
FBgn0002534	Lcp3
FBgn0264270	Sxl
FBgn0001325	Kr
FBgn0038088	CG10126
FBgn0041194	Prat2
FBgn0040532	CG8369
FBgn0261630	CG42713
FBgn0021738	Crg-1
FBgn0033010	Atf6
FBgn0039431	plum
FBgn0029996	UbcE2H
FBgn0033820	CG4716
FBgn0053120	CG33120
FBgn0022361	Pur-alpha
FBgn0002533	Lcp2
FBgn0027560	Tps1
FBgn0038814	CG15923
FBgn0027578	Nepl21
FBgn0030041	CG12116
FBgn0023129	aay
FBgn0038181	CG9297
FBgn0031560	CG16713
FBgn0001142	Gs1
FBgn0267695	lncRNA:CR46031
FBgn0004589	Eig71Eb
FBgn0033395	Cyp4p2
FBgn0001228	CG4456
FBgn0029770	CG4151
FBgn0039031	Gbp3
FBgn0039239	CG13641
FBgn0027073	Ugt49B1
FBgn0015778	rin
FBgn0263093	CR43361
FBgn0003162	Pu
FBgn0003165	pum
FBgn0284408	trol
FBgn0035515	CG14997
FBgn0261560	Thor
FBgn0025620	CG13360
FBgn0034200	Gbp2
FBgn0011642	Zyx
FBgn0259733	tal-AA
FBgn0038290	CG6912
FBgn0001235	hth
FBgn0261634	CG42717
FBgn0034512	CG18067
FBgn0032869	CG17470
FBgn0263745	CR43670
FBgn0085195	CG34166
FBgn0033787	CG13321
FBgn0050428	CG30428
FBgn0261989	CG42807
FBgn0003255	rk
FBgn0086691	UK114
FBgn0033019	CG10395
FBgn0262972	lncRNA:cherub
FBgn0261611	CG42700
FBgn0002565	Lsp2
FBgn0033997	Ir51a
FBgn0004101	bs
FBgn0043577	PGRP-SB2
FBgn0034290	CG5773
FBgn0264695	Mhc
FBgn0013307	Odc1
FBgn0038972	CG7054
FBgn0034010	CG8157
FBgn0261555	CG42673
FBgn0035976	PGRP-LC
FBgn0038294	Mf
FBgn0262733	Src64B
FBgn0033889	CG6701
FBgn0027499	wde
FBgn0038291	CG3984
FBgn0003093	Pkc98E
FBgn0039152	Root
FBgn0036538	CG15715
FBgn0015544	spag
FBgn0036782	CG7320
FBgn0038243	CG8066
FBgn0015399	kek1
FBgn0005278	Sam-S
FBgn0036929	CG7668
FBgn0250819	CG33521
FBgn0032773	fon
FBgn0014007	Ptp69D
FBgn0015570	alpha-Est2
FBgn0262738	norpA
FBgn0038100	Paip2
FBgn0285926	Imp
FBgn0086686	l(3)L1231
FBgn0031693	Cyp4ac1
FBgn0034462	CG15905
FBgn0016694	Pdp1
FBgn0001123	Galphas
FBgn0039830	ATPsynC
FBgn0039114	Lsd-1
FBgn0039925	Kif3C
FBgn0032208	Ufd4
FBgn0033497	CG12912
FBgn0005659	Ets98B
FBgn0050069	CG30069
FBgn0000719	fog
FBgn0017424	asRNA:CR11538
FBgn0033188	Drat
FBgn0033708	CG8850
FBgn0000640	Fbp2
FBgn0015229	glec
FBgn0027865	Tsp96F
FBgn0040732	CG16926
FBgn0265276	l(3)neo38
FBgn0031220	CG4822
FBgn0267160	asRNA:CR45600
FBgn0259108	futsch
FBgn0017558	Pdk
FBgn0037801	CG3999
FBgn0266731	lncRNA:CR45204
FBgn0004652	fru
FBgn0034261	HPS4
FBgn0267701	asRNA:CR46034
FBgn0002562	Lsp1alpha
FBgn0043455	CG5986
FBgn0025676	CkIIalpha-i3
FBgn0087011	CG41520
FBgn0039914	mav
FBgn0035968	Slc45-1
FBgn0053644	CG33644
FBgn0039924	PIP4K
FBgn0038957	CG7059
FBgn0036656	CG13026
FBgn0011224	heph
FBgn0001137	grk
FBgn0003495	spz
FBgn0040022	Set1
FBgn0031897	CG13784
FBgn0259716	Nepl6
FBgn0051313	CG31313
FBgn0025595	AkhR
FBgn0015039	Cyp9b2
FBgn0015010	Ag5r
FBgn0263352	Unr
FBgn0032253	LManI
FBgn0085235	CG34206
FBgn0034958	CG3907
FBgn0010423	TpnC47D
FBgn0003256	rl
FBgn0263762	CG43679
FBgn0016054	phr6-4
FBgn0015576	alpha-Est8
FBgn0000448	Hr3
FBgn0032400	CG6770
FBgn0010226	GstS1
FBgn0036735	Edc3
FBgn0039532	Mtl
FBgn0024248	chico
FBgn0035083	Tina-1
FBgn0259234	Camta
FBgn0053100	eIF4EHP
FBgn0034470	Obp56d
FBgn0086253	rumi
FBgn0265191	Gyg
FBgn0259717	CG42371
FBgn0039151	CG13607
FBgn0262529	CG43083
FBgn0036410	CG8100
FBgn0034741	CG4269
FBgn0051712	CG31712
FBgn0031913	CG5958
FBgn0036493	CG7255
FBgn0032723	ssp3
FBgn0023090	dtr
FBgn0267978	ap
FBgn0040715	CG15386
FBgn0035959	CG4911
FBgn0052109	CG32109
FBgn0037705	mura
FBgn0259730	tal-1A
FBgn0033108	CG15236
FBgn0036381	CG8745
FBgn0052762	CG32762
FBgn0000639	Fbp1
FBgn0034140	Lst
FBgn0039889	Arl4
FBgn0067779	dbr
FBgn0264907	CG44098
FBgn0004588	Eig71Ea
FBgn0035090	CG2736
FBgn0028396	TotA
FBgn0036806	Cyp12c1
FBgn0011837	Tis11
FBgn0023479	teq
FBgn0082930	snoRNA:Me28S-G2703b
FBgn0003082	phr
FBgn0027611	LManII
FBgn0013278	Hsp70Bb
FBgn0087002	apolpp
FBgn0265180	CG44245
FBgn0085432	pan
FBgn0030505	NFAT
FBgn0032629	beat-IIIc
FBgn0026869	Thd1
FBgn0032236	mRpS7
FBgn0053126	NLaz
FBgn0284237	CG46321
FBgn0052016	4E-T
FBgn0001208	Hn
FBgn0032382	Mal-B2
FBgn0004595	pros
FBgn0260941	app
FBgn0002873	mud
FBgn0259176	bun
FBgn0038299	Spn88Eb
FBgn0053998	CG33998
FBgn0052373	CG32373
FBgn0002563	Lsp1beta
FBgn0001319	kn
FBgn0264607	CaMKII
FBgn0029676	HIP-R
FBgn0053333	CG33333
FBgn0015011	AhcyL2
FBgn0083123	Uhg5
FBgn0035213	CG2199
FBgn0037007	CG5059
FBgn0035434	Drsl5
FBgn0033052	SCAP
FBgn0033017	CG10465
FBgn0032638	SPH93
FBgn0266673	Sec10
FBgn0040099	lectin-28C
FBgn0028871	Cpr35B
FBgn0022774	Oat
FBgn0015286	Rala
FBgn0027587	CG7028
FBgn0051998	CG31998
FBgn0039945	CG17159
FBgn0000477	DNaseII
FBgn0266619	asRNA:CR45126
FBgn0032891	Oseg5
FBgn0259950	CG42460
FBgn0086680	vvl
FBgn0032210	CYLD
FBgn0003206	Ras64B
FBgn0005771	noc
FBgn0051778	CG31778
FBgn0003371	sgg
FBgn0259168	mnb
FBgn0033366	Ance-4
FBgn0264490	Eip93F
FBgn0034579	mRpL54
FBgn0259731	tal-2A
FBgn0001122	Galphao
FBgn0004591	Eig71Ed
FBgn0036262	CG6910
FBgn0038509	CG14332
FBgn0037975	CG3397
FBgn0001992	Cyp303a1
FBgn0268063	ltl
FBgn0260400	elav
FBgn0003319	Sb
FBgn0028400	Syt4
FBgn0259732	tal-3A
FBgn0035165	CG13887
FBgn0025697	santa-maria
FBgn0040503	CG7763
FBgn0262954	Rpb12
FBgn0051076	CG31076
FBgn0030734	CG9911
FBgn0259736	CG42390
FBgn0004594	Eig71Eg
FBgn0032200	CG5676
FBgn0267975	vib
FBgn0000810	fs(1)K10
FBgn0052698	CARPB
FBgn0032726	CG10621
FBgn0016031	lama
FBgn0261704	CG42740
FBgn0284435	tyn
FBgn0262023	CG42834
FBgn0004636	Rap1
FBgn0000384	cta
FBgn0050035	Tret1-1
FBgn0039944	CG17162
FBgn0033875	CG6357
FBgn0039178	CG6356
FBgn0036787	CG4306
FBgn0001225	Hsp26
FBgn0264562	Hr4
FBgn0028899	CG31817
FBgn0262127	kibra
FBgn0001981	esg
FBgn0033725	Cpr49Ac
FBgn0034433	EndoB
FBgn0038983	CG5326
FBgn0250839	CG2016
FBgn0031992	Acbp1
FBgn0034002	CG8079
FBgn0263019	lncRNA:CR43314
FBgn0038279	Sdr
FBgn0043841	vir-1
FBgn0002564	Lsp1gamma
FBgn0039602	CG1647
FBgn0264493	rdx
FBgn0027544	CG2217
FBgn0023549	Mct1
FBgn0004838	Hrb27C
FBgn0015609	CadN
FBgn0002773	Mlc2
FBgn0004590	Eig71Ec
FBgn0014388	sty
FBgn0086675	fne
FBgn0037146	CG7470
FBgn0035348	CG16758
FBgn0026199	myo
FBgn0035290	dsb
FBgn0032652	CG6870
FBgn0005666	bt
FBgn0022987	qkr54B
FBgn0032639	CG18563
FBgn0266707	lncRNA:CR45197
FBgn0040565	CG7606

## Sheet: MudYki-vs-Yki_UP
Flybase Transcript ID	Gene Name	Gene Description	Transcript Name
FBtr0343973	CR44960
FBtr0346085	CG33178		CG33178-RC
FBtr0343092	CG40486		CG40486-RC
FBtr0332220	Syt1	Synaptotagmin 1	Syt1-RG
FBtr0303383	Msp300	Muscle-specific protein 300 kDa	Msp300-RB
FBtr0080306	CG6770		CG6770-RA
FBtr0336820	dnt	doughnut on 2	dnt-RB
FBtr0114365	jing		jing-RI
FBtr0088597	Drep2	DNA fragmentation factor-related protein 2	Drep2-RA
FBtr0302553	CG30080		CG30080-RC
FBtr0302556	CG42662		CG42662-RC
FBtr0087296	Diap2	Death-associated inhibitor of apoptosis 2	Diap2-RA
FBtr0340217	Dcr-2	Dicer-2	Dcr-2-RB
FBtr0076558	pix	pixie	pix-RB
FBtr0078445	P5CDh1	delta-1-Pyrroline-5-carboxylate dehydrogenase 1	P5CDh1-RA
FBtr0081696	lab	labial	lab-RA
FBtr0300442	Dhod	Dihydroorotate dehydrogenase	Dhod-RD
FBtr0082374	Ugt35a	UDP-glycosyltransferase 35a	Ugt35a-RA
FBtr0082565	CG17738		CG17738-RA
FBtr0083859	CG4562		CG4562-RA
FBtr0084289	CG5346		CG5346-RA
FBtr0334767	Gba1b	Glucocerebrosidase 1b	Gba1b-RC
FBtr0085824	CG1815		CG1815-RC
FBgn0013688	NA	NA	NA
FBtr0332373	Hsromega	Heat shock RNA omega
FBtr0346921	CR45874
FBtr0084830	CG31436		CG31436-RA
FBtr0307366	MRE16	mRNA-like ncRNA in embryogenesis 16
FBtr0083816	CG4686		CG4686-RA
FBtr0331698	Ude	Uracil-DNA degrading factor	Ude-RB
FBtr0332493	CG3603		CG3603-RB

## Sheet: MudYki-vs-Yki_DN
Flybase Transcript ID	Gene Name	Gene Description	Transcript Name
FBtr0307313	cac	cacophony	cac-RG
FBtr0091630	Cadps	Calcium-dependent secretion activator	Cadps-RA
FBtr0085217	CG12880		CG12880-RA
FBtr0083724	CG14291		CG14291-RA
FBtr0083446	CG14332		CG14332-RA
FBtr0070179	CG14629		CG14629-RA
FBtr0345719	CG31705		CG31705-RE
FBtr0083441	CG33333		CG33333-RA
FBtr0112420	CG34227		CG34227-RA
FBtr0336994	CG42500		CG42500-RB
FBtr0303853	CG42834		CG42834-RA
FBtr0075521	CG5830		CG5830-RA
FBtr0078380	CG7173		CG7173-RA
FBtr0079002	Col4a1	Collagen type IV alpha 1	Col4a1-RB
FBtr0087917	Cpr49Ac	Cuticular protein 49Ac	Cpr49Ac-RA
FBtr0307364	CR40469
FBtr0347242	CR46034
FBtr0079062	Cyp28d1		Cyp28d1-RA
FBtr0081223	fon	fondue	fon-RA
FBtr0345390	Gbs-76A	Glycogen binding subunit 76A	Gbs-76A-RD
FBtr0079727	Glt	Glutactin	Glt-RA
FBtr0083915	H	hairy	H-RB
FBtr0083548	htl	heartless	htl-RB
FBtr0309501	kirre	kin of irre	kirre-RF
FBtr0073541	Kmn1	kinetochore Mis12-Ndc80 network component 1	Kmn1-RA
FBtr0110876	l(3)neo38	lethal (3) neo38	l(3)neo38-RB
FBtr0333557	Lcp1	Larval cuticle protein 1	Lcp1-RB
FBtr0333556	Lcp2	Larval cuticle protein 2	Lcp2-RB
FBtr0088744	Lcp4	Larval cuticle protein 4	Lcp4-RA
FBtr0088749	Mal-A5	Maltase A5	Mal-A5-RA
FBtr0342765	Mct1	Monocarboxylate transporter 1	Mct1-RB
FBtr0345676	Obp56d	Odorant-binding protein 56d	Obp56d-RB
FBtr0088420	Pfk	Phosphofructokinase	Pfk-RA
FBtr0305609	pot	papillote	pot-RC
FBtr0073542	RpII215	RNA polymerase II 215kD subunit	RpII215-RA
FBtr0305667	tnc	tenectin	tnc-RC
FBtr0079036	vkg	viking	vkg-RA
