# Supplementary material for: Mud Loss Restricts Yki-Dependent Hyperplasia in Drosophila Epithelia
Source: J Dev Biol. 2020 Dec 13;8(4):34. doi: 10.3390/jdb8040034 (PMC7768408; doi:10.3390/jdb8040034)
Supplement: Supplementary file 1 [file jdb-08-00034-s001.zip › jdb-1000457-suppl/Table S3_TF motifs.xlsx]

## Sheet: CREB_FIMO target genes
motif_id	motif_alt_id	sequence_name	start	stop	strand	score	p-value	q-value	matched_sequence
1	TGACGTCA	FBgn0036028	24	31	+	15.2242	1.47e-05	0.972	TGACGTCA
1	TGACGTCA	FBgn0005671	61	68	+	15.2242	1.47e-05	0.972	TGACGTCA
1	TGACGTCA	FBgn0053644	144	151	+	15.2242	1.47e-05	0.972	TGACGTCA
1	TGACGTCA	FBgn0037236	186	193	+	15.2242	1.47e-05	0.972	TGACGTCA
1	TGACGTCA	FBgn0034903	223	230	+	15.2242	1.47e-05	0.972	TGACGTCA
1	TGACGTCA	FBgn0003884	280	287	+	15.2242	1.47e-05	0.972	TGACGTCA
1	TGACGTCA	FBgn0037853	350	357	+	15.2242	1.47e-05	0.972	TGACGTCA
1	TGACGTCA	FBgn0262782	355	362	+	15.2242	1.47e-05	0.972	TGACGTCA
1	TGACGTCA	FBgn0027081	437	444	+	15.2242	1.47e-05	0.972	TGACGTCA
1	TGACGTCA	FBgn0039204	628	635	+	15.2242	1.47e-05	0.972	TGACGTCA
1	TGACGTCA	FBgn0032456	640	647	+	15.2242	1.47e-05	0.972	TGACGTCA
1	TGACGTCA	FBgn0040759	689	696	+	15.2242	1.47e-05	0.972	TGACGTCA
1	TGACGTCA	FBgn0032147	719	726	+	15.2242	1.47e-05	0.972	TGACGTCA
1	TGACGTCA	FBgn0037007	835	842	+	15.2242	1.47e-05	0.972	TGACGTCA
1	TGACGTCA	FBgn0041194	908	915	+	15.2242	1.47e-05	0.972	TGACGTCA
1	TGACGTCA	FBgn0000083	923	930	+	15.2242	1.47e-05	0.972	TGACGTCA
1	TGACGTCA	FBgn0052484	1282	1289	+	15.2242	1.47e-05	0.972	TGACGTCA
1	TGACGTCA	FBgn0035083	1311	1318	+	15.2242	1.47e-05	0.972	TGACGTCA
1	TGACGTCA	FBgn0027585	1923	1930	+	15.2242	1.47e-05	0.972	TGACGTCA
1	TGACGTCA	FBgn0035165	1966	1973	+	15.2242	1.47e-05	0.972	TGACGTCA
1	TGACGTCA	FBgn0262519	2016	2023	+	15.2242	1.47e-05	0.972	TGACGTCA
1	TGACGTCA	FBgn0025725	2515	2522	+	15.2242	1.47e-05	0.972	TGACGTCA
1	TGACGTCA	FBgn0038957	2547	2554	+	15.2242	1.47e-05	0.972	TGACGTCA
1	TGACGTCA	FBgn0259736	2577	2584	+	15.2242	1.47e-05	0.972	TGACGTCA
1	TGACGTCA	FBgn0000320	2673	2680	+	15.2242	1.47e-05	0.972	TGACGTCA
1	TGACGTCA	FBgn0039044	2677	2684	+	15.2242	1.47e-05	0.972	TGACGTCA
1	TGACGTCA	FBgn0032208	3184	3191	+	15.2242	1.47e-05	0.972	TGACGTCA
1	TGACGTCA	FBgn0085395	3299	3306	+	15.2242	1.47e-05	0.972	TGACGTCA
1	TGACGTCA	FBgn0011224	3411	3418	+	15.2242	1.47e-05	0.972	TGACGTCA
1	TGACGTCA	FBgn0017558	3469	3476	+	15.2242	1.47e-05	0.972	TGACGTCA
1	TGACGTCA	FBgn0038983	3684	3691	+	15.2242	1.47e-05	0.972	TGACGTCA
1	TGACGTCA	FBgn0261985	3891	3898	+	15.2242	1.47e-05	0.972	TGACGTCA
1	TGACGTCA	FBgn0015229	4016	4023	+	15.2242	1.47e-05	0.972	TGACGTCA
1	TGACGTCA	FBgn0004242	4919	4926	+	15.2242	1.47e-05	0.972	TGACGTCA
1	TGACGTCA	FBgn0264562	5193	5200	+	15.2242	1.47e-05	0.972	TGACGTCA
1	TGACGTCA	FBgn0250867	5259	5266	+	15.2242	1.47e-05	0.972	TGACGTCA
1	TGACGTCA	FBgn0261261	5329	5336	+	15.2242	1.47e-05	0.972	TGACGTCA
1	TGACGTCA	FBgn0015286	5612	5619	+	15.2242	1.47e-05	0.972	TGACGTCA
1	TGACGTCA	FBgn0020386	5678	5685	+	15.2242	1.47e-05	0.972	TGACGTCA
1	TGACGTCA	FBgn0016061	5862	5869	+	15.2242	1.47e-05	0.972	TGACGTCA
1	TGACGTCA	FBgn0259168	6626	6633	+	15.2242	1.47e-05	0.972	TGACGTCA
1	TGACGTCA	FBgn0030505	6735	6742	+	15.2242	1.47e-05	0.972	TGACGTCA
1	TGACGTCA	FBgn0261854	6752	6759	+	15.2242	1.47e-05	0.972	TGACGTCA
1	TGACGTCA	FBgn0011642	7545	7552	+	15.2242	1.47e-05	0.972	TGACGTCA
1	TGACGTCA	FBgn0004101	7641	7648	+	15.2242	1.47e-05	0.972	TGACGTCA
1	TGACGTCA	FBgn0005659	9040	9047	+	15.2242	1.47e-05	0.972	TGACGTCA
1	TGACGTCA	FBgn0264493	9465	9472	+	15.2242	1.47e-05	0.972	TGACGTCA
1	TGACGTCA	FBgn0045063	9978	9985	+	15.2242	1.47e-05	0.972	TGACGTCA
1	TGACGTCA	FBgn0004838	10287	10294	+	15.2242	1.47e-05	0.972	TGACGTCA
1	TGACGTCA	FBgn0262733	11462	11469	+	15.2242	1.47e-05	0.972	TGACGTCA
1	TGACGTCA	FBgn0013733	12445	12452	+	15.2242	1.47e-05	0.972	TGACGTCA
1	TGACGTCA	FBgn0263289	13416	13423	+	15.2242	1.47e-05	0.972	TGACGTCA
1	TGACGTCA	FBgn0014388	13572	13579	+	15.2242	1.47e-05	0.972	TGACGTCA
1	TGACGTCA	FBgn0283657	14591	14598	+	15.2242	1.47e-05	0.972	TGACGTCA
1	TGACGTCA	FBgn0283451	15615	15622	+	15.2242	1.47e-05	0.972	TGACGTCA
1	TGACGTCA	FBgn0025641	15836	15843	+	15.2242	1.47e-05	0.972	TGACGTCA
1	TGACGTCA	FBgn0261822	17734	17741	+	15.2242	1.47e-05	0.972	TGACGTCA
1	TGACGTCA	FBgn0001319	18462	18469	+	15.2242	1.47e-05	0.972	TGACGTCA
1	TGACGTCA	FBgn0016694	18930	18937	+	15.2242	1.47e-05	0.972	TGACGTCA
1	TGACGTCA	FBgn0000568	22911	22918	+	15.2242	1.47e-05	0.972	TGACGTCA
1	TGACGTCA	FBgn0003165	22968	22975	+	15.2242	1.47e-05	0.972	TGACGTCA
1	TGACGTCA	FBgn0004595	25022	25029	+	15.2242	1.47e-05	0.972	TGACGTCA
1	TGACGTCA	FBgn0261555	25887	25894	+	15.2242	1.47e-05	0.972	TGACGTCA
1	TGACGTCA	FBgn0053100	28264	28271	+	15.2242	1.47e-05	0.972	TGACGTCA
1	TGACGTCA	FBgn0001235	30452	30459	+	15.2242	1.47e-05	0.972	TGACGTCA
1	TGACGTCA	FBgn0039431	32313	32320	+	15.2242	1.47e-05	0.972	TGACGTCA
1	TGACGTCA	FBgn0001316	32546	32553	+	15.2242	1.47e-05	0.972	TGACGTCA
1	TGACGTCA	FBgn0000479	37209	37216	+	15.2242	1.47e-05	0.972	TGACGTCA
1	TGACGTCA	FBgn0015609	47207	47214	+	15.2242	1.47e-05	0.972	TGACGTCA
1	TGACGTCA	FBgn0011817	50379	50386	+	15.2242	1.47e-05	0.972	TGACGTCA
1	TGACGTCA	FBgn0259176	51944	51951	+	15.2242	1.47e-05	0.972	TGACGTCA
1	TGACGTCA	FBgn0052373	61104	61111	+	15.2242	1.47e-05	0.972	TGACGTCA
1	TGACGTCA	FBgn0087011	71478	71485	+	15.2242	1.47e-05	0.972	TGACGTCA
1	TGACGTCA	FBgn0052423	92791	92798	+	15.2242	1.47e-05	0.972	TGACGTCA
1	TGACGTCA	FBgn0004652	100252	100259	+	15.2242	1.47e-05	0.972	TGACGTCA
1	TGACGTCA	FBgn0265487	111919	111926	+	15.2242	1.47e-05	0.972	TGACGTCA

## Sheet: Jun_FIMO target genes
motif_id	motif_alt_id	sequence_name	start	stop	strand	score	p-value	q-value	matched_sequence
1	GATGACTCATC	FBgn0261458	4891	4901	-	20.7939	2.49e-07	1	GATGACTCATC
1	GATGACTCATC	FBgn0013733	22463	22473	-	20.7939	2.49e-07	1	GATGACTCATC
1	GATGACTCATC	FBgn0033875	167	177	+	15.5697	4.2e-06	1	GCTGACTCATC
1	GATGACTCATC	FBgn0035267	459	469	-	15.5697	4.2e-06	1	GATGACCCATC
1	GATGACTCATC	FBgn0069242	765	775	-	15.5697	4.2e-06	1	GATGACGCATC
1	GATGACTCATC	FBgn0268063	986	996	-	15.5697	4.2e-06	1	GATGACTCAAC
1	GATGACTCATC	FBgn0010423	1367	1377	-	15.5697	4.2e-06	1	GATGACTCAAC
1	GATGACTCATC	FBgn0037007	1681	1691	-	15.5697	4.2e-06	1	GATGACTCCTC
1	GATGACTCATC	FBgn0261261	1965	1975	-	15.5697	4.2e-06	1	GATGGCTCATC
1	GATGACTCATC	FBgn0024248	2414	2424	-	15.5697	4.2e-06	1	GATGACTCTTC
1	GATGACTCATC	FBgn0001090	2667	2677	-	15.5697	4.2e-06	1	GAGGACTCATC
1	GATGACTCATC	FBgn0004595	3163	3173	-	15.5697	4.2e-06	1	GATGCCTCATC
1	GATGACTCATC	FBgn0021738	3177	3187	-	15.5697	4.2e-06	1	GATGACTCTTC
1	GATGACTCATC	FBgn0005278	3960	3970	+	15.5697	4.2e-06	1	GATGACTCCTC
1	GATGACTCATC	FBgn0010225	3971	3981	-	15.5697	4.2e-06	1	GTTGACTCATC
1	GATGACTCATC	FBgn0034067	5042	5052	-	15.5697	4.2e-06	1	GATGACTCACC
1	GATGACTCATC	FBgn0042085	5319	5329	+	15.5697	4.2e-06	1	GATGACGCATC
1	GATGACTCATC	FBgn0032629	5332	5342	-	15.5697	4.2e-06	1	GATGCCTCATC
1	GATGACTCATC	FBgn0003189	7821	7831	+	15.5697	4.2e-06	1	GATGACTCCTC
1	GATGACTCATC	FBgn0000723	8146	8156	+	15.5697	4.2e-06	1	GCTGACTCATC
1	GATGACTCATC	FBgn0260795	10199	10209	-	15.5697	4.2e-06	1	GATGACTCGTC
1	GATGACTCATC	FBgn0032586	11318	11328	-	15.5697	4.2e-06	1	GATGACTCGTC
1	GATGACTCATC	FBgn0003371	11922	11932	+	15.5697	4.2e-06	1	GTTGACTCATC
1	GATGACTCATC	FBgn0287478	12480	12490	+	15.5697	4.2e-06	1	GATGACCCATC
1	GATGACTCATC	FBgn0030674	13224	13234	-	15.5697	4.2e-06	1	GATGACTCCTC
1	GATGACTCATC	FBgn0052373	13292	13302	+	15.5697	4.2e-06	1	GCTGACTCATC
1	GATGACTCATC	FBgn0250867	13479	13489	-	15.5697	4.2e-06	1	GATGACTCAGC
1	GATGACTCATC	FBgn0259168	16614	16624	+	15.5697	4.2e-06	1	GACGACTCATC
1	GATGACTCATC	FBgn0001253	17154	17164	-	15.5697	4.2e-06	1	GATGACTCACC
1	GATGACTCATC	FBgn0003255	17579	17589	+	15.5697	4.2e-06	1	GAGGACTCATC
1	GATGACTCATC	FBgn0263289	19312	19322	-	15.5697	4.2e-06	1	GCTGACTCATC
1	GATGACTCATC	FBgn0264493	19570	19580	-	15.5697	4.2e-06	1	GAAGACTCATC
1	GATGACTCATC	FBgn0025641	20873	20883	+	15.5697	4.2e-06	1	GATGACCCATC
1	GATGACTCATC	FBgn0262519	25338	25348	+	15.5697	4.2e-06	1	GTTGACTCATC
1	GATGACTCATC	FBgn0000719	26829	26839	+	15.5697	4.2e-06	1	GATGACTCCTC
1	GATGACTCATC	FBgn0085395	33744	33754	-	15.5697	4.2e-06	1	GATGGCTCATC
1	GATGACTCATC	FBgn0010415	37139	37149	+	15.5697	4.2e-06	1	GATGCCTCATC
1	GATGACTCATC	FBgn0005666	42529	42539	-	15.5697	4.2e-06	1	GATGACACATC
1	GATGACTCATC	FBgn0039431	57791	57801	-	15.5697	4.2e-06	1	GCTGACTCATC
1	GATGACTCATC	FBgn0011817	59541	59551	+	15.5697	4.2e-06	1	GCTGACTCATC
1	GATGACTCATC	FBgn0000479	136811	136821	+	15.5697	4.2e-06	1	GATGACTCACC
1	GATGACTCATC	FBgn0033889	1659	1669	-	15.2909	8.49e-06	1	GATGACTCATA
1	GATGACTCATC	FBgn0259108	1737	1747	-	15.2909	8.49e-06	1	GATGACTTATC
1	GATGACTCATC	FBgn0035165	1911	1921	-	15.2909	8.49e-06	1	GATGAATCATC
1	GATGACTCATC	FBgn0032773	2907	2917	-	15.2909	8.49e-06	1	GATGACTAATC
1	GATGACTCATC	FBgn0015570	3027	3037	-	15.2909	8.49e-06	1	GATGACTTATC
1	GATGACTCATC	FBgn0030734	3336	3346	-	15.2909	8.49e-06	1	GATGATTCATC
1	GATGACTCATC	FBgn0264562	4060	4070	-	15.2909	8.49e-06	1	GATGATTCATC
1	GATGACTCATC	FBgn0043841	4716	4726	-	15.2909	8.49e-06	1	GATGACTCATG
1	GATGACTCATC	FBgn0003165	5913	5923	-	15.2909	8.49e-06	1	GATGATTCATC
1	GATGACTCATC	FBgn0053100	9384	9394	-	15.2909	8.49e-06	1	GATGATTCATC
1	GATGACTCATC	FBgn0285926	12743	12753	-	15.2909	8.49e-06	1	GATGACTAATC
1	GATGACTCATC	FBgn0037705	12758	12768	-	15.2909	8.49e-06	1	GATCACTCATC
1	GATGACTCATC	FBgn0264270	18154	18164	-	15.2909	8.49e-06	1	GATGACTGATC
1	GATGACTCATC	FBgn0261611	20644	20654	-	15.2909	8.49e-06	1	AATGACTCATC
1	GATGACTCATC	FBgn0016694	23445	23455	-	15.2909	8.49e-06	1	AATGACTCATC
1	GATGACTCATC	FBgn0284408	41004	41014	-	15.2909	8.49e-06	1	GATGACTAATC
1	GATGACTCATC	FBgn0011224	70796	70806	-	15.2909	8.49e-06	1	GATGACTTATC
1	GATGACTCATC	FBgn0259735	92698	92708	-	15.2909	8.49e-06	1	GATGAATCATC
1	GATGACTCATC	FBgn0265487	119624	119634	-	15.2909	8.49e-06	1	GATGACTCATT
1	GATGACTCATC	FBgn0051313	189	199	+	15.2909	8.49e-06	1	GATGACTTATC
1	GATGACTCATC	FBgn0033708	1817	1827	+	15.2909	8.49e-06	1	AATGACTCATC
1	GATGACTCATC	FBgn0015286	3530	3540	+	15.2909	8.49e-06	1	TATGACTCATC
1	GATGACTCATC	FBgn0001319	6951	6961	+	15.2909	8.49e-06	1	GATGACTAATC
1	GATGACTCATC	FBgn0050089	9748	9758	+	15.2909	8.49e-06	1	GATCACTCATC
1	GATGACTCATC	FBgn0261854	12155	12165	+	15.2909	8.49e-06	1	GATCACTCATC
1	GATGACTCATC	FBgn0004652	67869	67879	+	15.2909	8.49e-06	1	GATTACTCATC
1	GATGACTCATC	FBgn0284256	17	27	-	10.3455	3.46e-05	1	GATGTCTCTTC
1	GATGACTCATC	FBgn0259733	52	62	-	10.3455	3.46e-05	1	GATGTCTCAGC
1	GATGACTCATC	FBgn0259731	52	62	-	10.3455	3.46e-05	1	GATGTCTCAGC
1	GATGACTCATC	FBgn0259732	52	62	-	10.3455	3.46e-05	1	GATGTCTCAGC
1	GATGACTCATC	FBgn0259730	52	62	-	10.3455	3.46e-05	1	GATGTCTCAGC
1	GATGACTCATC	FBgn0029868	164	174	-	10.3455	3.46e-05	1	GGTGACTCCTC
1	GATGACTCATC	FBgn0250839	256	266	-	10.3455	3.46e-05	1	GATGACGCAGC
1	GATGACTCATC	FBgn0052423	282	292	-	10.3455	3.46e-05	1	GATGGCTCTTC
1	GATGACTCATC	FBgn0037298	332	342	-	10.3455	3.46e-05	1	GATGCCCCATC
1	GATGACTCATC	FBgn0053998	378	388	-	10.3455	3.46e-05	1	GTTGACTCTTC
1	GATGACTCATC	FBgn0028686	406	416	-	10.3455	3.46e-05	1	GACGACTCACC
1	GATGACTCATC	FBgn0005585	420	430	-	10.3455	3.46e-05	1	GACGACACATC
1	GATGACTCATC	FBgn0039151	456	466	-	10.3455	3.46e-05	1	GATGCCTCAGC
1	GATGACTCATC	FBgn0004403	491	501	-	10.3455	3.46e-05	1	GAAGCCTCATC
1	GATGACTCATC	FBgn0032723	564	574	-	10.3455	3.46e-05	1	GTTGTCTCATC
1	GATGACTCATC	FBgn0030718	590	600	-	10.3455	3.46e-05	1	GATGACCCAAC
1	GATGACTCATC	FBgn0014340	648	658	-	10.3455	3.46e-05	1	GAGGGCTCATC
1	GATGACTCATC	FBgn0035213	684	694	-	10.3455	3.46e-05	1	GATGGCTCCTC
1	GATGACTCATC	FBgn0000083	711	721	-	10.3455	3.46e-05	1	GATGACACACC
1	GATGACTCATC	FBgn0035083	715	725	-	10.3455	3.46e-05	1	GATGGCTCAAC
1	GATGACTCATC	FBgn0032236	734	744	-	10.3455	3.46e-05	1	GATGACCCTTC
1	GATGACTCATC	FBgn0261555	848	858	-	10.3455	3.46e-05	1	GAGGACTCACC
1	GATGACTCATC	FBgn0034405	866	876	-	10.3455	3.46e-05	1	GACGACTCAGC
1	GATGACTCATC	FBgn0034985	909	919	-	10.3455	3.46e-05	1	GATGGCTCGTC
1	GATGACTCATC	FBgn0025456	934	944	-	10.3455	3.46e-05	1	GATGACGCCTC
1	GATGACTCATC	FBgn0014427	1186	1196	-	10.3455	3.46e-05	1	GATGACCCTTC
1	GATGACTCATC	FBgn0004921	1187	1197	-	10.3455	3.46e-05	1	GCTGACTCCTC
1	GATGACTCATC	FBgn0000448	1308	1318	-	10.3455	3.46e-05	1	GTTGCCTCATC
1	GATGACTCATC	FBgn0035515	1321	1331	-	10.3455	3.46e-05	1	GACGACCCATC
1	GATGACTCATC	FBgn0022213	1377	1387	-	10.3455	3.46e-05	1	GATGGCACATC
1	GATGACTCATC	FBgn0033366	1426	1436	-	10.3455	3.46e-05	1	GGTGACTCTTC
1	GATGACTCATC	FBgn0038290	1506	1516	-	10.3455	3.46e-05	1	GAAGACTCACC
1	GATGACTCATC	FBgn0034140	1554	1564	-	10.3455	3.46e-05	1	GACGACTCAGC
1	GATGACTCATC	FBgn0031078	1757	1767	-	10.3455	3.46e-05	1	GACGACTCGTC
1	GATGACTCATC	FBgn0035642	1860	1870	-	10.3455	3.46e-05	1	GCTGCCTCATC
1	GATGACTCATC	FBgn0002590	1873	1883	-	10.3455	3.46e-05	1	GAGGACTCCTC
1	GATGACTCATC	FBgn0025697	1910	1920	-	10.3455	3.46e-05	1	GATGCCACATC
1	GATGACTCATC	FBgn0034253	1949	1959	-	10.3455	3.46e-05	1	GATGGCGCATC
1	GATGACTCATC	FBgn0034743	2016	2026	-	10.3455	3.46e-05	1	GAGGCCTCATC
1	GATGACTCATC	FBgn0016054	2052	2062	-	10.3455	3.46e-05	1	GACGACTCCTC
1	GATGACTCATC	FBgn0029818	2202	2212	-	10.3455	3.46e-05	1	GGCGACTCATC
1	GATGACTCATC	FBgn0284442	2296	2306	-	10.3455	3.46e-05	1	GATGCCTCACC
1	GATGACTCATC	FBgn0037236	2416	2426	-	10.3455	3.46e-05	1	GATGCCACATC
1	GATGACTCATC	FBgn0086443	2445	2455	-	10.3455	3.46e-05	1	GCTGACTCCTC
1	GATGACTCATC	FBgn0052698	2476	2486	-	10.3455	3.46e-05	1	GATGTCTCTTC
1	GATGACTCATC	FBgn0011692	2516	2526	-	10.3455	3.46e-05	1	GAGGACTCCTC
1	GATGACTCATC	FBgn0020653	2638	2648	-	10.3455	3.46e-05	1	GATGACGCAGC
1	GATGACTCATC	FBgn0030246	2754	2764	-	10.3455	3.46e-05	1	GATGTCTCAGC
1	GATGACTCATC	FBgn0030757	3098	3108	-	10.3455	3.46e-05	1	GAAGTCTCATC
1	GATGACTCATC	FBgn0035290	3137	3147	-	10.3455	3.46e-05	1	GAGGTCTCATC
1	GATGACTCATC	FBgn0250789	3344	3354	-	10.3455	3.46e-05	1	GATGGCTCACC
1	GATGACTCATC	FBgn0085411	3632	3642	-	10.3455	3.46e-05	1	GATGACCCACC
1	GATGACTCATC	FBgn0004838	3638	3648	-	10.3455	3.46e-05	1	GAGGACTCCTC
1	GATGACTCATC	FBgn0038294	3684	3694	-	10.3455	3.46e-05	1	GATGGCGCATC
1	GATGACTCATC	FBgn0002873	3756	3766	-	10.3455	3.46e-05	1	GAGGACTCCTC
1	GATGACTCATC	FBgn0039044	3769	3779	-	10.3455	3.46e-05	1	GACGGCTCATC
1	GATGACTCATC	FBgn0015229	3779	3789	-	10.3455	3.46e-05	1	GTTGCCTCATC
1	GATGACTCATC	FBgn0039737	3975	3985	-	10.3455	3.46e-05	1	GGTGACGCATC
1	GATGACTCATC	FBgn0023479	4872	4882	-	10.3455	3.46e-05	1	GATGTCTCACC
1	GATGACTCATC	FBgn0284435	5285	5295	-	10.3455	3.46e-05	1	GGGGACTCATC
1	GATGACTCATC	FBgn0031077	5374	5384	-	10.3455	3.46e-05	1	GATGACGCACC
1	GATGACTCATC	FBgn0003319	5503	5513	-	10.3455	3.46e-05	1	GATGGCTCACC
1	GATGACTCATC	FBgn0033365	5570	5580	-	10.3455	3.46e-05	1	GCTGACGCATC
1	GATGACTCATC	FBgn0087002	5964	5974	-	10.3455	3.46e-05	1	GCTGACTCAGC
1	GATGACTCATC	FBgn0036165	6258	6268	-	10.3455	3.46e-05	1	GATGGCCCATC
1	GATGACTCATC	FBgn0026160	6320	6330	-	10.3455	3.46e-05	1	GATGTCTCCTC
1	GATGACTCATC	FBgn0027865	6602	6612	-	10.3455	3.46e-05	1	GTTGCCTCATC
1	GATGACTCATC	FBgn0031107	6635	6645	-	10.3455	3.46e-05	1	GATGCCACATC
1	GATGACTCATC	FBgn0262127	6890	6900	-	10.3455	3.46e-05	1	GATGACTCTCC
1	GATGACTCATC	FBgn0260400	7704	7714	-	10.3455	3.46e-05	1	GCTGCCTCATC
1	GATGACTCATC	FBgn0033052	7846	7856	-	10.3455	3.46e-05	1	GAAGTCTCATC
1	GATGACTCATC	FBgn0029864	7987	7997	-	10.3455	3.46e-05	1	GAGGACTCAGC
1	GATGACTCATC	FBgn0032208	8433	8443	-	10.3455	3.46e-05	1	GAGGACACATC
1	GATGACTCATC	FBgn0026189	9007	9017	-	10.3455	3.46e-05	1	GCTGACGCATC
1	GATGACTCATC	FBgn0085430	9876	9886	-	10.3455	3.46e-05	1	GGTGGCTCATC
1	GATGACTCATC	FBgn0085423	10066	10076	-	10.3455	3.46e-05	1	GGTGACTCACC
1	GATGACTCATC	FBgn0031897	10685	10695	-	10.3455	3.46e-05	1	GCTGACTCACC
1	GATGACTCATC	FBgn0023458	11057	11067	-	10.3455	3.46e-05	1	GCTGGCTCATC
1	GATGACTCATC	FBgn0283451	11080	11090	-	10.3455	3.46e-05	1	GCTGACTCAAC
1	GATGACTCATC	FBgn0023549	12313	12323	-	10.3455	3.46e-05	1	GATGCCTCGTC
1	GATGACTCATC	FBgn0264907	14817	14827	-	10.3455	3.46e-05	1	GATGGCTCGTC
1	GATGACTCATC	FBgn0086675	17279	17289	-	10.3455	3.46e-05	1	GAAGACTCCTC
1	GATGACTCATC	FBgn0001122	17301	17311	-	10.3455	3.46e-05	1	GATGCCGCATC
1	GATGACTCATC	FBgn0085434	23667	23677	-	10.3455	3.46e-05	1	GACGACTCACC
1	GATGACTCATC	FBgn0261822	30353	30363	-	10.3455	3.46e-05	1	GATGGCTCCTC
1	GATGACTCATC	FBgn0052062	30531	30541	-	10.3455	3.46e-05	1	GATGACGCGTC
1	GATGACTCATC	FBgn0015609	31030	31040	-	10.3455	3.46e-05	1	GAAGACTCTTC
1	GATGACTCATC	FBgn0032456	32794	32804	-	10.3455	3.46e-05	1	GACGACTCAAC
1	GATGACTCATC	FBgn0030505	37191	37201	-	10.3455	3.46e-05	1	GTGGACTCATC
1	GATGACTCATC	FBgn0264490	44512	44522	-	10.3455	3.46e-05	1	GGTGACTCTTC
1	GATGACTCATC	FBgn0259176	46426	46436	-	10.3455	3.46e-05	1	GATGACTCCCC
1	GATGACTCATC	FBgn0283657	51234	51244	-	10.3455	3.46e-05	1	GGTGACTCAAC
1	GATGACTCATC	FBgn0001235	69718	69728	-	10.3455	3.46e-05	1	GAAGACCCATC
1	GATGACTCATC	FBgn0001316	87597	87607	-	10.3455	3.46e-05	1	GATGACGCGTC
1	GATGACTCATC	FBgn0087011	111591	111601	-	10.3455	3.46e-05	1	GATGACGCAGC
1	GATGACTCATC	FBgn0262972	93	103	+	10.3455	3.46e-05	1	GAGGACTCCTC
1	GATGACTCATC	FBgn0000559	224	234	+	10.3455	3.46e-05	1	GATGTCTCAAC
1	GATGACTCATC	FBgn0030474	232	242	+	10.3455	3.46e-05	1	GATGACCCAGC
1	GATGACTCATC	FBgn0263762	265	275	+	10.3455	3.46e-05	1	GATGGCACATC
1	GATGACTCATC	FBgn0038243	290	300	+	10.3455	3.46e-05	1	GAAGACTCAAC
1	GATGACTCATC	FBgn0058191	531	541	+	10.3455	3.46e-05	1	GGAGACTCATC
1	GATGACTCATC	FBgn0027496	614	624	+	10.3455	3.46e-05	1	GCTGACTCAGC
1	GATGACTCATC	FBgn0266582	677	687	+	10.3455	3.46e-05	1	GCTGACTCCTC
1	GATGACTCATC	FBgn0030641	797	807	+	10.3455	3.46e-05	1	GGTGACTCCTC
1	GATGACTCATC	FBgn0030640	797	807	+	10.3455	3.46e-05	1	GGTGACTCCTC
1	GATGACTCATC	FBgn0040565	832	842	+	10.3455	3.46e-05	1	GATGACCCAAC
1	GATGACTCATC	FBgn0036354	913	923	+	10.3455	3.46e-05	1	GAAGACCCATC
1	GATGACTCATC	FBgn0035959	1012	1022	+	10.3455	3.46e-05	1	GAGGACTCAAC
1	GATGACTCATC	FBgn0086680	1019	1029	+	10.3455	3.46e-05	1	GATGTCGCATC
1	GATGACTCATC	FBgn0033890	1169	1179	+	10.3455	3.46e-05	1	GATGACGCCTC
1	GATGACTCATC	FBgn0030266	1234	1244	+	10.3455	3.46e-05	1	GCTGCCTCATC
1	GATGACTCATC	FBgn0045476	1257	1267	+	10.3455	3.46e-05	1	GAAGGCTCATC
1	GATGACTCATC	FBgn0035486	1336	1346	+	10.3455	3.46e-05	1	GAAGGCTCATC
1	GATGACTCATC	FBgn0028968	1372	1382	+	10.3455	3.46e-05	1	GATGACGCACC
1	GATGACTCATC	FBgn0036929	1395	1405	+	10.3455	3.46e-05	1	GACGACACATC
1	GATGACTCATC	FBgn0039178	1498	1508	+	10.3455	3.46e-05	1	GACGACTCACC
1	GATGACTCATC	FBgn0025381	1516	1526	+	10.3455	3.46e-05	1	GAAGACTCCTC
1	GATGACTCATC	FBgn0027073	1536	1546	+	10.3455	3.46e-05	1	GAGGACTCTTC
1	GATGACTCATC	FBgn0053120	1775	1785	+	10.3455	3.46e-05	1	GCAGACTCATC
1	GATGACTCATC	FBgn0050069	1837	1847	+	10.3455	3.46e-05	1	GATGGCACATC
1	GATGACTCATC	FBgn0014388	2131	2141	+	10.3455	3.46e-05	1	GTTGACTCCTC
1	GATGACTCATC	FBgn0039830	2298	2308	+	10.3455	3.46e-05	1	GGTGACCCATC
1	GATGACTCATC	FBgn0005771	2450	2460	+	10.3455	3.46e-05	1	GCTGACACATC
1	GATGACTCATC	FBgn0039152	2572	2582	+	10.3455	3.46e-05	1	GATGCCTCAGC
1	GATGACTCATC	FBgn0262955	2854	2864	+	10.3455	3.46e-05	1	GAAGCCTCATC
1	GATGACTCATC	FBgn0000454	2974	2984	+	10.3455	3.46e-05	1	GAGGACTCCTC
1	GATGACTCATC	FBgn0010246	3004	3014	+	10.3455	3.46e-05	1	GAAGACTCGTC
1	GATGACTCATC	FBgn0260986	3005	3015	+	10.3455	3.46e-05	1	GAAGACTCCTC
1	GATGACTCATC	FBgn0033497	3045	3055	+	10.3455	3.46e-05	1	GCTGACACATC
1	GATGACTCATC	FBgn0029155	3105	3115	+	10.3455	3.46e-05	1	GAGGACACATC
1	GATGACTCATC	FBgn0040068	3164	3174	+	10.3455	3.46e-05	1	GATGGCGCATC
1	GATGACTCATC	FBgn0037801	3321	3331	+	10.3455	3.46e-05	1	GATGTCTCCTC
1	GATGACTCATC	FBgn0031266	3420	3430	+	10.3455	3.46e-05	1	GATGACACCTC
1	GATGACTCATC	FBgn0267378	3421	3431	+	10.3455	3.46e-05	1	GACGACACATC
1	GATGACTCATC	FBgn0027611	3796	3806	+	10.3455	3.46e-05	1	GATGACACAGC
1	GATGACTCATC	FBgn0064225	4029	4039	+	10.3455	3.46e-05	1	GCTGACTCCTC
1	GATGACTCATC	FBgn0032147	4102	4112	+	10.3455	3.46e-05	1	GACGACCCATC
1	GATGACTCATC	FBgn0263601	4125	4135	+	10.3455	3.46e-05	1	GCTGCCTCATC
1	GATGACTCATC	FBgn0034002	4523	4533	+	10.3455	3.46e-05	1	GTTGCCTCATC
1	GATGACTCATC	FBgn0026206	5020	5030	+	10.3455	3.46e-05	1	GATGACCCAGC
1	GATGACTCATC	FBgn0034261	5239	5249	+	10.3455	3.46e-05	1	GATGTCTCTTC
1	GATGACTCATC	FBgn0045063	6679	6689	+	10.3455	3.46e-05	1	GACGGCTCATC
1	GATGACTCATC	FBgn0034022	7361	7371	+	10.3455	3.46e-05	1	GTTGCCTCATC
1	GATGACTCATC	FBgn0263019	7620	7630	+	10.3455	3.46e-05	1	GTTGACGCATC
1	GATGACTCATC	FBgn0086686	8166	8176	+	10.3455	3.46e-05	1	GGTGACTCCTC
1	GATGACTCATC	FBgn0016076	8305	8315	+	10.3455	3.46e-05	1	GATGACGCAGC
1	GATGACTCATC	FBgn0267978	10056	10066	+	10.3455	3.46e-05	1	GAGGACTCAGC
1	GATGACTCATC	FBgn0026869	15859	15869	+	10.3455	3.46e-05	1	GAGGGCTCATC
1	GATGACTCATC	FBgn0261239	17396	17406	+	10.3455	3.46e-05	1	GAAGCCTCATC
1	GATGACTCATC	FBgn0085432	20981	20991	+	10.3455	3.46e-05	1	GATGGCTCGTC
1	GATGACTCATC	FBgn0034903	25808	25818	+	10.3455	3.46e-05	1	GATGGCGCATC
1	GATGACTCATC	FBgn0000568	90483	90493	+	10.3455	3.46e-05	1	GCTGACGCATC

## Sheet: jVenn
CRE	JUN	CRE|JUN
FBgn0036028	sequence_name	FBgn0037236
FBgn0005671	FBgn0261458	FBgn0034903
FBgn0053644	FBgn0033875	FBgn0032456
FBgn0003884	FBgn0035267	FBgn0032147
FBgn0037853	FBgn0069242	FBgn0037007
FBgn0262782	FBgn0268063	FBgn0000083
FBgn0027081	FBgn0010423	FBgn0035083
FBgn0039204	FBgn0024248	FBgn0035165
FBgn0040759	FBgn0001090	FBgn0262519
FBgn0041194	FBgn0021738	FBgn0039044
FBgn0052484	FBgn0005278	FBgn0032208
FBgn0027585	FBgn0010225	FBgn0085395
FBgn0025725	FBgn0034067	FBgn0011224
FBgn0038957	FBgn0042085	FBgn0015229
FBgn0259736	FBgn0032629	FBgn0264562
FBgn0000320	FBgn0003189	FBgn0250867
FBgn0017558	FBgn0000723	FBgn0261261
FBgn0038983	FBgn0260795	FBgn0015286
FBgn0261985	FBgn0032586	FBgn0259168
FBgn0004242	FBgn0003371	FBgn0030505
FBgn0020386	FBgn0287478	FBgn0261854
FBgn0016061	FBgn0030674	FBgn0264493
FBgn0011642	FBgn0001253	FBgn0045063
FBgn0004101	FBgn0003255	FBgn0004838
FBgn0005659	FBgn0000719	FBgn0013733
FBgn0262733	FBgn0010415	FBgn0263289
	FBgn0005666	FBgn0014388
	FBgn0033889	FBgn0283657
	FBgn0259108	FBgn0283451
	FBgn0032773	FBgn0025641
	FBgn0015570	FBgn0261822
	FBgn0030734	FBgn0001319
	FBgn0043841	FBgn0016694
	FBgn0285926	FBgn0000568
	FBgn0037705	FBgn0003165
	FBgn0264270	FBgn0004595
	FBgn0261611	FBgn0261555
	FBgn0284408	FBgn0053100
	FBgn0259735	FBgn0001235
	FBgn0051313	FBgn0039431
	FBgn0033708	FBgn0001316
	FBgn0050089	FBgn0000479
	FBgn0284256	FBgn0015609
	FBgn0259733	FBgn0011817
	FBgn0259731	FBgn0259176
	FBgn0259732	FBgn0052373
	FBgn0259730	FBgn0087011
	FBgn0029868	FBgn0052423
	FBgn0250839	FBgn0004652
	FBgn0037298	FBgn0265487
	FBgn0053998
	FBgn0028686
	FBgn0005585
	FBgn0039151
	FBgn0004403
	FBgn0032723
	FBgn0030718
	FBgn0014340
	FBgn0035213
	FBgn0032236
	FBgn0034405
	FBgn0034985
	FBgn0025456
	FBgn0014427
	FBgn0004921
	FBgn0000448
	FBgn0035515
	FBgn0022213
	FBgn0033366
	FBgn0038290
	FBgn0034140
	FBgn0031078
	FBgn0035642
	FBgn0002590
	FBgn0025697
	FBgn0034253
	FBgn0034743
	FBgn0016054
	FBgn0029818
	FBgn0284442
	FBgn0086443
	FBgn0052698
	FBgn0011692
	FBgn0020653
	FBgn0030246
	FBgn0030757
	FBgn0035290
	FBgn0250789
	FBgn0085411
	FBgn0038294
	FBgn0002873
	FBgn0039737
	FBgn0023479
	FBgn0284435
	FBgn0031077
	FBgn0003319
	FBgn0033365
	FBgn0087002
	FBgn0036165
	FBgn0026160
	FBgn0027865
	FBgn0031107
	FBgn0262127
	FBgn0260400
	FBgn0033052
	FBgn0029864
	FBgn0026189
	FBgn0085430
	FBgn0085423
	FBgn0031897
	FBgn0023458
	FBgn0023549
	FBgn0264907
	FBgn0086675
	FBgn0001122
	FBgn0085434
	FBgn0052062
	FBgn0264490
	FBgn0262972
	FBgn0000559
	FBgn0030474
	FBgn0263762
	FBgn0038243
	FBgn0058191
	FBgn0027496
	FBgn0266582
	FBgn0030641
	FBgn0030640
	FBgn0040565
	FBgn0036354
	FBgn0035959
	FBgn0086680
	FBgn0033890
	FBgn0030266
	FBgn0045476
	FBgn0035486
	FBgn0028968
	FBgn0036929
	FBgn0039178
	FBgn0025381
	FBgn0027073
	FBgn0053120
	FBgn0050069
	FBgn0039830
	FBgn0005771
	FBgn0039152
	FBgn0262955
	FBgn0000454
	FBgn0010246
	FBgn0260986
	FBgn0033497
	FBgn0029155
	FBgn0040068
	FBgn0037801
	FBgn0031266
	FBgn0267378
	FBgn0027611
	FBgn0064225
	FBgn0263601
	FBgn0034002
	FBgn0026206
	FBgn0034261
	FBgn0034022
	FBgn0263019
	FBgn0086686
	FBgn0016076
	FBgn0267978
	FBgn0026869
	FBgn0261239
	FBgn0085432
